# Supplementary material for: Spatial transcriptomics reveals strong association between SFRP4 and extracellular matrix remodeling in prostate cancer
Source: Commun Biol. 2024 Nov 8;7:1462. doi: 10.1038/s42003-024-07161-x (PMC11543834; doi:10.1038/s42003-024-07161-x)
Supplement: Supplementary file 3 — Supplementary Data 1 [file 42003_2024_7161_MOESM3_ESM.xlsx]

## Sheet: Sample overview
Sample ID	Patient	ST row	ST position	Bulk trancriptomics	DNA methylation	Masson's Trichrome stain	Recurrence	Sample type	Stroma Content
P07_6	P07	2	c	TRUE		Excluded	Relapse	Cancer_GG1	30
P04_3	P04	2	a	TRUE	TRUE	TRUE	Relapse-free	Normal	65
P04_4	P04	3	c	TRUE	TRUE	TRUE	Relapse-free	Cancer_GG2	35
P04_5	P04	4	a	TRUE	TRUE	TRUE	Relapse-free	Normal_field	45
P04_6	P04	1	c	TRUE		TRUE	Relapse-free	Cancer_GG1	70
P06_1	P06	2	b	TRUE	TRUE	TRUE	Relapse-free	Cancer_GG2	25
P06_6	P06	4	b	TRUE		TRUE	Relapse-free	Cancer_GG1	55
P06_7	P06	1	d	TRUE	TRUE	TRUE	Relapse-free	Normal	55
P06_8	P06	3	d	TRUE	TRUE	TRUE	Relapse-free	Normal_field	50
P07_1	P07	1	a	TRUE		TRUE	Relapse	Cancer_GG1	30
P07_5	P07	3	a	TRUE	TRUE	TRUE	Relapse	Cancer_GG2	20
P07_7	P07	4	c	TRUE	TRUE	TRUE	Relapse	Normal	65
P08_3	P08	3	b	TRUE	TRUE	TRUE	Relapse	Normal	45
P08_4	P08	4	d	TRUE	TRUE	TRUE	Relapse	Cancer_GG3	40
P08_6	P08	2	d	TRUE	TRUE	TRUE	Relapse	Cancer_GG3	40
P08_8	P08	1	b	TRUE	TRUE	TRUE	Relapse	Normal_field	60
P22_1	P22	5	a	TRUE		TRUE	Relapse	Cancer_GG4	15
P22_2	P22	6	d	TRUE		TRUE	Relapse	Cancer_GG4	25
P22_3	P22	7	c	TRUE		TRUE	Relapse	Cancer_GG4	75
P22_4	P22	8	b	TRUE		TRUE	Relapse	Normal	65
P27_1	P27	5	d	TRUE		TRUE	Relapse	Cancer_GG5	65
P27_2	P27	6	a	TRUE		TRUE	Relapse	Cancer_GG4	30
P27_3	P27	7	b	TRUE		TRUE	Relapse	Cancer_GG5	50
P27_4	P27	8	c	TRUE		TRUE	Relapse	Cancer_GG5	30
P28_1	P28	8	d	TRUE	TRUE	TRUE	Relapse-free	Cancer_GG2	15
P28_2	P28	7	a	TRUE	TRUE	TRUE	Relapse-free	Cancer_GG5	40
P28_3	P28	5	c	TRUE	TRUE	TRUE	Relapse-free	Normal	40
P28_4	P28	6	b	TRUE	TRUE	TRUE	Relapse-free	Cancer_GG1	20
P30_1	P30	5	b	TRUE		TRUE	Relapse	Cancer_GG2	25
P30_2	P30	8	a	TRUE		TRUE	Relapse	Cancer_GG1	30
P30_3	P30	6	c	TRUE		TRUE	Relapse	Cancer_GG5	35
P30_4	P30	7	d	TRUE		TRUE	Relapse	Normal	60
P01_1	P01			TRUE			Relapse	Normal	60
P01_2	P01			TRUE			Relapse	Cancer_GG4	50
P01_3	P01			TRUE			Relapse	Normal_field	60
P02_1	P02			TRUE			Relapse	Cancer_GG3	65
P02_2	P02			TRUE			Relapse	Cancer_GG2	55
P02_3	P02			TRUE			Relapse	Cancer_GG3	70
P02_4	P02			TRUE			Relapse	Cancer_GG4	50
P02_5	P02			TRUE			Relapse	Normal	55
P02_6	P02			TRUE			Relapse	Normal	50
P03_1	P03			TRUE			Relapse	Cancer_GG2	30
P03_2	P03			TRUE			Relapse	Cancer_GG1	15
P03_3	P03			TRUE			Relapse	Cancer_GG3	35
P03_4	P03			TRUE			Relapse	Cancer_GG3	40
P03_5	P03			TRUE			Relapse	Cancer_GG2	65
P04_1	P04			TRUE			Relapse-free	Cancer_GG1	25
P04_2	P04			TRUE			Relapse-free	Cancer_GG1	60
P04_7	P04			TRUE			Relapse-free	Normal_field	70
P04_8	P04			TRUE	TRUE		Relapse-free	Normal_field	60
P04_9	P04			TRUE	TRUE		Relapse-free	Cancer_GG1	35
P05_1	P05			TRUE	TRUE		Relapse-free	Cancer_GG4	50
P05_2	P05			TRUE	TRUE		Relapse-free	Cancer_GG3	45
P05_3	P05			TRUE			Relapse-free	Cancer_GG3	50
P05_4	P05			TRUE	TRUE		Relapse-free	Normal_field	50
P05_5	P05			TRUE	TRUE		Relapse-free	Cancer_GG1	65
P06_2	P06			TRUE			Relapse-free	Normal_field	50
P06_3	P06			TRUE	TRUE		Relapse-free	Cancer_GG2	20
P06_4	P06			TRUE			Relapse-free	Cancer_GG1	45
P06_5	P06			TRUE			Relapse-free	Cancer_GG1	40
P07_2	P07			TRUE			Relapse	Cancer_GG2	30
P07_3	P07			TRUE			Relapse	Cancer_GG1	35
P07_4	P07			TRUE	TRUE		Relapse	Cancer_GG4	15
P08_1	P08			TRUE			Relapse	Cancer_GG3	30
P08_2	P08			TRUE			Relapse	Cancer_GG4	55
P08_5	P08			TRUE			Relapse	Cancer_GG4	85
P08_7	P08			TRUE			Relapse	Cancer_GG4	70
P09_1	P09			TRUE			Relapse	Normal	65
P09_2	P09			TRUE			Relapse	Cancer_GG5	20
P09_3	P09			TRUE			Relapse	Cancer_GG5	35
P09_4	P09			TRUE			Relapse	Cancer_GG5	35
P09_5	P09			TRUE			Relapse	Cancer_GG4	50
P09_6	P09			TRUE			Relapse	Cancer_GG5	10
P10_1	P10			TRUE			Relapse-free	Cancer_GG1	15
P10_2	P10			TRUE			Relapse-free	Cancer_GG2	35
P10_3	P10			TRUE			Relapse-free	Cancer_GG1	30
P10_4	P10			TRUE			Relapse-free	Normal_field	45
P10_5	P10			TRUE			Relapse-free	Normal	30
P11_1	P11			TRUE			Relapse	Cancer_GG5	70
P11_2	P11			TRUE			Relapse	Cancer_GG4	70
P11_3	P11			TRUE			Relapse	Normal	65
P11_4	P11			TRUE			Relapse	Cancer_GG3	30
P11_5	P11			TRUE			Relapse	Normal_field	50
P12_1	P12			TRUE			Relapse	Cancer_GG4	10
P12_2	P12			TRUE			Relapse	Cancer_GG4	35
P12_3	P12			TRUE			Relapse	Cancer_GG4	25
P12_4	P12			TRUE			Relapse	Cancer_GG3	15
P12_5	P12			TRUE			Relapse	Cancer_GG4	55
P12_6	P12			TRUE			Relapse	Normal	55
P13_1	P13			TRUE			Relapse	Cancer_GG2	50
P13_2	P13			TRUE			Relapse	Cancer_GG1	40
P13_3	P13			TRUE			Relapse	Cancer_GG1	60
P13_4	P13			TRUE			Relapse	Cancer_GG2	40
P13_5	P13			TRUE			Relapse	Cancer_GG2	35
P13_6	P13			TRUE			Relapse	Cancer_GG2	30
P13_7	P13			TRUE			Relapse	Cancer_GG1	70
P14_1	P14			TRUE			Relapse	Cancer_GG5	15
P14_2	P14			TRUE			Relapse	Cancer_GG4	20
P14_3	P14			TRUE			Relapse	Normal_field	90
P14_4	P14			TRUE			Relapse	Normal	90
P15_1	P15			TRUE			Relapse	Cancer_GG5	40
P15_2	P15			TRUE			Relapse	Cancer_GG2	10
P15_3	P15			TRUE			Relapse	Normal_field	45
P15_4	P15			TRUE			Relapse	Normal	55
P16_1	P16			TRUE			Relapse-free	Normal_field	70
P16_2	P16			TRUE			Relapse-free	Cancer_GG3	10
P16_3	P16			TRUE			Relapse-free	Cancer_GG2	25
P16_4	P16			TRUE			Relapse-free	Normal	75
P17_1	P17			TRUE	TRUE		Relapse	Cancer_GG2	20
P17_2	P17			TRUE			Relapse	Cancer_GG2	50
P17_3	P17			TRUE	TRUE		Relapse	Cancer_GG2	35
P17_4	P17			TRUE	TRUE		Relapse	Normal_field	50
P17_5	P17			TRUE	TRUE		Relapse	Normal	65
P18_1	P18			TRUE	TRUE		Relapse	Cancer_GG2	5
P18_2	P18			TRUE	TRUE		Relapse	Cancer_GG2	5
P18_3	P18			TRUE			Relapse	Cancer_GG1	35
P18_4	P18			TRUE	TRUE		Relapse	Normal_field	65
P18_5	P18			TRUE	TRUE		Relapse	Normal	65
P19_1	P19			TRUE			Relapse	Cancer_GG3	35
P19_2	P19			TRUE			Relapse	Cancer_GG3	15
P19_3	P19			TRUE			Relapse	Normal_field	70
P19_4	P19			TRUE			Relapse	Normal	70
P20_1	P20			TRUE			Relapse	Cancer_GG3	20
P20_2	P20			TRUE			Relapse	Cancer_GG2	45
P20_3	P20			TRUE			Relapse	Normal_field	60
P20_4	P20			TRUE			Relapse	Normal	60
P21_1	P21			TRUE	TRUE		Relapse	Normal_field	60
P21_2	P21			TRUE	TRUE		Relapse	Normal	70
P21_3	P21			TRUE	TRUE		Relapse	Cancer_GG4	5
P21_4	P21			TRUE	TRUE		Relapse	Cancer_GG3	35
P23_1	P23			TRUE	TRUE		Relapse	Cancer_GG2	10
P23_2	P23			TRUE	TRUE		Relapse	Cancer_GG2	20
P23_3	P23			TRUE	TRUE		Relapse	Cancer_GG2	15
P23_4	P23			TRUE	TRUE		Relapse	Normal	65
P24_1	P24			TRUE			Relapse	Normal	80
P24_2	P24			TRUE			Relapse	Normal	75
P24_3	P24			TRUE			Relapse	Cancer_GG2	25
P24_4	P24			TRUE			Relapse	Cancer_GG2	25
P25_1	P25			TRUE			Relapse	Cancer_GG3	35
P25_2	P25			TRUE			Relapse	Cancer_GG3	25
P25_3	P25			TRUE			Relapse	Normal_field	70
P25_4	P25			TRUE			Relapse	Normal	25
P26_1	P26			TRUE	TRUE		Relapse	Cancer_GG2	50
P26_2	P26			TRUE	TRUE		Relapse	Cancer_GG2	20
P26_3	P26			TRUE	TRUE		Relapse	Normal_field	55
P26_4	P26			TRUE	TRUE		Relapse	Normal	65
P29_1	P29			TRUE	TRUE		Relapse-free	Normal	70
P29_2	P29			TRUE	TRUE		Relapse-free	Cancer_GG2	25
P29_3	P29			TRUE	TRUE		Relapse-free	Cancer_GG1	30
P29_4	P29			TRUE	TRUE		Relapse-free	Normal_field	50
P31_1	P31			TRUE			Relapse	Cancer_GG2	70
P31_2	P31			TRUE			Relapse	Cancer_GG3	30
P31_3	P31			TRUE			Relapse	Cancer_GG1	55
P31_4	P31			TRUE			Relapse	Normal	55
P32_1	P32			TRUE	TRUE		Relapse-free	Normal_field	40
P32_2	P32			TRUE	TRUE		Relapse-free	Cancer_GG1	50
P32_3	P32			TRUE	TRUE		Relapse-free	Cancer_GG1	45
P32_4	P32			TRUE	TRUE		Relapse-free	Normal	75
P33_1	P33			TRUE	TRUE		Relapse	Normal	50
P33_2	P33			TRUE	TRUE		Relapse	Cancer_GG2	40
P33_3	P33			TRUE	TRUE		Relapse	Cancer_GG2	35
P33_4	P33			TRUE	TRUE		Relapse	Normal_field	50
P34_1	P34			TRUE	TRUE		Relapse	Normal_field	75
P34_2	P34			TRUE	TRUE		Relapse	Cancer_GG3	35
P34_3	P34			TRUE	TRUE		Relapse	Cancer_GG3	10
P34_4	P34			TRUE	TRUE		Relapse	Normal	75
P35_1	P35			TRUE			Relapse-free	Cancer_GG1	70
P35_2	P35			TRUE			Relapse-free	Normal	35
P36_1	P36			TRUE	TRUE		Relapse	Normal	30
P36_2	P36			TRUE	TRUE		Relapse	Cancer_GG3	20
P36_3	P36			TRUE	TRUE		Relapse	Cancer_GG3	5
P36_4	P36			TRUE	TRUE		Relapse	Normal	65
P37_1	P37			TRUE			Relapse-free	Cancer_GG2	10
P37_2	P37			TRUE			Relapse-free	Cancer_GG2	20
P37_3	P37			TRUE			Relapse-free	Normal_field	30
P37_4	P37			TRUE			Relapse-free	Normal	60
