# Supplementary material for: Spatial transcriptomics reveals strong association between SFRP4 and extracellular matrix remodeling in prostate cancer
Source: Commun Biol. 2024 Nov 8;7:1462. doi: 10.1038/s42003-024-07161-x (PMC11543834; doi:10.1038/s42003-024-07161-x)
Supplement: Supplementary file 4 — Supplementary Data 2 [file 42003_2024_7161_MOESM4_ESM.xlsx]

## Sheet: Sheet cover
Supplementary Data 2. Differential analysis of spatial transcriptomics dataset.
Sheet 1	Stroma spots in cancer samples compared to Stroma spots in non-cancer samples
Sheet 2	Stroma spots in high grade (HG) cancer samples compared to stroma spots in low-grade (LG) cancer samples
Sheet 3	Stroma spots in cancer samples from relapse patients compared to stroma spots in cancer samples from relapse-free
Sheet 4	Stroma spots in LG cancer samples from relapse patients compared to stroma spots in LG cancer samples from relapse-free patients
Sheet 5	Stroma spots in HG cancer samples from relapse patients compared to stroma spots in HG cancer samples from relapse-free patients
A logFC over 0 indicates increased expression in the more aggressive group compared

## Sheet: Cancer stroma vs NC stroma
Genes	logFC	unshrunk.logFC	logCPM	PValue	Adjusted_Pvalue
A2M	0.135219	0.137261	9.50118	1	1
ABAT	-0.148311	-0.196208	7.81077	1	1
ABCC4	1.02559	1.12272	8.77668	4.40787e-48	8.94431e-47
ABHD11	0.241436	0.271013	8.1623	0.999994	1
ABHD12	0.243691	0.270193	8.26602	0.999998	1
ABHD2	0.148078	0.157895	8.77341	1	1
AC010642.2	0.279066	0.309473	8.0872	0.999869	1
AC011043.1	-0.949179	-1.73701	7.63847	2.24741e-57	5.11442e-56
AC018816.1	0.831492	1.99618	7.57908	1.59452e-44	3.03333e-43
AC020916.1	-0.386521	-0.451236	7.79694	0.568965	1
AC023310.4	0.807959	1.57861	7.60897	1.72086e-30	2.57073e-29
AC069228.1	0.362555	1.44269e+08	7.49814	4.73653e-41	8.41858e-40
AC254629.1	-0.822221	-1.18254	7.69751	4.96188e-26	6.82609e-25
ACACA	0.254472	0.295066	8.14885	0.999831	1
ACAD8	0.395122	0.468057	8.13378	0.457284	1
ACADSB	0.0540634	0.0768808	7.8816	1	1
ACADVL	-0.483229	-0.49839	9.07525	0.268833	1
ACAT1	0.243578	0.281856	8.00003	0.999994	1
ACAT2	-0.308633	-0.391573	7.87929	0.986262	1
ACKR1	0.479015	0.552719	7.76692	0.0638244	0.358093
ACLY	-0.022009	-0.0227609	8.53505	1	1
ACO2	-0.115568	-0.128845	8.16061	1	1
ACP1	0.45577	0.526527	8.25896	0.108174	0.587953
ACP5	-0.203857	-0.248773	7.86821	0.99972	1
ACPP	-1.5381	-1.54402	12.3607	3.24492e-165	2.39436e-163
ACSL1	-0.0230674	-0.026244	8.31515	1	1
ACSL3	-0.0464557	-0.0483278	8.66101	1	1
ACSM1	0.66032	0.90451	7.82752	1.77439e-11	1.77805e-10
ACSM3	0.34147	0.524557	7.73693	0.156039	0.817105
ACTA1	0.601806	1.09257	7.4661	4.49753e-16	5.19028e-15
ACTA2	-0.367853	-0.369209	10.7045	0.999873	1
ACTB	-0.244232	-0.244992	11.3888	1	1
ACTC1	-0.67182	-0.791603	7.63759	1.10405e-09	1.08401e-08
ACTG1	0.220559	0.222137	11.0472	1	1
ACTG2	-0.812136	-0.814259	11.0883	2.61867e-25	3.4844e-24
ACTN1	-0.443339	-0.466053	8.30133	0.603346	1
ACTR2	0.0152433	0.0171801	8.1175	1	1
ACY3	0.49722	2.14367	7.48167	1.86307e-15	2.11004e-14
ACAA1	-0.33754	-0.360076	8.47599	0.999573	1
ADAM10	-0.113954	-0.133102	8.08061	1	1
ADAM9	0.114488	0.141273	7.97684	1	1
ADAMTS1	0.0134677	0.0161382	7.91057	1	1
ADAMTSL1	0.183316	0.437199	7.54154	0.520696	1
ADAR	-0.164822	-0.183552	8.10048	1	1
ADD1	-0.136986	-0.14722	8.35978	1	1
ADGRF1	0.22074	1.57083	7.48891	1.22635e-10	1.22384e-09
ADH5	-0.21593	-0.22828	8.53522	1	1
ADI1	-0.0123644	-0.012711	9.10056	1	1
ADIPOR1	0.262202	0.310597	8.10711	0.999759	1
ADIRF	-0.315442	-0.31657	11.3764	0.999999	1
ADRM1	-0.0340816	-0.0359715	8.30007	1	1
AEBP1	0.26841	0.271786	9.39147	1	1
AES	-0.278783	-0.28374	9.5196	1	1
AFDN	-0.257901	-0.309561	8.06323	0.998954	1
AFF3	-0.601826	-0.768881	7.8379	6.93764e-08	6.25673e-07
AFMID	0.343874	0.484863	7.76936	0.426229	1
AGR2	1.40752	1.46897	9.74025	4.86318e-88	1.69169e-86
AGR3	1.35159	3.81103	7.66981	8.15364e-160	5.51503e-158
AGRN	0.0710329	0.0813941	8.10767	1	1
AGTRAP	-0.540899	-0.558164	8.95062	0.00340135	0.0216814
AHCY	0.046813	0.0496916	8.53083	1	1
AHNAK	-0.283756	-0.298802	8.56612	1	1
AIDA	0.283071	0.353996	7.906	0.979574	1
AK2	0.176903	0.197519	8.28484	1	1
AKR1A1	0.0758281	0.0791609	8.86132	1	1
AKR7A2	0.177102	0.190335	8.31955	1	1
AKT1	-0.118288	-0.125961	8.40214	1	1
AL049839.2	0.257064	0.302182	7.87845	0.987125	1
AL121790.1	0.554179	0.803106	7.96893	3.71866e-07	3.19962e-06
AL451127.1	0.786808	4.54542	7.48799	5.46683e-84	1.84885e-82
AL589182.1	1.93329	2.38507	8.09026	5.69136e-211	6.59927e-209
ALCAM	0.584404	0.722235	8.04882	1.04506e-06	8.7148e-06
ALDH1A3	0.484115	0.505145	9.34923	0.207633	1
ALDH2	-0.583245	-0.640765	8.15004	4.25602e-05	0.000315434
ALDH3A2	-0.419692	-0.47401	8.17513	0.45913	1
ALDH4A1	-0.48689	-0.55078	8.00224	0.0416002	0.239471
ALDH6A1	0.129527	0.158639	7.95949	1	1
ALDH7A1	0.00357099	0.00642251	8.0556	1	1
ALDH9A1	-0.202746	-0.23666	8.03579	1	1
ALKBH7	0.089605	0.0921925	9.01945	1	1
ALOX15B	-0.95499	-0.997399	8.78684	2.43358e-38	4.2327e-37
AMACR	2.1605	3.14123	8.36654	1.78964e-147	1.11738e-145
AMD1	-0.0472009	-0.048384	9.2272	1	1
AMOTL1	-0.428254	-0.496866	7.9497	0.598157	1
ANAPC11	-0.00311346	-0.00306174	9.27779	1	1
ANAPC15	-0.104856	-0.114925	8.1487	1	1
ANAPC16	-0.142066	-0.148518	8.8379	1	1
ANAPC5	0.17837	0.201171	8.12785	1	1
ANG	-0.478269	-0.576374	7.89744	0.019609	0.116175
ANK3	0.5334	0.805237	7.88087	2.45557e-06	1.94766e-05
ANKH	-0.352305	-0.382722	8.4916	0.984589	1
ANKRD10	0.204946	0.235024	8.19983	1	1
ANKRD29	0.442787	0.681071	7.63532	0.00125902	0.00839924
ANKRD37	-0.150014	-0.172821	8.13528	1	1
ANO7	-0.00680695	-0.00592463	8.54845	1	1
ANPEP	-1.41766	-1.45563	9.24204	1.56512e-106	6.57079e-105
ANTXR2	-0.748056	-0.824299	8.1577	1.30439e-16	1.51971e-15
ANXA1	-0.635413	-0.676147	8.58511	5.09115e-07	4.3346e-06
ANXA11	-0.348667	-0.365665	8.60329	0.999756	1
ANXA2	-0.395144	-0.411593	8.76156	0.953454	1
ANXA3	-0.124992	-0.141017	8.14555	1	1
ANXA5	0.124305	0.129587	8.97798	1	1
ANXA7	0.0635831	0.0700482	8.24546	1	1
AOC1	-1.48375	-2.24641	7.61834	3.20338e-168	2.68973e-166
AP000527.1	1.27506	1.48719	8.31241	1.93234e-72	5.66897e-71
AP001816.1	0.385055	0.404271	8.77383	0.973172	1
AP1B1	-0.256747	-0.276191	8.3684	1	1
AP1M2	-0.192056	-0.210114	8.23733	1	1
AP2M1	-0.101617	-0.104339	9.13634	1	1
AP2S1	-0.043455	-0.0450247	9.00474	1	1
AP3D1	0.0106992	0.0121143	8.13715	1	1
APCDD1	-0.409524	-0.485509	7.90756	0.340495	1
APEH	-0.0117285	-0.0120965	8.3015	1	1
APEX1	0.387983	0.43282	8.24143	0.806782	1
APH1A	-0.196917	-0.214691	8.19442	1	1
APLP2	-0.0734536	-0.0751103	9.70999	1	1
APMAP	0.345799	0.401576	8.18425	0.912902	1
APOC1	1.25016	1.33936	8.55425	2.10127e-58	4.96757e-57
APOD	0.0740915	0.0785682	8.50829	1	1
APOE	1.22297	1.25637	9.35369	3.51062e-72	1.01766e-70
APOL4	0.0129402	0.0178446	7.67823	1	1
APP	-0.0717258	-0.076264	8.43017	1	1
APRT	0.508825	0.517194	9.6439	0.0822952	0.454396
AQP1	-0.399186	-0.439944	7.90042	0.689111	1
AQP3	-0.997767	-1.10246	8.22419	7.89733e-49	1.64359e-47
ARCN1	-0.0294131	-0.0324972	8.04095	1	1
ARF1	0.0604359	0.0621365	9.40902	1	1
ARF3	-0.128718	-0.14466	8.13632	1	1
ARF4	0.345134	0.367501	8.74812	0.999191	1
ARF5	-0.0134884	-0.0142506	8.42653	1	1
ARF6	0.152631	0.170323	8.29901	1	1
ARFGAP3	0.34355	0.389581	8.38625	0.966462	1
ARFGEF3	0.422867	0.504092	8.17193	0.225639	1
ARFIP2	0.0552894	0.0595525	8.48641	1	1
ARG2	-0.288591	-0.310459	8.81595	0.999246	1
ARGLU1	0.138477	0.153423	8.33039	1	1
ARHGAP1	-0.171631	-0.183098	8.34078	1	1
ARHGDIA	-0.0968252	-0.100193	8.8182	1	1
ARHGDIB	0.304741	0.334567	8.06152	0.995917	1
ARHGEF26	0.689046	0.974713	7.81654	6.94083e-16	7.97213e-15
ARL1	0.0921528	0.105054	8.25762	1	1
ARL6IP1	0.235853	0.270969	8.12417	0.999988	1
ARL6IP4	-0.0202357	-0.0206879	9.31222	1	1
ARL6IP5	-0.116116	-0.123933	8.55241	1	1
ARMCX3	0.107397	0.133336	8.02923	1	1
ARPC1A	0.219139	0.251517	8.20464	0.999998	1
ARPC1B	0.143806	0.153047	8.29333	1	1
ARPC2	0.0770573	0.0830344	8.34494	1	1
ARPC3	0.347385	0.368246	8.89992	0.999427	1
ARPC4	-0.243446	-0.256805	8.46353	1	1
ARPC5	0.130261	0.142918	8.19469	1	1
ARRDC1	-0.00920114	-0.0102568	8.39257	1	1
ARRDC2	-0.0737679	-0.0870392	7.85471	1	1
ASAH1	0.189074	0.201467	8.83214	1	1
ASRGL1	0.574747	0.767486	7.84853	1.27644e-06	1.0465e-05
ASS1	-0.370559	-0.440442	7.82332	0.633	1
ASTN2	-0.764903	-0.870098	7.96927	8.90822e-18	1.07918e-16
ATF3	0.375644	0.412578	8.26857	0.813978	1
ATF4	-0.0380976	-0.0394187	9.02965	1	1
ATOX1	-0.00272336	-0.00271544	8.98264	1	1
ATP11A	0.795353	1.36641	7.7029	1.04801e-32	1.60497e-31
ATP1A1	-0.291879	-0.301193	9.35168	1	1
ATP1B1	-0.145514	-0.181806	7.77336	1	1
ATP1B3	-0.00689464	-0.00492719	7.94527	1	1
ATP2C1	0.160293	0.174659	8.65869	1	1
ATP5F1A	-0.00730917	-0.00766058	9.01401	1	1
ATP5F1B	0.0634111	0.0654438	9.37098	1	1
ATP5F1C	0.123302	0.134648	8.38386	1	1
ATP5F1D	0.138135	0.141254	9.24368	1	1
ATP5F1E	0.168471	0.170563	10.3444	1	1
ATP5IF1	0.204531	0.213506	9.27823	1	1
ATP5MC1	0.214771	0.221142	9.05486	1	1
ATP5MC2	0.127407	0.12967	9.95702	1	1
ATP5MC3	0.109101	0.114052	8.9435	1	1
ATP5MD	0.237882	0.243889	9.66164	1	1
ATP5ME	0.190683	0.19286	10.2123	1	1
ATP5MF	0.0327996	0.0334428	9.80123	1	1
ATP5MG	0.171425	0.175312	9.68606	1	1
ATP5MPL	0.208853	0.215156	9.52962	1	1
ATP5PB	0.179848	0.196019	8.4946	1	1
ATP5PD	0.0163493	0.0181847	8.60041	1	1
ATP5PF	-0.00299262	-0.00290439	9.10534	1	1
ATP5PO	0.061439	0.0651909	8.79938	1	1
ATP6AP1	-0.121052	-0.126626	8.911	1	1
ATP6AP2	-0.045391	-0.0496092	8.30683	1	1
ATP6V0B	0.119086	0.120822	9.93138	1	1
ATP6V0D1	-0.34915	-0.369994	8.40377	0.998964	1
ATP6V0E1	0.014013	0.0147419	9.11159	1	1
ATP6V0E2	0.326807	0.351092	8.44677	0.99884	1
ATP6V1E1	0.0319024	0.0354891	8.28641	1	1
ATP6V1F	0.0759125	0.0783828	8.90532	1	1
ATP6V1G1	0.642293	0.668154	9.66812	5.02518e-09	4.85568e-08
ATP6V1H	-0.011593	-0.0119644	7.93582	1	1
ATP8B1	-0.361355	-0.484075	7.81692	0.466606	1
ATRAID	-0.213057	-0.223956	8.55653	1	1
ATXN10	0.051768	0.0590834	8.21184	1	1
AUP1	-0.0705629	-0.074392	8.5277	1	1
AURKAIP1	0.227623	0.234587	8.97122	1	1
AZGP1	-1.151	-1.1557	11.5978	5.42293e-75	1.6506e-73
AZIN1	0.198488	0.228245	8.12504	1	1
B2M	-0.152334	-0.152792	12.2716	1	1
B4GALT1	0.0170767	0.0184427	8.12145	1	1
BABAM1	-0.0833969	-0.0906024	8.23419	1	1
BACE2	0.000130992	0.00129596	8.13755	1	1
BAD	0.152494	0.159004	8.63557	1	1
BAG1	-0.199241	-0.219087	8.21561	1	1
BAG6	-0.143012	-0.151664	8.42396	1	1
BAIAP2	-0.073411	-0.0780345	8.50719	1	1
BANF1	-0.184108	-0.194396	8.5136	1	1
BANK1	0.708114	1.43916	7.73309	6.95906e-26	9.51983e-25
BASP1	0.0190784	0.0259741	8.491	1	1
BBS4	0.107584	0.1501	7.75691	1	1
BCAP29	0.0114236	0.015072	7.94734	1	1
BCAP31	-0.3646	-0.375262	9.00626	1	1
BCAT2	0.206385	0.224015	8.29734	1	1
BCL3	-0.0260581	-0.0312168	7.85916	1	1
BEX3	-0.113048	-0.116609	9.22931	1	1
BEX4	-0.0654582	-0.0743624	8.10631	1	1
BGN	0.699791	0.717559	8.86532	9.89908e-12	1.00434e-10
BHLHE40	-0.082039	-0.09371	7.89827	1	1
BIK	0.447705	0.524225	8.1275	0.122726	0.661147
BLOC1S1	-0.195538	-0.199823	9.19471	1	1
BLVRB	-0.147267	-0.151098	9.04269	1	1
BMPR1B	0.188533	0.233214	8.09287	0.999999	1
BNIP3	-0.0698621	-0.0768662	8.41578	1	1
BOLA3	0.280512	0.339224	8.07407	0.991601	1
BRD2	-0.0377806	-0.0409882	8.3514	1	1
BRI3	0.21138	0.215679	9.66502	1	1
BRK1	0.0998624	0.10504	8.77517	1	1
BSG	-0.0675906	-0.0686832	9.57247	1	1
BST2	-0.822446	-0.849237	8.59101	3.83519e-22	4.88937e-21
BTBD6	-0.0704643	-0.0775234	8.15549	1	1
BTF3	0.255705	0.262019	9.55046	1	1
BTG1	0.369254	0.3942	8.48983	0.981901	1
BTG2	0.170265	0.177157	8.68419	1	1
BUD31	0.0183604	0.020243	8.21335	1	1
BZW1	0.0104719	0.0118044	8.41905	1	1
C11orf58	0.0349867	0.0390369	8.39801	1	1
C11orf96	0.108276	0.110664	8.96241	1	1
C12orf57	-0.0770994	-0.0779173	10.0196	1	1
C15orf48	0.348079	0.396056	8.4841	0.796694	1
C15orf61	0.341844	0.418896	7.96649	0.79461	1
C19orf24	0.335729	0.357194	8.40043	0.999575	1
C19orf33	-0.983894	-1.20518	7.72951	2.59703e-36	4.36122e-35
C19orf48	0.780311	0.799456	9.43448	1.11615e-30	1.67768e-29
C19orf53	-0.0341657	-0.0348741	9.20732	1	1
C19orf70	0.0871584	0.0894147	9.05497	1	1
C1orf116	-0.0362984	-0.03906	8.4788	1	1
C1orf122	0.29965	0.308774	9.01485	1	1
C1orf21	0.0451067	0.0502355	8.32032	1	1
C1orf43	0.311235	0.33921	8.47698	0.999769	1
C1QA	-0.0197993	-0.0196908	9.00041	1	1
C1QB	-0.0285773	-0.0286223	8.90554	1	1
C1QBP	0.219693	0.24699	8.25655	1	1
C1QC	-0.202242	-0.212674	8.15319	1	1
C1R	-0.0722501	-0.0736007	9.05636	1	1
C1S	0.110278	0.114005	8.59211	1	1
C2orf72	0.489862	0.733434	7.73186	0.000683782	0.00466389
C3	-0.564709	-0.5811	8.74727	0.0125206	0.0760292
C4orf3	0.174528	0.185218	8.62731	1	1
C4orf48	0.634093	0.685232	8.16294	3.66968e-07	3.16867e-06
C5orf15	0.139576	0.170114	7.97982	1	1
C6orf48	0.175085	0.189566	8.32464	1	1
C6orf62	0.145794	0.161229	8.36149	1	1
C7	-0.226992	-0.243134	8.05436	1	1
C7orf50	-0.0139249	-0.0150944	8.55229	1	1
C8orf33	0.208063	0.238547	7.97957	1	1
C8orf59	0.451657	0.484753	8.64289	0.393207	1
C8orf82	-0.217462	-0.232235	8.36795	1	1
C9orf16	0.0239709	0.0248221	8.93383	1	1
CAB39	0.132171	0.161926	7.97278	1	1
CAB39L	0.154622	0.190727	7.97435	1	1
CADPS	0.228527	0.788468	7.539	0.00988076	0.0609105
CALCA	-0.512967	-1.11418	7.49405	4.31159e-13	4.5449e-12
CALD1	-0.145528	-0.148642	9.06705	1	1
CALM1	-0.287981	-0.300799	8.70586	1	1
CALM2	0.0371852	0.0382482	9.52458	1	1
CALM3	-0.149695	-0.156797	8.55777	1	1
CALR	-0.129525	-0.130956	10.1875	1	1
CALU	0.0655624	0.0720659	8.25486	1	1
CAMK1	-0.025559	-0.0283564	8.10936	1	1
CAMK2N1	0.224894	0.251254	8.10511	0.999909	1
CAMKK2	0.144802	0.16462	8.24214	1	1
CAMTA1	0.0501352	0.0559573	8.10792	1	1
CANT1	0.139405	0.147105	8.793	1	1
CANX	0.208083	0.215201	9.26808	1	1
CAP1	-0.0573339	-0.0629096	8.21446	1	1
CAPG	-1.0619	-1.17075	8.04682	2.89517e-55	6.52754e-54
CAPN2	0.319347	0.365447	8.15335	0.982032	1
CAPNS1	-0.175287	-0.179491	9.30308	1	1
CAPZB	-0.237347	-0.24818	8.7446	1	1
CARMN	-0.719136	-0.753868	8.17423	2.09507e-13	2.22772e-12
CARTPT	-1.25909	-3.80002	7.50968	3.85821e-158	2.53912e-156
CASC4	-0.176109	-0.199969	8.16431	1	1
CAST	-0.00451694	-0.00532407	8.09824	1	1
CAT	-0.138922	-0.161807	8.09375	1	1
CAVIN1	-0.575902	-0.594836	8.53024	0.000168224	0.00118048
CBLL1	-0.0248159	-0.0338367	7.7189	1	1
CBR1	-0.123724	-0.135329	8.29973	1	1
CBR3	0.359402	0.576917	7.64005	0.041826	0.239826
CBWD1	0.589651	0.772714	7.93049	6.58353e-08	5.95944e-07
CBX3	0.528398	0.61074	8.14075	0.00160082	0.0104785
CCDC167	0.11503	0.125096	8.18363	1	1
CCDC47	-0.152391	-0.178158	8.01833	1	1
CCDC57	0.224045	0.244134	8.24278	1	1
CCDC85B	0.203517	0.213351	8.48285	1	1
CCDC86	-0.0269776	-0.0307447	7.89865	1	1
CCK	-2.02518	-2.46121	7.97901	5.9834e-264	9.71305e-262
CCL18	-0.104833	-0.29755	7.4743	0.996324	1
CCL19	0.408568	0.449596	7.89841	0.5668	1
CCL2	0.318368	0.361648	7.85703	0.942556	1
CCL20	-0.0315943	-0.261541	7.43106	0.96358	1
CCL21	-0.0126464	-0.0149063	7.89472	1	1
CCL3	0.653099	0.921225	7.59078	1.46483e-11	1.47391e-10
CCL4	0.183948	0.217885	7.74982	1	1
CCL4L2	0.580212	0.803426	7.60349	3.62982e-07	3.14541e-06
CCL5	-0.155986	-0.174136	7.90271	1	1
CCNC	-0.00160348	-0.00142755	7.9607	1	1
CCND1	-0.219649	-0.232669	8.4804	1	1
CCNG1	0.429495	0.492274	8.12889	0.304783	1
CCNG2	0.0973657	0.112296	8.19062	1	1
CCNI	0.0258723	0.0265077	8.74028	1	1
CCNL2	0.163066	0.178765	8.44875	1	1
CCPG1	0.0491124	0.0611689	7.99797	1	1
CCT2	0.339801	0.392383	8.09714	0.945195	1
CCT3	0.0386875	0.0421632	8.46377	1	1
CCT4	0.120573	0.131444	8.39214	1	1
CCT5	0.172546	0.199417	8.1528	1	1
CCT6A	0.340308	0.391967	8.15174	0.945448	1
CCT7	-0.1492	-0.155329	8.75213	1	1
CCT8	0.449031	0.506182	8.28411	0.207956	1
CD14	-0.437124	-0.468955	8.01233	0.49637	1
CD151	-0.0753427	-0.0764798	9.66823	1	1
CD164	-0.0405915	-0.0427246	8.63776	1	1
CD177	-2.30289	-2.44478	8.69333	6.23249e-277	1.08401e-274
CD24	0.974007	1.06105	8.83309	1.45838e-36	2.46607e-35
CD276	0.254057	0.287161	8.03979	0.999934	1
CD320	0.130979	0.138637	8.41702	1	1
CD38	-1.17823	-1.46393	7.93698	5.54582e-65	1.40667e-63
CD44	0.0494442	0.055428	8.21721	1	1
CD46	-0.127332	-0.133304	8.96517	1	1
CD47	-0.126423	-0.138509	8.33588	1	1
CD52	0.125867	0.136451	8.05491	1	1
CD59	-0.181729	-0.190465	8.66239	1	1
CD63	-0.296645	-0.299214	10.343	1	1
CD68	-0.0346747	-0.0358835	7.81915	1	1
CD74	-0.0787462	-0.0791382	10.7977	1	1
CD81	-0.355013	-0.357191	10.627	1	1
CD9	-0.371776	-0.379601	9.99541	0.999808	1
CD99	-0.0401266	-0.0407611	9.7983	1	1
CDC37	-0.156046	-0.163113	8.68016	1	1
CDC37L1	0.35512	0.468712	7.81928	0.707082	1
CDC42	-0.0579983	-0.0615125	8.48235	1	1
CDC42EP5	-0.931961	-0.96671	8.81786	7.21362e-47	1.42806e-45
CDH1	-0.130397	-0.143585	8.48532	1	1
CDK19	0.320155	0.416885	8.0234	0.711323	1
CDK2AP2	0.205861	0.221961	8.43374	1	1
CDK4	0.133087	0.148577	8.11361	1	1
CDK5RAP3	-0.115999	-0.124258	8.42392	1	1
CDKN1A	0.256151	0.284147	8.084	0.999909	1
CEBPB	-0.0528528	-0.0550357	8.61279	1	1
CEBPD	0.358407	0.362515	10.1677	0.999867	1
CENPX	0.386655	0.397623	9.27779	0.998081	1
CERS2	-0.0302722	-0.0335724	8.11954	1	1
CERS4	0.354445	0.374695	8.58531	0.997357	1
CFAP69	0.388722	0.532781	7.90825	0.125638	0.673853
CFB	-1.10634	-1.237	8.12981	3.84555e-37	6.54819e-36
CFD	0.0188663	0.019049	9.41806	1	1
CFL1	-0.0955915	-0.0965331	10.2246	1	1
CHCHD1	-0.0333116	-0.0370052	8.33747	1	1
CHCHD10	0.0437967	0.0446289	9.18678	1	1
CHCHD2	0.0472486	0.0479432	10.1514	1	1
CHCHD5	-0.0684643	-0.0728054	8.36438	1	1
CHD3	-0.458954	-0.483752	8.4576	0.418385	1
CHGA	-0.233171	-0.346909	7.59895	0.919376	1
CHI3L1	0.278849	0.584548	7.48317	0.0492458	0.278869
CHI3L2	-0.675762	-0.929378	7.63551	4.67444e-12	4.78246e-11
CHID1	-0.0442253	-0.046653	8.43521	1	1
CHIT1	0.155367	0.367225	7.51663	0.7933	1
CHKA	0.334956	0.40059	8.05181	0.883844	1
CHMP2A	-0.230047	-0.244296	8.50214	1	1
CHMP3	-0.0458397	-0.0506079	8.20633	1	1
CHMP5	-0.000518145	0.000224529	8.36556	1	1
CHP1	-0.157758	-0.183502	8.03016	1	1
CHPF	0.187538	0.194688	8.81021	1	1
CHPT1	-0.121899	-0.142468	8.00144	1	1
CHRNA2	-0.52242	-0.630858	7.84908	0.0117896	0.0723115
CIB1	-0.150106	-0.153275	9.41912	1	1
CIRBP	-0.15486	-0.15739	9.9013	1	1
CISD3	0.417223	0.437784	8.63959	0.878125	1
CITED1	0.0592126	0.0832206	7.62261	1	1
CKB	-0.6069	-0.611519	10.5135	1.11433e-07	9.97572e-07
CLDN3	0.801139	0.816134	9.88965	1.65624e-33	2.6019e-32
CLDN4	0.268726	0.274955	9.57416	1	1
CLDN5	-0.711429	-0.804799	7.84849	2.69083e-10	2.6527e-09
CLDN7	0.704608	0.762708	8.6669	7.55749e-13	7.89806e-12
CLDN8	0.659864	1.44955	7.62265	7.6362e-26	1.03878e-24
CLIC1	-0.196214	-0.199593	9.58824	1	1
CLK1	0.0975454	0.112132	8.17969	1	1
CLNS1A	0.417821	0.499454	7.99544	0.253291	1
CLPP	-0.0336298	-0.035552	8.36275	1	1
CLPTM1L	0.142122	0.163612	8.15057	1	1
CLSTN1	-0.428133	-0.449267	8.73769	0.820393	1
CLSTN2	-0.512524	-1.30888	7.49439	8.17896e-16	9.35013e-15
CLTA	0.0659834	0.0691574	8.86145	1	1
CLTC	0.0967862	0.104083	8.68985	1	1
CLU	-0.6239	-0.631541	9.30651	1.26338e-06	1.0393e-05
CMC2	0.0506023	0.06234	7.96669	1	1
CMPK1	0.454606	0.496643	8.52167	0.277117	1
CNBP	0.380719	0.397126	9.25862	0.997002	1
CNDP2	-0.129429	-0.135755	8.77164	1	1
CNN1	-0.550625	-0.555365	9.60645	0.00813677	0.0505435
CNN3	-0.0417836	-0.0455711	8.21337	1	1
CNPY2	0.321315	0.343114	8.76825	0.999923	1
CNPY3	-0.279749	-0.299541	8.27386	0.999999	1
COA3	-0.23482	-0.251917	8.56659	1	1
COA4	0.297267	0.328096	8.33594	0.999676	1
COG3	0.0934972	0.113433	8.01334	1	1
COL12A1	0.438457	0.517206	8.00855	0.171276	0.881728
COL16A1	-0.116237	-0.121434	8.3374	1	1
COL18A1	-0.388691	-0.405042	8.495	0.974806	1
COL1A1	0.809792	0.831217	8.7907	2.93674e-19	3.57548e-18
COL1A2	0.528119	0.537922	9.08024	0.0435104	0.248704
COL2A1	0.933298	3.07251	7.56869	4.42735e-82	1.4185e-80
COL3A1	1.0045	1.0441	8.54251	1.95121e-45	3.80095e-44
COL4A1	-0.046152	-0.0499895	8.02834	1	1
COL4A2	-0.122732	-0.127828	8.35771	1	1
COL6A1	-0.501094	-0.514192	8.70863	0.135028	0.716325
COL6A2	-0.555692	-0.562754	9.36692	0.00276062	0.017878
COL9A2	1.63695	1.95322	8.38579	8.65943e-108	3.76531e-106
COLCA1	0.059351	0.0735612	8.05088	1	1
COMMD4	-0.217866	-0.233937	8.30125	1	1
COMMD6	0.157542	0.162877	9.19714	1	1
COMP	2.67234	2.94727	8.26478	0	0
COMT	-0.332071	-0.348097	8.64096	0.999987	1
COPA	0.18906	0.219845	8.12124	1	1
COPB1	0.0804357	0.0927841	8.17473	1	1
COPB2	0.207141	0.231075	8.34641	1	1
COPE	0.188679	0.193688	9.18078	1	1
COPG1	0.223083	0.246611	8.3142	1	1
COPRS	-0.308161	-0.342157	8.19066	0.998908	1
COPS6	-0.0347487	-0.0380872	8.29326	1	1
COPS9	0.0141037	0.0143507	9.51916	1	1
COPZ1	-0.0439874	-0.0464139	8.64673	1	1
COQ4	0.0273084	0.0290848	8.45046	1	1
CORO1A	-0.0298999	-0.0348707	7.89199	1	1
CORO1B	0.0925192	0.0958468	8.85849	1	1
COTL1	0.186377	0.207823	8.09066	1	1
COX14	-0.0450499	-0.0470391	8.78187	1	1
COX17	0.465422	0.494905	8.99937	0.295204	1
COX20	-0.0738567	-0.0807699	8.3139	1	1
COX4I1	-0.286237	-0.289816	10.0215	1	1
COX5A	0.290801	0.307296	8.87689	1	1
COX5B	-0.0933858	-0.0943151	10.1587	1	1
COX6A1	0.023464	0.0237657	10.1507	1	1
COX6B1	-0.0784148	-0.0794355	9.89839	1	1
COX6C	0.131879	0.134606	9.78362	1	1
COX7A1	-0.340066	-0.350261	8.53572	0.999951	1
COX7A2	0.0672665	0.0683057	10.083	1	1
COX7A2L	0.389652	0.422763	8.5533	0.90291	1
COX7B	0.213107	0.222061	9.13651	1	1
COX7C	0.143988	0.145957	10.3995	1	1
COX8A	-0.0868241	-0.0875188	10.3457	1	1
CP	0.0116484	0.00955639	7.59912	1	1
CPB1	0.010368	0.0913998	7.49492	0.999961	1
CPD	-0.0536628	-0.0607645	7.9187	1	1
CPE	-0.618708	-0.637705	9.41811	1.00204e-05	7.72143e-05
CPED1	-0.0773375	-0.108553	7.61261	1	1
CPLX3	-1.16659	-1.4544	8.00161	1.43348e-66	3.71333e-65
CPM	-0.116408	-0.145221	7.84418	1	1
CPNE4	0.568073	0.694689	8.24343	1.60678e-05	0.00012265
CRABP2	-0.718493	-0.969751	7.64981	1.2771e-15	1.45315e-14
CRACR2B	1.03322	1.16528	8.29575	2.17829e-49	4.57253e-48
CRAT	0.424377	0.466161	8.18085	0.529708	1
CREB3	-0.351095	-0.376882	8.2792	0.995726	1
CREB3L1	0.477462	0.542	8.28682	0.0614812	0.345743
CREB3L4	-0.0128293	-0.0132299	8.97204	1	1
CRELD2	0.373654	0.426007	8.15652	0.82032	1
CRIP1	0.111953	0.139368	7.65215	1	1
CRIP2	0.298526	0.315106	8.48664	0.999896	1
CRISP3	1.7685	5.9335	7.80682	1.49382e-243	2.13967e-241
CRISPLD1	0.925374	1.29076	7.81678	7.66634e-33	1.18149e-31
CRISPLD2	-0.594036	-0.634581	8.36425	4.54174e-05	0.000334113
CRLS1	-0.132871	-0.158657	8.00527	1	1
CRNDE	0.811741	1.19826	7.98074	2.25266e-27	3.17066e-26
CRYAB	-0.177708	-0.187156	8.23214	1	1
CRYBG1	-0.222595	-0.272461	7.92932	1	1
CRYL1	0.0904243	0.102727	8.04942	1	1
CRYM	-0.107835	-0.136827	7.92382	1	1
CSDE1	0.0579437	0.0610002	8.78054	1	1
CSGALNACT1	0.538263	0.675899	8.01298	8.87565e-05	0.000633789
CSKMT	1.24896	1.30536	9.01204	2.08279e-125	1.10252e-123
CSNK1A1	0.0931227	0.100584	8.66867	1	1
CSNK1D	-0.202342	-0.218033	8.32078	1	1
CSNK1E	0.270259	0.312704	8.07449	0.999935	1
CSNK2B	0.0636438	0.0679473	8.63787	1	1
CSRP1	-0.604868	-0.608083	10.2753	1.415e-06	1.15235e-05
CSRP2	0.112172	0.133237	7.87918	1	1
CST1	1.63737	2.5578	7.61075	8.49038e-166	6.66906e-164
CST2	4.92134	5.66444	9.31471	0	0
CST3	-0.283535	-0.284482	11.4191	1	1
CST4	-0.351479	-0.885067	7.45464	9.02526e-05	0.000642588
CSTB	0.015333	0.015793	8.92621	1	1
CTBP1	0.00427929	0.00462732	8.31774	1	1
CTDSP1	-0.31001	-0.325647	8.58703	0.999999	1
CTGF	0.218287	0.221349	9.43354	1	1
CTNNA1	-0.0133722	-0.01383	8.501	1	1
CTNNB1	0.00459767	0.00486529	8.56662	1	1
CTNND1	0.0277315	0.031323	8.31045	1	1
CTSA	-0.143074	-0.155326	8.16934	1	1
CTSB	-0.338742	-0.346132	9.24423	0.999998	1
CTSD	-0.188114	-0.190358	9.89139	1	1
CTSF	-0.0240466	-0.0249744	8.53286	1	1
CTSH	-0.222154	-0.232918	8.76832	1	1
CTSK	0.423414	0.508449	7.71181	0.208158	1
CTSL	-0.199055	-0.217128	8.21308	1	1
CTSS	0.225155	0.281147	7.73408	0.999468	1
CTTN	0.0332568	0.0365579	8.41082	1	1
CUEDC2	0.0340424	0.0363343	8.34372	1	1
CUTA	-0.0363361	-0.0369809	9.47172	1	1
CWH43	-0.50596	-0.663755	7.86035	0.0185426	0.110125
CX3CL1	-0.631605	-0.724818	7.79188	5.61511e-07	4.76404e-06
CXADR	0.336566	0.436568	7.93286	0.805768	1
CXCL1	-0.638953	-1.3164	7.5615	6.24879e-17	7.38631e-16
CXCL10	0.366944	0.897808	7.6431	2.83115e-06	2.23827e-05
CXCL11	-0.00416739	0.0950392	7.48139	0.999845	1
CXCL13	0.450244	1.46927	7.4547	1.56023e-06	1.26218e-05
CXCL14	2.36779	4.11385	7.64958	0	0
CXCL17	-0.794518	-1.52745	7.57116	2.62518e-30	3.8508e-29
CXCL2	-0.50726	-0.836106	7.65067	3.60952e-07	3.14369e-06
CXCL3	-0.537029	-1.92088	7.46119	3.0532e-22	3.91292e-21
CXCL5	-0.687652	-2.46351	7.44974	6.81618e-53	1.49526e-51
CXCL6	-0.169144	-0.518326	7.46297	0.189475	0.97131
CXCL8	-0.139083	-0.448208	7.46114	0.716984	1
CXCL9	0.290849	0.745447	7.51106	0.00796423	0.0495982
CXCR4	0.583292	0.67767	7.85053	0.000118762	0.000838222
CYB561	-0.147891	-0.161977	8.45328	1	1
CYB561A3	0.219704	0.262877	7.89389	1	1
CYB5A	0.440122	0.474519	8.74731	0.474014	1
CYB5R3	-0.259837	-0.267168	8.88967	1	1
CYBA	-0.269164	-0.277802	8.672	1	1
CYBRD1	0.296357	0.338569	7.9706	0.990401	1
CYC1	0.221857	0.228746	8.93597	1	1
CYCS	0.325601	0.360788	8.35694	0.994947	1
CYFIP1	0.0326172	0.0413939	8.0644	1	1
CYHR1	0.101631	0.105895	8.77998	1	1
CYP1B1	-0.362169	-0.412792	7.96883	0.813008	1
CYP27A1	-1.02769	-1.1486	7.97584	1.06262e-48	2.19278e-47
CYP3A5	-1.13304	-2.47744	7.58886	1.36602e-95	5.19728e-94
CYP4F8	0.850374	1.53319	7.69005	9.86743e-40	1.7411e-38
CYR61	0.496327	0.513245	8.76438	0.162274	0.842136
CYSTM1	0.112671	0.131992	7.99607	1	1
CYTH1	-0.23046	-0.279629	7.98683	0.999817	1
DAD1	0.152321	0.162372	8.71074	1	1
DAP	-0.0545648	-0.0574449	8.61884	1	1
DAZAP2	-0.0670815	-0.0711355	8.75	1	1
DBI	-0.145329	-0.14778	10.2428	1	1
DCN	0.324456	0.331797	8.93302	0.99998	1
DCTN3	-0.0725917	-0.0766677	8.44104	1	1
DCXR	0.0215625	0.0218329	10.2911	1	1
DDAH1	0.0616773	0.0707578	8.06112	1	1
DDB1	-0.247589	-0.264366	8.40327	1	1
DDIT4	-0.0197153	-0.0219655	8.36272	1	1
DDOST	-0.0185129	-0.0194485	8.20766	1	1
DDR1	-0.357719	-0.394976	8.26221	0.96528	1
DDRGK1	-0.355901	-0.382955	8.2375	0.991608	1
DDT	0.371862	0.377721	9.96854	0.999999	1
DDX17	-0.000733026	-0.000486819	8.9179	1	1
DDX24	-0.303039	-0.332126	8.17069	0.999708	1
DDX3X	0.0449214	0.0494901	8.31949	1	1
DDX5	0.0192941	0.0199119	9.77184	1	1
DEFB1	-1.19534	-1.97185	7.60164	4.43389e-89	1.58772e-87
DEGS1	-0.0136472	-0.0149691	8.49227	1	1
DEPP1	0.835021	0.954074	7.84944	2.81929e-16	3.26903e-15
DERL2	-0.0461663	-0.0545436	8.01074	1	1
DES	-0.500823	-0.503322	10.2581	0.219615	1
DGCR6L	0.0354763	0.0374344	8.39493	1	1
DGUOK	0.230134	0.267769	8.09243	1	1
DHCR24	-0.0676155	-0.0699613	9.33063	1	1
DHRS3	-0.25118	-0.266003	8.47971	1	1
DHRS7	-0.276791	-0.282005	10.2264	1	1
DHX15	0.12409	0.140811	8.08602	1	1
DMAC1	-0.00292369	-0.00346502	8.49623	1	1
DMXL1	0.252158	0.307233	8.13125	0.997734	1
DNAH5	0.654932	1.5388	7.7682	4.11984e-22	5.19783e-21
DNAJA1	0.0648131	0.0708013	8.53888	1	1
DNAJB1	-0.0854231	-0.0962123	8.16344	1	1
DNAJC10	0.45733	0.543038	8.07824	0.0651372	0.364619
DNAJC19	0.367107	0.413827	8.27549	0.889823	1
DNAJC3	0.0466595	0.0542989	8.18614	1	1
DNAJC4	0.151001	0.162442	8.34804	1	1
DNER	0.15284	0.515327	7.47636	0.198773	1
DNPH1	0.417807	0.435136	8.71987	0.91934	1
DPM2	0.0279489	0.0303707	8.34443	1	1
DPM3	-0.111086	-0.114226	8.95254	1	1
DPP4	-0.162243	-0.177993	8.33124	1	1
DPP7	0.134519	0.139441	8.83177	1	1
DPY30	0.33345	0.385323	8.18344	0.960085	1
DRAP1	-0.145104	-0.153018	8.41073	1	1
DSG2	-0.158788	-0.202094	7.88568	1	1
DSP	-0.290128	-0.337262	8.10124	0.999969	1
DSTN	-0.198922	-0.201586	9.72229	1	1
DUS1L	0.316933	0.334025	8.65411	0.999983	1
DUSP1	-0.0549833	-0.0557809	9.82239	1	1
DUSP2	-0.341256	-0.388613	7.84787	0.89418	1
DUSP23	-0.0785616	-0.0841644	8.23952	1	1
DUT	0.207937	0.229591	8.35722	1	1
DYNC1H1	-0.244988	-0.266794	8.25465	1	1
DYNLL1	0.126663	0.130844	9.1557	1	1
DYNLL2	-0.408339	-0.438159	8.39097	0.833963	1
DYNLRB1	-0.218166	-0.227392	8.78761	1	1
DYNLT1	0.105937	0.116003	8.43013	1	1
EBLN3P	0.0422079	0.0516098	7.97877	1	1
EBP	-1.194	-1.27397	8.47528	3.85445e-103	1.56426e-101
ECE1	-0.0790812	-0.0853283	8.33149	1	1
ECH1	-0.119513	-0.125167	8.73284	1	1
ECHDC2	-0.289884	-0.312765	8.40034	0.999995	1
ECHS1	0.112374	0.119087	8.80366	1	1
ECI1	0.0161116	0.0169028	8.66227	1	1
ECI2	0.526798	0.612314	8.16461	0.00154056	0.0101386
EDF1	0.0415619	0.0420158	10.2904	1	1
EEF1A1	0.222388	0.222768	13.0162	1	1
EEF1A2	1.2255	1.56815	7.80042	6.8685e-71	1.94474e-69
EEF1B2	0.200535	0.204803	9.50643	1	1
EEF1D	0.163493	0.165088	10.3191	1	1
EEF2	0.36637	0.369261	10.7247	1	1
EFNA1	0.281161	0.301609	8.6519	0.999998	1
EGFL7	-0.229886	-0.250194	8.11772	0.999999	1
EGR1	0.419657	0.431224	9.18441	0.814782	1
EI24	0.0555301	0.066176	8.13472	1	1
EID1	-0.00251543	-0.00254098	8.49186	1	1
EIF1	0.00131772	0.00135621	10.245	1	1
EIF1AX	0.0469282	0.0546974	8.0561	1	1
EIF2AK1	0.313404	0.368999	8.09316	0.995282	1
EIF2B5	0.0636131	0.0718863	8.15353	1	1
EIF2S2	0.194882	0.220475	8.19629	1	1
EIF2S3	0.378148	0.432395	8.0722	0.770669	1
EIF3A	-0.0441902	-0.0489367	8.12452	1	1
EIF3B	0.183017	0.192787	8.58824	1	1
EIF3D	0.0195582	0.0222509	8.26258	1	1
EIF3E	0.27435	0.293318	8.51486	1	1
EIF3F	0.00475065	0.00476449	8.59779	1	1
EIF3G	-0.189718	-0.196642	8.69535	1	1
EIF3H	0.318756	0.337326	8.70449	0.999988	1
EIF3I	0.121664	0.129759	8.58448	1	1
EIF3K	-0.087263	-0.0905684	8.96663	1	1
EIF3L	0.109313	0.113314	9.05544	1	1
EIF3M	0.294699	0.326767	8.23762	0.999725	1
EIF4A1	0.0956583	0.100387	9.02326	1	1
EIF4A2	0.217828	0.22729	9.04918	1	1
EIF4B	0.149338	0.15639	8.82718	1	1
EIF4EBP1	0.523014	0.584759	8.04493	0.00771703	0.048182
EIF4G1	0.209109	0.215451	9.02191	1	1
EIF4G2	0.0101545	0.0108825	9.04456	1	1
EIF4H	-0.0289807	-0.0306528	8.5252	1	1
EIF5	0.106971	0.124503	8.05056	1	1
EIF5A	0.00620272	0.00650324	8.95496	1	1
EIF6	-0.0168353	-0.0172975	8.76637	1	1
ELF3	-0.252994	-0.274602	8.21	0.999938	1
ELK4	-0.332351	-0.376878	8.28059	0.968762	1
ELL2	-0.0773122	-0.0848824	8.36704	1	1
ELN	1.07005	1.15872	8.07339	1.74476e-48	3.57016e-47
ELOB	0.268276	0.270127	10.5918	1	1
ELOC	0.34231	0.386817	8.24557	0.96677	1
ELOVL1	-0.163415	-0.17443	8.44022	1	1
ELOVL5	-0.0316365	-0.0336126	8.72758	1	1
ELOVL7	0.0334675	0.0493143	7.82423	1	1
EMC10	0.0250502	0.0266156	8.48052	1	1
EMC4	0.00125102	0.00157305	8.31824	1	1
EMC6	-0.0194666	-0.0210473	8.25451	1	1
EMC7	0.0604699	0.0723636	8.07132	1	1
EMILIN1	-0.231819	-0.23779	8.70842	1	1
EMP1	-0.201484	-0.231464	7.83149	0.999961	1
ENDOD1	-0.284569	-0.338209	8.00986	0.999763	1
ENG	0.16861	0.178662	8.19979	1	1
ENO1	0.0510414	0.0522674	9.33141	1	1
ENPP5	-0.0104728	-0.0161746	7.91843	1	1
ENSA	-0.0113962	-0.0117888	8.4743	1	1
ENTPD5	0.845477	0.971215	8.48344	7.42172e-23	9.6127e-22
ENTPD6	-0.16822	-0.178937	8.50025	1	1
ENY2	0.343932	0.387008	8.31496	0.970521	1
EPAS1	-0.264773	-0.303051	7.98436	0.998992	1
EPB41L4A-AS1	0.16382	0.200582	7.97209	1	1
EPCAM	1.17035	1.27994	8.89655	8.99658e-80	2.773e-78
EPDR1	-0.472321	-0.59402	7.78234	0.0112919	0.069434
EPHX2	-0.692571	-0.765063	8.32546	1.1006e-11	1.11201e-10
EPN1	-0.102651	-0.110254	8.33745	1	1
EPS8L2	0.0112714	0.0123473	8.1464	1	1
ERBB2	-0.362359	-0.394312	8.30723	0.97627	1
ERBB3	0.169223	0.200883	8.10107	1	1
ERG	1.97047	3.13088	7.90753	1.3077e-180	1.2737e-178
ERGIC1	0.177379	0.184364	9.06709	1	1
ERGIC3	-0.255633	-0.266668	8.77475	1	1
ERH	0.101507	0.114016	8.31298	1	1
ERI3	-0.00923583	-0.0100907	8.30551	1	1
ERLEC1	-0.380296	-0.41989	8.39732	0.87844	1
ERP29	-0.268393	-0.277135	9.1792	1	1
ERP44	0.140759	0.166776	8.03819	1	1
ERRFI1	0.192515	0.228239	8.08188	0.999955	1
ESD	0.0346268	0.0393082	8.08611	1	1
ETFA	0.294649	0.347816	8.05566	0.997636	1
ETFB	0.069858	0.0728501	8.6607	1	1
ETS2	-0.247015	-0.288198	7.87382	0.999994	1
ETV1	1.14904	2.09975	7.79238	2.49015e-58	5.8303e-57
EVL	-0.14094	-0.154028	8.22175	1	1
EWSR1	-0.156019	-0.171086	8.29871	1	1
EXOC7	-0.21728	-0.234604	8.28731	1	1
EZR	-0.0571394	-0.0603865	8.72338	1	1
F3	0.3232	0.368118	8.39522	0.948033	1
F5	0.931195	2.7708	7.59004	6.5031e-68	1.75945e-66
FABP5	1.0159	1.10568	8.86425	1.69825e-26	2.363e-25
FADS2	-0.775174	-0.840914	8.15513	1.95981e-17	2.36244e-16
FAM110B	0.405455	0.768736	7.57935	2.51134e-05	0.00018991
FAM111A	0.0546671	0.07181	8.02526	1	1
FAM118A	-0.130482	-0.159186	7.88753	1	1
FAM129A	-0.28317	-0.320329	7.96068	1	1
FAM135A	-0.159943	-0.214921	7.8343	0.999987	1
FAM162A	0.196662	0.209869	8.69134	1	1
FAM174B	-0.448434	-0.489264	8.2735	0.338215	1
FAM177A1	-0.287443	-0.30751	8.50841	0.999999	1
FAM210B	-0.0603249	-0.0695836	8.14533	1	1
FAM213A	-0.468771	-0.509258	8.37247	0.183574	0.943046
FAM3B	0.904583	0.978988	8.8582	7.7762e-27	1.08822e-25
FAM3D	-1.24202	-1.47311	7.79199	4.46138e-67	1.18081e-65
FAM50A	0.00993302	0.00985867	8.28298	1	1
FAM84A	0.551439	0.69639	7.93928	3.73708e-05	0.000279135
FAM89B	0.349158	0.36806	8.48608	0.999467	1
FAM96A	0.623345	0.745733	8.11695	2.65364e-08	2.44758e-07
FAM96B	0.0626494	0.0642489	9.09727	1	1
FASN	0.950662	0.969102	9.96105	4.19152e-53	9.2785e-52
FASTK	0.0654531	0.0702363	8.26954	1	1
FAT1	0.216057	0.268763	7.94743	0.999747	1
FAU	0.1604	0.160806	11.9403	1	1
FBL	0.09205	0.102461	8.2203	1	1
FBLN1	-0.484889	-0.4901	9.61661	0.357169	1
FBLN2	0.339193	0.379193	8.0073	0.92449	1
FBP1	0.63424	0.75291	8.09001	5.47308e-09	5.24683e-08
FBXO25	0.373597	0.44716	8.02178	0.706123	1
FBXW5	0.0790939	0.0824419	8.65329	1	1
FCER1G	0.0756999	0.086585	7.88743	1	1
FCGBP	-2.00956	-2.57944	7.77733	3.99622e-240	5.40599e-238
FCGRT	-0.225604	-0.233541	8.62574	1	1
FDCSP	0.135448	1.44269e+08	7.41996	1.59277e-12	1.65038e-11
FDFT1	-0.612585	-0.669162	8.30503	6.88427e-07	5.80041e-06
FDPS	-0.270633	-0.29078	8.29373	1	1
FECH	0.0415093	0.0518439	7.7831	1	1
FHL1	-0.480947	-0.49921	8.29226	0.256657	1
FIS1	0.0705392	0.0718274	9.52133	1	1
FKBP1A	0.230555	0.245131	8.78104	1	1
FKBP2	-0.400658	-0.414542	8.8803	0.999973	1
FKBP3	0.188262	0.215009	8.2228	1	1
FKBP4	-0.0726336	-0.0777818	8.49963	1	1
FKBP5	-0.0321184	-0.0332444	9.11054	1	1
FKBP8	-0.222282	-0.234286	8.40895	1	1
FLNA	-0.707581	-0.710452	10.5938	5.56433e-17	6.60933e-16
FLNB	-0.455545	-0.476485	8.92791	0.521659	1
FLNC	-0.852502	-0.875491	8.52313	4.70227e-34	7.48368e-33
FLOT1	-0.0337373	-0.0355843	8.32431	1	1
FLOT2	-0.440096	-0.46974	8.31242	0.559984	1
FMC1	-0.0674235	-0.0718304	8.46212	1	1
FMOD	0.101548	0.109242	8.33578	1	1
FN1	0.495263	0.517995	8.40522	0.137227	0.723213
FNTA	0.122087	0.143212	8.05217	1	1
FOLH1	1.0497	1.1254	9.24343	9.18772e-44	1.73427e-42
FOS	0.259309	0.263321	9.98962	0.999999	1
FOSB	0.191619	0.201158	8.66444	1	1
FOXA1	0.347115	0.374842	8.87787	0.994077	1
FSTL1	0.439987	0.45657	9.12972	0.764108	1
FSTL3	0.227507	0.246961	7.98939	0.999999	1
FTH1	0.276097	0.276929	12.1918	1	1
FTL	0.342745	0.343375	12.4512	1	1
FUCA1	-0.0440329	-0.0518281	8.07935	1	1
FUNDC2	-0.047546	-0.0517914	8.24925	1	1
FURIN	0.0985574	0.105109	8.51435	1	1
FUS	-0.156065	-0.163731	8.60565	1	1
FXYD3	-0.43189	-0.435368	10.6811	0.952743	1
FAAH	-0.127041	-0.134513	8.59083	1	1
FAAP20	0.020728	0.0217771	8.56724	1	1
G3BP2	-0.108116	-0.119652	8.29362	1	1
GABARAP	-0.0699009	-0.0738971	8.70715	1	1
GABARAPL2	0.0696127	0.0742814	8.80129	1	1
GABRP	-0.48986	-1.35775	7.50389	3.89498e-22	4.93973e-21
GADD45B	0.38298	0.393814	8.88493	0.976348	1
GADD45G	0.253932	0.262449	9.23641	1	1
GADD45GIP1	0.0888918	0.0914364	8.93377	1	1
GALNT3	0.271018	0.402231	7.78415	0.787837	1
GALNT7	0.619296	0.755061	8.1547	2.20521e-08	2.0495e-07
GAMT	0.0167897	0.0178814	8.19796	1	1
GANAB	-0.227755	-0.239034	8.60506	1	1
GAPDH	-0.0395224	-0.0397028	11.129	1	1
GAS1	-0.567238	-0.75881	7.6707	4.97978e-07	4.25465e-06
GAS6	-0.163123	-0.167947	8.68888	1	1
GATA2	0.00865883	0.0121386	8.04612	1	1
GCNT1	0.672171	1.23799	7.63622	9.35628e-26	1.2657e-24
GCNT2	-1.12238	-1.39498	7.94712	1.35683e-61	3.23911e-60
GCSH	0.37022	0.445392	8.01951	0.64334	1
GDF11	0.467046	0.661898	7.68415	0.00154474	0.0101386
GDF15	1.44205	1.49116	9.52197	3.4057e-118	1.76444e-116
GDI1	-0.158677	-0.174919	8.19641	1	1
GDI2	0.174605	0.187875	8.44199	1	1
GFPT1	0.0813669	0.0930664	8.20709	1	1
GGCT	0.717949	0.891036	8.0657	2.37664e-15	2.67922e-14
GGT1	0.211037	0.224666	8.47796	1	1
GHITM	-0.0771105	-0.0839461	8.3735	1	1
GJB1	0.870728	1.09806	7.82289	1.50947e-28	2.1621e-27
GLB1L2	-0.0859885	-0.0928069	8.09124	1	1
GLG1	-0.339957	-0.366464	8.24665	0.997536	1
GLIPR2	-0.489107	-0.529893	8.1459	0.0801239	0.443413
GLMP	-0.262603	-0.27385	8.97683	1	1
GLO1	0.479317	0.504423	9.19081	0.218511	1
GLRX	-0.00361619	0.00213873	7.75471	1	1
GLRX2	-0.0166356	-0.0180239	7.98977	1	1
GLRX5	0.159926	0.18519	8.07701	1	1
GLUD1	-0.111297	-0.122384	8.39121	1	1
GLUL	-0.102804	-0.107529	8.72866	1	1
GLYATL1	0.97283	1.71833	7.70821	1.22525e-61	2.95393e-60
GM2A	-0.224473	-0.255554	7.92257	1	1
GMDS	0.161938	0.183277	8.05823	1	1
GMNN	0.213725	0.255242	8.29159	0.999608	1
GMPR	-0.823108	-0.874346	8.46859	1.76896e-28	2.51896e-27
GNAI2	-0.35071	-0.366619	8.48386	0.999686	1
GNAS	0.0630249	0.0641865	9.91649	1	1
GNB1	0.194617	0.209356	8.66926	1	1
GNB2	0.164747	0.167363	9.77986	1	1
GNG5	0.246296	0.259028	8.88712	1	1
GNL3	0.687614	0.847409	8.13019	1.42755e-13	1.52459e-12
GNMT	-0.338961	-0.368856	8.26349	0.979984	1
GNPTAB	-0.0359794	-0.0437525	7.80468	1	1
GNPTG	-0.0975887	-0.106346	8.23713	1	1
GOLGA8A	-0.0128082	-0.0150158	7.79637	1	1
GOLGB1	-0.0157732	-0.017767	8.2727	1	1
GOLM1	1.04966	1.11814	9.18629	5.12143e-50	1.08441e-48
GOLPH3	0.23693	0.258233	8.55575	1	1
GOT2	-0.294731	-0.343695	8.03238	0.998224	1
GP2	1.01478	1.34583	8.07692	2.12236e-30	3.13209e-29
GPC1	-0.577221	-0.63306	8.16538	6.73873e-05	0.000488357
GPI	-0.0641731	-0.0680423	8.42366	1	1
GPNMB	0.491381	0.579705	7.85947	0.0240565	0.141151
GPR108	-0.403559	-0.434535	8.26474	0.845407	1
GPR160	0.857709	1.10005	8.02486	2.15841e-29	3.12841e-28
GPS1	-0.069996	-0.0748041	8.41593	1	1
GPT2	-0.235052	-0.275823	8.10105	0.999898	1
GPX3	-0.624737	-0.654368	8.3558	1.5867e-06	1.27934e-05
GPX4	0.116981	0.118021	10.3703	1	1
GPAA1	-0.201928	-0.211893	8.60523	1	1
GRASP	-0.6598	-0.738121	7.94874	1.75267e-08	1.63515e-07
GREB1	-0.325929	-0.363187	8.36643	0.984296	1
GRHPR	-0.0767471	-0.0814752	8.38793	1	1
GRINA	-0.062894	-0.064656	9.06978	1	1
GRK2	0.0293544	0.0311661	8.49349	1	1
GRN	-0.393775	-0.402907	9.16693	0.998681	1
GRSF1	0.24492	0.289599	8.07183	0.999951	1
GSN	-0.220144	-0.223251	9.29326	1	1
GSPT1	0.248741	0.287779	8.12872	0.999997	1
GSR	-0.194019	-0.225371	7.99257	1	1
GSTA1	-0.137928	-0.314358	7.54297	0.938377	1
GSTK1	-0.198265	-0.210262	8.41918	1	1
GSTO1	-0.286281	-0.305951	8.25736	0.999997	1
GSTP1	-0.899597	-0.912818	9.43841	4.95297e-54	1.10647e-52
GSTT2B	-0.468423	-0.532423	8.00313	0.0952108	0.519817
GTF2A2	0.165995	0.190391	8.07769	1	1
GTF2H5	-0.05271	-0.0590008	8.08648	1	1
GTF2I	-0.00814775	-0.00853121	8.77052	1	1
GTF3A	0.186445	0.214102	8.05357	1	1
GTF3C1	-0.0473848	-0.0505594	8.47359	1	1
GTF3C6	0.178005	0.194112	8.63126	1	1
GUCY1A1	0.495823	0.652423	7.90364	0.000904157	0.00611562
GUK1	0.23058	0.234165	9.68814	1	1
GUSB	0.29557	0.342556	8.09259	0.993749	1
GAA	-0.0594367	-0.0622254	8.55334	1	1
H1F0	-0.310686	-0.342383	8.40486	0.999235	1
H1FX	-0.346801	-0.352596	9.52321	1	1
H2AFJ	0.314503	0.316706	11.0092	1	1
H2AFV	0.257304	0.282209	8.39363	0.999999	1
H2AFY	0.176752	0.202137	8.16536	1	1
H2AFZ	0.196032	0.207369	8.69076	1	1
H3F3A	0.472642	0.481936	10.0377	0.521268	1
H3F3B	-0.00776038	-0.00771525	9.7684	1	1
HACD2	0.503152	0.645848	7.95486	0.000788569	0.00534865
HADHA	-0.200301	-0.211071	8.5064	1	1
HADHB	0.125046	0.141868	8.2341	1	1
HBA1	0.253953	0.588252	7.44909	0.299056	1
HBA2	-0.039138	-0.0659211	7.54926	1	1
HBB	-0.125905	-0.177693	7.56727	0.999967	1
HCFC1R1	-0.0380459	-0.0397245	8.50297	1	1
HDAC1	0.192629	0.221485	8.12022	1	1
HDGF	-0.0298956	-0.0321933	8.14525	1	1
HDLBP	-0.21039	-0.215282	9.34164	1	1
HEBP2	0.19147	0.201274	9.10921	1	1
HERC6	-0.722191	-0.98535	7.74291	6.86906e-07	5.80041e-06
HERPUD1	-0.125083	-0.127989	9.85239	1	1
HES1	-0.227673	-0.244577	8.46884	1	1
HES4	0.351132	0.364382	9.00361	0.999665	1
HEXA	-0.301431	-0.323935	8.26548	0.999953	1
HEXB	-0.0219612	-0.0239885	8.4414	1	1
HGD	-0.465229	-0.584627	7.98303	0.0161147	0.096175
HID1	0.202707	0.218849	8.4216	1	1
HIF1A	-0.107265	-0.12577	7.97743	1	1
HIGD1A	0.0389174	0.0421521	8.23654	1	1
HIGD2A	-0.0303521	-0.0314769	8.79913	1	1
HINT1	0.238241	0.242349	10.3038	1	1
HINT2	-0.0182319	-0.0196085	8.31382	1	1
HIST1H1C	0.436443	0.451405	9.00857	0.741733	1
HIST1H2AC	0.236226	0.259275	8.58099	1	1
HIST1H2BJ	0.395061	0.811915	7.60546	1.43821e-05	0.000110127
HIST1H4H	0.984874	1.67243	7.75936	1.99587e-57	4.58485e-56
HIST2H2BE	0.145872	0.171258	8.2354	1	1
HIST3H2A	0.720476	0.845785	7.97333	6.43396e-14	6.93217e-13
HLA-A	-0.476399	-0.479699	10.5545	0.514473	1
HLA-B	-0.482802	-0.484787	11.5591	0.452788	1
HLA-C	0.0510824	0.0519039	9.88587	1	1
HLA-DMA	-0.0534036	-0.0585623	7.94833	1	1
HLA-DMB	0.399471	0.48139	7.87409	0.35269	1
HLA-DPA1	0.330542	0.340856	8.89241	0.999171	1
HLA-DPB1	0.25444	0.262068	8.8649	1	1
HLA-DQA1	0.30587	0.334717	8.09245	0.992548	1
HLA-DQB1	-0.050087	-0.0527643	8.37285	1	1
HLA-DRA	0.439637	0.448324	9.46061	0.704034	1
HLA-DRB1	-0.120435	-0.122642	9.24225	1	1
HLA-DRB5	-1.31282	-1.44126	7.99454	2.15214e-82	6.98728e-81
HLA-E	-0.500274	-0.509676	9.32146	0.162548	0.842136
HLA-F	-0.261807	-0.285809	8.08198	0.999918	1
HM13	-0.181448	-0.187339	8.9704	1	1
HMG20B	0.0107416	0.0110619	8.83269	1	1
HMGB1	0.0350521	0.0366304	8.85023	1	1
HMGCS1	-0.500966	-0.613139	7.92314	0.00302358	0.019529
HMGCS2	-0.387843	-0.522584	7.80248	0.278522	1
HMGN1	0.160274	0.170558	8.82929	1	1
HMGN2	-0.0410209	-0.0419455	9.62341	1	1
HMGN3	-0.0339181	-0.0365678	8.29746	1	1
HNRNPA0	0.0576282	0.0632917	8.23692	1	1
HNRNPA1	0.206512	0.211712	9.46785	1	1
HNRNPA2B1	0.227142	0.234111	9.59329	1	1
HNRNPA3	0.0340924	0.0367049	8.64098	1	1
HNRNPAB	0.26072	0.287623	8.26498	0.999996	1
HNRNPC	-0.0219813	-0.0224364	8.98975	1	1
HNRNPD	0.0768388	0.084691	8.44267	1	1
HNRNPDL	0.116988	0.124024	8.80247	1	1
HNRNPF	0.258562	0.283462	8.45184	1	1
HNRNPH1	0.0959578	0.102118	8.78115	1	1
HNRNPK	0.106789	0.110594	9.32694	1	1
HNRNPM	0.0844608	0.09473	8.35228	1	1
HNRNPU	0.050061	0.0536568	8.66284	1	1
HOMER2	-0.0397921	-0.0448292	8.29056	1	1
HOXA11-AS	0.0401219	0.0456049	8.05835	1	1
HOXB13	-0.0966105	-0.0987587	9.52074	1	1
HP1BP3	-0.00384847	-0.00348588	8.15181	1	1
HPGD	0.440464	0.689005	7.67109	0.00101025	0.00679548
HPN	1.5819	1.72736	8.64391	7.42418e-179	6.95303e-177
HSBP1	0.17498	0.185315	8.89785	1	1
HSD17B12	0.176788	0.215103	7.95747	1	1
HSD17B4	0.852054	0.966082	8.49553	1.71331e-24	2.25509e-23
HSD17B6	-0.354248	-0.461843	7.64109	0.470387	1
HSP90AB1	0.0881826	0.089932	9.91425	1	1
HSP90B1	0.247318	0.253636	9.87635	1	1
HSP90AA1	-0.101307	-0.104157	9.45144	1	1
HSPA1A	0.174778	0.181701	8.8974	1	1
HSPA5	0.138223	0.144027	9.32144	1	1
HSPA8	0.272332	0.278993	9.71502	1	1
HSPA9	0.21084	0.2335	8.38213	1	1
HSPB1	-0.425277	-0.42859	10.1451	0.993509	1
HSPB8	-0.719057	-0.762829	8.00813	5.90515e-13	6.19786e-12
HSPD1	0.603478	0.666204	8.46193	1.30031e-06	1.0625e-05
HSPE1	0.697583	0.730231	9.31198	1.54236e-14	1.70711e-13
HSPG2	-0.372874	-0.385752	8.51984	0.997038	1
HYAL2	-0.0992655	-0.108312	8.13618	1	1
HYOU1	0.167356	0.197945	8.03547	1	1
IAH1	0.237736	0.286148	7.96434	0.999989	1
ICAM1	0.0647376	0.0851407	7.62015	1	1
ID1	-0.504431	-0.528275	8.66607	0.101008	0.550236
ID2	0.202828	0.230211	8.07247	0.999998	1
ID3	0.0255739	0.0260517	9.20333	1	1
IDH1	0.213923	0.2301	8.79632	1	1
IDH2	-0.149638	-0.156602	8.59119	1	1
IDI1	-0.442687	-0.515836	8.10794	0.161894	0.842136
IER2	0.125004	0.129151	9.02559	1	1
IER3	-0.436076	-0.479942	7.94806	0.39186	1
IER3IP1	0.183789	0.215172	8.15313	1	1
IFI27	-0.588526	-0.616476	8.37316	0.000549719	0.00377061
IFI35	-0.742866	-0.814825	8.05889	2.16109e-14	2.35975e-13
IFI44	-0.590505	-0.857542	7.66075	0.00360846	0.0229415
IFI44L	-1.26139	-1.92337	7.63592	2.395e-42	4.41805e-41
IFI6	-1.32174	-1.36236	9.16757	4.52256e-63	1.12372e-61
IFIT1	-1.26667	-1.79589	7.67823	4.24976e-50	9.07735e-49
IFIT3	-1.22661	-2.10737	7.55094	2.97541e-45	5.7501e-44
IFITM1	-0.665841	-0.785108	7.81347	0.00130452	0.00867896
IFITM2	0.0312799	0.0320577	9.16736	1	1
IFITM3	-0.705257	-0.710583	10.3124	3.55669e-12	3.65424e-11
IFNGR1	0.241332	0.27801	8.08296	0.999936	1
IFNGR2	0.214086	0.23947	8.30634	1	1
IFRD2	0.122423	0.134412	8.15858	1	1
IFT57	0.0943114	0.109582	8.12137	1	1
IGF1	-0.423156	-0.489192	7.84197	0.313447	1
IGF1R	-0.197234	-0.227154	8.15895	1	1
IGFBP2	-0.211214	-0.213039	10.1013	1	1
IGFBP3	1.10953	1.26923	7.96886	3.76286e-41	6.78709e-40
IGFBP4	-0.18724	-0.189944	9.31011	1	1
IGFBP5	-0.115663	-0.121311	8.70615	1	1
IGFBP6	-0.505139	-0.515506	8.87888	0.132852	0.707867
IGFBP7	0.405785	0.407566	10.8753	0.99279	1
IGHA1	-0.122431	-0.123363	9.81216	1	1
IGHD	-0.0997228	-0.179524	7.46663	0.999103	1
IGHG1	0.342727	0.347024	9.53192	0.975128	1
IGHG2	-0.531868	-0.562701	8.14005	0.0473991	0.269037
IGHG3	1.47906	1.49032	10.3192	1.8386e-65	4.71261e-64
IGHG4	3.23598	3.35713	9.39449	0	0
IGHGP	0.344083	0.43126	7.59796	0.99974	1
IGHM	0.0715532	0.0776229	8.20653	1	1
IGKC	0.460731	0.461844	11.5884	0.467323	1
IGLC2	0.384363	0.385896	10.7728	0.872581	1
IGLC3	-0.611954	-0.619006	9.40788	0.00303876	0.0195655
IGLC7	4.49163	5.12361	8.78053	0	0
IGLL5	0.363256	0.519707	7.51441	0.38734	1
IKBKB	0.136476	0.195801	7.77203	0.999969	1
IL17RC	-0.363229	-0.398275	8.13544	0.961035	1
IL1R1	-0.291946	-0.327042	8.25175	0.998859	1
IL32	-0.0535103	-0.0579625	8.13486	1	1
IL7R	0.582231	0.76941	7.63591	1.78966e-06	1.43823e-05
ILF2	0.212214	0.23564	8.34493	1	1
ILF3	-0.0648611	-0.0710997	8.31871	1	1
ILK	-0.405323	-0.418748	8.62623	0.978615	1
IMP3	0.0322224	0.0376384	8.15942	1	1
IMPDH2	0.0903401	0.0973266	8.44423	1	1
ING1	0.260425	0.35212	7.75788	0.985928	1
INSIG1	-0.885439	-1.05463	8.00897	5.91833e-30	8.62941e-29
INTS11	-0.00964074	-0.0105994	8.42778	1	1
IP6K2	0.0176741	0.0201467	8.37793	1	1
IRF1	-0.0101979	-0.0124995	7.7252	1	1
IRF2BP2	-0.134428	-0.146412	8.22576	1	1
IRF7	-0.466892	-0.537994	7.89423	0.09034	0.494332
IRS2	-0.274021	-0.314872	8.10184	0.998442	1
IRX4	0.41808	0.561327	7.80388	0.0506529	0.286171
ISCU	0.20782	0.223186	8.42397	1	1
ISG15	-1.63832	-1.68533	9.1139	4.63838e-108	2.05354e-106
ISG20	-0.230954	-0.250109	8.0675	0.999996	1
ITFG1	0.0293021	0.0388557	8.01293	1	1
ITGA5	-0.831459	-0.870714	8.17637	2.53248e-25	3.38824e-24
ITGAV	0.317081	0.362523	8.10045	0.986618	1
ITGB1	0.0226161	0.0235961	8.58441	1	1
ITGB2	-0.133055	-0.15333	7.84187	1	1
ITGB5	0.263508	0.287185	8.20245	0.999996	1
ITM2B	0.0575011	0.0579882	10.7697	1	1
ITM2C	-0.735955	-0.761093	8.62766	5.47719e-20	6.73078e-19
IVD	-0.114676	-0.127047	8.22018	1	1
JAG1	0.192406	0.231895	7.97637	0.999962	1
JCHAIN	0.171946	0.183531	8.12039	0.999998	1
JPT1	0.185101	0.213518	8.08179	1	1
JPT2	0.160258	0.182748	8.20785	1	1
JTB	-0.003159	-0.00340216	9.18658	1	1
JUN	0.013047	0.0132189	8.8696	1	1
JUNB	0.0873026	0.088636	9.68197	1	1
JUND	-0.236449	-0.241914	9.36402	1	1
JUP	-0.0441599	-0.0468112	8.38378	1	1
KAT2A	0.185712	0.214204	7.97275	1	1
KCNC2	0.380895	0.782954	7.64491	4.62198e-05	0.000338992
KCNMA1	-0.441533	-0.484619	7.96439	0.359957	1
KCNN2	0.238793	0.397944	7.74108	0.75763	1
KCNN4	0.63353	0.770752	7.92838	2.30379e-07	2.02517e-06
KDELR1	0.00832892	0.00897053	8.56715	1	1
KDELR2	0.306907	0.318005	9.34572	1	1
KHDRBS3	0.350339	0.616006	7.60789	0.0138789	0.0836515
KIF22	0.380576	0.395022	9.00046	0.994907	1
KIAA0319L	-0.147498	-0.16808	8.09643	1	1
KIAA1324	-0.524057	-0.558575	8.58707	0.020256	0.119717
KIAA1522	-0.0168232	-0.0196461	8.19838	1	1
KL	0.48652	0.958815	7.64821	1.50088e-07	1.32896e-06
KLF2	-0.0754293	-0.0799215	8.18345	1	1
KLF5	-0.228859	-0.375817	7.60962	0.996974	1
KLF6	-0.030866	-0.0326355	7.90467	1	1
KLK10	0.276232	0.45618	7.65154	0.466759	1
KLK11	0.317208	0.33741	9.28291	0.98896	1
KLK2	-0.298767	-0.299139	13.5769	1	1
KLK3	-0.4509	-0.451107	14.9751	0.83482	1
KLK4	0.0149769	0.0152031	9.93802	1	1
KPNB1	0.0137691	0.0163402	8.09931	1	1
KRT10	0.0662408	0.0708631	8.58802	1	1
KRT13	-1.55878	-2.66462	7.59058	1.0057e-162	7.20261e-161
KRT14	-2.03159	-2.68873	7.72345	7.50579e-297	1.52305e-294
KRT15	-2.15812	-2.38774	8.34028	0	0
KRT17	-1.78727	-1.89257	8.52882	1.22278e-203	1.3534e-201
KRT18	-0.166907	-0.168965	10.1143	1	1
KRT19	-1.05971	-1.09235	9.02455	4.80336e-63	1.18143e-61
KRT23	-0.89993	-2.34613	7.50633	7.5303e-70	2.06026e-68
KRT5	-2.08711	-2.41501	7.97865	0	0
KRT7	-1.47055	-1.72713	7.92872	9.90781e-108	4.23255e-106
KRT8	-0.184514	-0.186736	10.1125	1	1
KRTCAP2	-0.0964293	-0.102052	8.46677	1	1
KTN1	-0.0710455	-0.0788679	8.02539	1	1
KXD1	0.184325	0.198188	8.32833	1	1
LAGE3	0.295259	0.318584	8.24865	0.999971	1
LAMB2	-0.610451	-0.625591	8.89419	2.69419e-07	2.35984e-06
LAMP1	-0.219379	-0.230808	8.63992	1	1
LAMP2	-0.12855	-0.137243	8.63772	1	1
LAMTOR1	0.00649846	0.00688751	9.06702	1	1
LAMTOR2	0.143434	0.152781	8.533	1	1
LAMTOR4	0.0703752	0.0715018	9.66298	1	1
LAMTOR5	0.18244	0.194908	8.86687	1	1
LAP3	-0.088563	-0.0987715	7.96769	1	1
LAPTM4A	-0.1153	-0.119502	8.87344	1	1
LAPTM5	0.0399994	0.0424487	8.2133	1	1
LBH	0.560634	0.72408	7.78378	1.0519e-05	8.08006e-05
LCN2	-1.30026	-1.39074	8.43366	8.64889e-53	1.88036e-51
LCP1	0.22861	0.250887	8.37926	1	1
LDHA	0.477063	0.504197	8.68151	0.214097	1
LDHB	-0.287081	-0.302467	8.49052	0.999998	1
LDLRAD4	0.535688	0.631895	7.94568	0.00149841	0.00991476
LGALS1	-0.264625	-0.265901	10.4965	1	1
LGALS3	-0.436219	-0.453832	8.82452	0.727145	1
LGALS3BP	-1.10864	-1.13696	8.93819	8.03283e-105	3.31524e-103
LGMN	0.0505102	0.0558049	8.47244	1	1
LIFR	-0.524759	-0.59889	8.08753	0.00415577	0.0263523
LINC00668	-1.31214	-1.89178	7.65832	9.76099e-111	4.40149e-109
LINC00844	-1.47886	-1.75665	8.10759	2.54581e-116	1.26511e-114
LINC01088	-0.0826089	-0.124008	7.61202	1	1
LINC01297	0.307994	0.381929	8.11283	0.898861	1
LINC02170	1.89906	3.50016	7.9431	1.16902e-198	1.18607e-196
LIPA	0.063104	0.0832381	7.74782	1	1
LIPF	-0.86989	-1.44269e+08	7.44478	1.20076e-114	5.73302e-113
LITAF	-0.142307	-0.154133	8.4429	1	1
LMAN1	-0.0554396	-0.0626075	8.26595	1	1
LMAN1L	-1.18868	-1.35526	8.03453	4.69371e-70	1.29877e-68
LMAN2	-0.153442	-0.158885	8.84616	1	1
LMBR1	0.122147	0.18201	7.66821	0.999964	1
LMNA	-0.613845	-0.631204	8.77817	1.06881e-06	8.88243e-06
LMOD1	-0.523832	-0.546711	8.20451	0.0279953	0.163474
LONP2	0.113141	0.130875	8.113	1	1
LPCAT3	-0.0157631	-0.0160159	8.14543	1	1
LRBA	0.318698	0.445894	7.85432	0.568147	1
LRIG1	0.359714	0.402299	8.47377	0.935377	1
LRP1	-0.0953228	-0.098479	8.58047	1	1
LRP10	-0.2704	-0.281526	8.61244	1	1
LRPAP1	-0.0858098	-0.0885484	8.89673	1	1
LRRC26	-0.101853	-0.103842	9.52343	1	1
LRRC41	-0.159355	-0.172174	8.2343	1	1
LRRC59	0.0496009	0.058825	8.09371	1	1
LRRC75A	0.363426	0.427178	8.14552	0.716319	1
LRRC75B	0.186183	0.209809	8.09191	1	1
LRRFIP1	0.149618	0.173137	8.07336	1	1
LRRFIP2	-0.567321	-0.646322	8.12708	6.86125e-05	0.000495761
LSAMP	-1.45461	-1.88533	7.75862	1.1307e-132	6.25742e-131
LSM14A	-0.0639621	-0.0743783	8.06198	1	1
LSM3	0.302467	0.330306	8.47378	0.999864	1
LSM4	0.188911	0.199121	8.53336	1	1
LSM5	0.248543	0.28873	8.15081	0.999924	1
LSM7	0.288911	0.296072	9.27169	1	1
LTBP3	-0.326251	-0.335319	8.79324	1	1
LTBP4	-0.415499	-0.420978	9.44106	0.961153	1
LTBR	-0.157458	-0.167172	8.39669	1	1
LTF	-1.33866	-1.34815	10.9866	2.73653e-39	4.79386e-38
LUC7L3	-0.079093	-0.0878298	8.11792	1	1
LUM	0.854333	0.879701	8.83401	3.09163e-24	4.04737e-23
LXN	0.192401	0.257559	7.75449	0.99987	1
LY6D	-1.30576	-4.72813	7.45913	1.33503e-116	6.77248e-115
LY6E	-0.792981	-0.814991	8.79357	3.4517e-21	4.33241e-20
LYPLA1	0.557996	0.659889	8.16103	4.37429e-05	0.000322769
LYPLA2	0.184327	0.200866	8.23922	1	1
LYPLAL1	0.199264	0.255266	7.89755	0.999998	1
LYZ	0.288519	0.321544	8.03429	0.989046	1
MAD1L1	0.035301	0.0404095	7.81375	1	1
MAF	-0.464463	-0.518973	8.13862	0.143478	0.752952
MAF1	-0.0988153	-0.103592	8.46956	1	1
MAFF	-0.147258	-0.167048	7.87243	1	1
MAGED1	0.23634	0.252245	8.78964	1	1
MAGED2	-0.434322	-0.443959	9.32789	0.999055	1
MAGEF1	0.168897	0.211306	7.95197	1	1
MAGEH1	-0.32172	-0.379294	7.97144	0.934158	1
MAGT1	-0.1267	-0.145218	8.02884	1	1
MAL2	0.714508	0.940246	7.98353	9.25417e-17	1.08859e-15
MALAT1	-0.142452	-0.143741	10.3517	1	1
MALT1	-0.225108	-0.291598	7.9095	0.997898	1
MANF	0.357226	0.391876	8.44576	0.971526	1
MAOA	0.162596	0.182329	8.34721	1	1
MAOB	-0.288523	-0.339792	7.88186	0.967581	1
MAP1B	0.105397	0.120028	7.85202	1	1
MAP1LC3B	-0.0594542	-0.0657041	8.15406	1	1
MAP2K2	-0.186481	-0.194265	8.6914	1	1
MARC1	0.39713	0.534005	7.9129	0.109434	0.593477
MARCH6	0.00465766	0.0075003	8.12753	1	1
MARCKS	0.0222084	0.0258174	8.34298	1	1
MARCKSL1	1.11039	1.18179	8.9609	6.15076e-74	1.82647e-72
MAT2A	-0.117405	-0.124176	8.53745	1	1
MAZ	0.34531	0.358823	8.82282	0.99995	1
MB	0.779117	0.955687	7.85406	3.92856e-17	4.71234e-16
MBOAT2	0.332145	0.397301	8.13248	0.900813	1
MCCC2	0.637231	0.706753	8.63508	3.61492e-07	3.14369e-06
MCFD2	0.0162618	0.0198984	8.08834	1	1
MCL1	-0.0241889	-0.024917	8.5118	1	1
MCRIP1	-0.126732	-0.134429	8.33322	1	1
MCRIP2	0.696954	0.762212	8.20513	1.15574e-12	1.20266e-11
MDH1	0.00583447	0.00726104	8.36609	1	1
MDH2	0.212851	0.220839	8.94639	1	1
MDK	0.102573	0.104083	9.63533	1	1
MEA1	-0.119219	-0.127615	8.46667	1	1
MEAF6	0.274939	0.305642	8.54875	0.999892	1
MESD	-0.0383141	-0.0429923	8.05173	1	1
MESP1	0.159659	0.162832	9.61761	1	1
METRN	0.146129	0.158857	8.18812	1	1
METTL26	0.544801	0.567901	8.7923	0.00200267	0.0130737
METTL7A	-0.487613	-0.565806	7.92189	0.025191	0.147452
METTL9	0.51626	0.581271	8.29089	0.00617719	0.0389675
MFAP4	0.131088	0.135528	8.54228	1	1
MFGE8	-0.0501958	-0.0514482	8.67073	1	1
MGAT1	-0.154019	-0.161754	8.39973	1	1
MGMT	0.00771805	0.00926469	8.25739	1	1
MGP	0.502941	0.505045	10.8983	0.206259	1
MGST1	0.340419	0.364932	8.91354	0.99233	1
MGST2	0.139834	0.159389	8.20314	1	1
MGST3	-0.333433	-0.346139	8.98879	0.999985	1
MIA3	0.0207408	0.0227279	8.10458	1	1
MIEN1	-0.0376137	-0.0394152	8.82448	1	1
MIF	0.408167	0.412964	9.99849	0.999641	1
MINOS1	0.0622208	0.0647548	9.32474	1	1
MIOS	0.286996	0.373673	7.89857	0.954743	1
MIPEP	0.222636	0.327392	7.75684	0.96297	1
MIR200CHG	0.303507	0.329601	8.45766	0.999765	1
MIR4458HG	0.177038	0.197207	8.13998	1	1
MKNK2	0.14673	0.160952	8.32776	1	1
MLEC	-0.131928	-0.140855	8.53801	1	1
MLF2	0.0560274	0.0588964	8.92347	1	1
MLPH	0.00525771	0.00655038	8.9498	1	1
MMAB	-0.348431	-0.397241	8.10513	0.942754	1
MMADHC	0.305691	0.343466	8.27301	0.998434	1
MME	-0.672131	-0.734408	8.49534	1.58419e-07	1.39764e-06
MMP2	0.0452983	0.0479018	8.04989	1	1
MMP24OS	-0.30035	-0.314733	8.60099	1	1
MMP7	-0.883296	-0.984203	8.37333	1.10172e-14	1.22498e-13
MMP9	-0.128186	-0.202856	7.52652	0.99995	1
MON1B	0.345862	0.397942	8.25741	0.857786	1
MORF4L1	0.037859	0.0400085	8.70455	1	1
MORF4L2	0.142783	0.151327	8.71005	1	1
MPC2	0.639164	0.672061	9.23271	1.75001e-08	1.63515e-07
MPG	0.0245898	0.0255293	8.43999	1	1
MPST	0.136137	0.146631	8.30174	1	1
MPZL2	-0.407296	-0.531667	7.82996	0.291207	1
MRFAP1	0.0916192	0.0961162	8.78278	1	1
MRPL12	0.501649	0.530773	8.48383	0.0655829	0.365434
MRPL13	0.50624	0.624143	8.03156	0.00151288	0.00998337
MRPL14	0.21005	0.223441	8.42652	1	1
MRPL17	0.469762	0.530679	8.15829	0.088783	0.488006
MRPL20	-0.00133763	-0.00161678	8.78606	1	1
MRPL21	0.155031	0.180003	8.06423	1	1
MRPL23	0.235603	0.248251	8.43142	1	1
MRPL24	0.137117	0.146793	8.33906	1	1
MRPL27	-0.160431	-0.170994	8.4087	1	1
MRPL3	0.545085	0.659616	8.02981	9.93403e-05	0.000705229
MRPL32	-0.150644	-0.174027	8.09477	1	1
MRPL33	-0.0787741	-0.0821267	8.73828	1	1
MRPL34	-0.0642521	-0.0698334	8.27968	1	1
MRPL36	0.19864	0.222527	8.29985	1	1
MRPL37	0.117024	0.133178	8.06119	1	1
MRPL40	0.00990776	0.0121994	8.22408	1	1
MRPL41	0.301122	0.308205	9.30433	1	1
MRPL43	0.0111088	0.0120374	8.50261	1	1
MRPL51	0.100455	0.108883	8.58958	1	1
MRPL52	-0.132446	-0.138327	8.69586	1	1
MRPL54	-0.140024	-0.144999	8.73453	1	1
MRPL55	-0.0863974	-0.0914858	8.45206	1	1
MRPL57	0.135684	0.140561	9.07911	1	1
MRPS12	0.380393	0.408093	8.30706	0.956237	1
MRPS16	0.0919048	0.103063	8.17089	1	1
MRPS18A	-0.446263	-0.478596	8.2458	0.455398	1
MRPS21	0.125574	0.132043	8.86292	1	1
MRPS23	0.0161424	0.0184256	8.19774	1	1
MRPS26	0.14273	0.149322	8.74071	1	1
MRPS33	0.290847	0.344818	8.06328	0.992797	1
MRPS34	0.40978	0.428347	8.69858	0.947642	1
MRPS7	-0.104747	-0.11715	8.13955	1	1
MS4A1	0.296894	1.31836	7.43504	4.19182e-06	3.28202e-05
MSMB	-1.71336	-1.71574	13.8236	2.83687e-167	2.30259e-165
MSMO1	-0.950108	-1.2046	7.90313	4.08313e-41	7.31061e-40
MSRB2	-0.208823	-0.223309	8.31969	1	1
MT1A	0.348663	0.433572	7.66676	0.861182	1
MT1E	-0.482913	-0.487776	10.417	0.362585	1
MT1F	-0.26419	-0.277929	8.82144	0.999988	1
MT1G	-0.270593	-0.273151	10.5911	0.999968	1
MT1H	-0.164196	-0.227075	7.741	0.998805	1
MT1M	-0.218999	-0.227867	8.94202	1	1
MT1X	-0.595472	-0.609412	9.57106	0.000219396	0.00153514
MT2A	-0.43428	-0.436255	11.343	0.926511	1
MTA1	0.0754546	0.0913853	7.90617	1	1
MT-ATP6	-0.221075	-0.221694	11.8097	1	1
MTCH1	-0.0675916	-0.070436	8.96144	1	1
MT-CO1	-0.259618	-0.260224	12.0548	1	1
MT-CO2	-0.0701949	-0.0703152	12.7189	1	1
MT-CO3	-0.146953	-0.147264	12.1649	1	1
MT-CYB	-0.111421	-0.111818	11.5656	1	1
MTERF4	-0.077711	-0.090686	7.9916	1	1
MTHFD2L	0.499061	0.634547	8.01552	0.00110561	0.00741642
MTHFS	0.0555241	0.0702711	8.09156	1	1
MT-ND1	-0.434891	-0.437326	10.8049	0.985138	1
MT-ND2	-0.474932	-0.478922	10.1848	0.557549	1
MT-ND3	-0.379662	-0.380844	11.6977	0.999995	1
MT-ND4	-0.345298	-0.34617	11.7979	1	1
MT-ND4L	-0.334633	-0.346763	8.57731	0.999942	1
MT-ND5	-0.331082	-0.340859	8.89817	0.999997	1
MTX2	0.156507	0.203468	7.91085	0.999997	1
MUC1	0.189362	0.214587	7.95067	0.99999	1
MUC12	-0.486453	-0.660346	7.64642	0.00310731	0.0199113
MUC4	-0.471544	-1.33781	7.47471	1.2555e-10	1.24781e-09
MUC5B	0.0860009	0.340076	7.4421	0.876805	1
MUCL1	0.754936	2.35176	7.52119	1.12535e-44	2.15766e-43
MX1	-1.79446	-2.20995	7.77758	8.92664e-166	6.79261e-164
MX2	-1.10792	-1.82715	7.56507	1.89188e-30	2.80898e-29
MXD4	0.307567	0.323119	8.613	0.999999	1
MXRA8	0.384913	0.401419	8.35984	0.969815	1
MYBPC1	0.617292	0.730369	8.28794	5.79419e-06	4.49326e-05
MYC	0.891494	1.07929	7.94681	1.97769e-25	2.6606e-24
MYDGF	0.18347	0.187111	9.66282	1	1
MYH11	-0.636843	-0.641994	9.6954	9.60392e-08	8.62935e-07
MYH9	0.10722	0.111781	8.7296	1	1
MYL12A	0.227472	0.237832	8.81064	1	1
MYL12B	0.0628582	0.0654152	9.23456	1	1
MYL2	1.53423	8.09172	7.45104	2.43729e-211	2.9674e-209
MYL6	-0.299128	-0.299869	11.6968	1	1
MYL9	-0.594547	-0.595856	11.3769	1.83894e-05	0.000139932
MYLK	-0.524893	-0.532674	9.08692	0.0457812	0.260461
MYO1C	-0.322978	-0.338497	8.49315	0.999992	1
MYO6	1.06804	1.34477	8.11542	5.50671e-47	1.09909e-45
MZB1	0.184756	0.217978	7.78348	1	1
MZT2A	0.406051	0.413747	9.52258	0.997689	1
MZT2B	0.383078	0.386581	10.3768	1	1
NACA	0.417427	0.422017	10.8233	0.998734	1
NAGLU	-0.289069	-0.310502	8.24873	0.999987	1
NAMPT	-0.264484	-0.288009	8.34419	0.999987	1
NANS	-0.440526	-0.46051	8.87064	0.690195	1
NAP1L1	0.275185	0.289385	8.62176	1	1
NAPA	-0.230837	-0.239076	8.89875	1	1
NARS	-0.00799424	-0.00877348	8.06285	1	1
NAXE	-0.0415593	-0.0433027	8.59682	1	1
NBEAL1	0.515599	0.608466	8.01137	0.00312313	0.0199602
NBL1	-0.505057	-0.511289	9.74061	0.135772	0.717146
NBR1	-0.0893743	-0.102664	8.10637	1	1
NCAPD3	0.0274501	0.0303138	9.09124	1	1
NCKAP1	-0.0662443	-0.0733349	8.08961	1	1
NCL	0.0397253	0.0425949	8.57779	1	1
NCOA4	-0.191296	-0.202947	8.69021	1	1
NCOA7	-0.18008	-0.264795	7.61603	0.998662	1
NDFIP1	-0.0561645	-0.059798	8.67137	1	1
NDRG1	0.0194725	0.0199551	10.0387	1	1
NDRG2	-0.903061	-0.962409	8.27781	5.77018e-38	9.96482e-37
NDRG3	-0.0949946	-0.11103	8.15317	1	1
NDUFA1	0.102543	0.106029	9.42581	1	1
NDUFA10	0.0177135	0.0196022	8.21331	1	1
NDUFA11	-0.0814804	-0.0824924	9.83419	1	1
NDUFA12	0.174048	0.19335	8.36285	1	1
NDUFA13	0.0155886	0.0157508	10.1153	1	1
NDUFA2	0.024672	0.0254837	9.16211	1	1
NDUFA3	0.0890595	0.090654	9.52759	1	1
NDUFA4	0.132765	0.134726	10.0879	1	1
NDUFA5	0.0550992	0.0618871	8.30116	1	1
NDUFA6	0.0190895	0.0203799	8.63667	1	1
NDUFA7	-0.147939	-0.154864	8.69578	1	1
NDUFA8	0.0142468	0.0147047	8.28755	1	1
NDUFAB1	0.283359	0.307091	8.55358	0.999996	1
NDUFAF3	0.0306183	0.0316576	9.02221	1	1
NDUFAF8	0.179171	0.188846	8.6303	1	1
NDUFB1	0.231713	0.239099	9.37457	1	1
NDUFB10	0.0608894	0.0630789	9.06281	1	1
NDUFB11	0.0729448	0.0742447	9.57911	1	1
NDUFB2	0.0151489	0.0153876	9.6474	1	1
NDUFB3	0.238059	0.259855	8.56249	1	1
NDUFB4	0.369344	0.381312	9.34496	0.999694	1
NDUFB5	0.215303	0.247319	8.10429	0.999999	1
NDUFB6	0.208863	0.226654	8.44887	1	1
NDUFB7	0.13035	0.132421	9.53082	1	1
NDUFB8	-0.28698	-0.297106	8.79698	1	1
NDUFB9	-0.0335001	-0.0347534	9.05773	1	1
NDUFC1	0.0799411	0.0841206	9.00081	1	1
NDUFC2	0.182965	0.191669	9.00741	1	1
NDUFS4	0.0224081	0.0257856	8.04181	1	1
NDUFS5	-0.0823591	-0.0842399	9.37122	1	1
NDUFS6	0.0932913	0.0958829	9.25397	1	1
NDUFS7	-0.158012	-0.163796	8.72718	1	1
NDUFS8	-0.0482001	-0.0491939	9.30256	1	1
NDUFV1	-0.0496698	-0.0522018	8.507	1	1
NDUFV2	0.232236	0.243771	8.97168	1	1
NDUFV3	0.00389034	0.0045002	8.66414	1	1
NEAT1	0.404269	0.410421	10.6616	0.99552	1
NECAB3	0.00898861	0.00947542	8.4079	1	1
NECTIN2	-0.0498358	-0.0516164	8.68606	1	1
NEDD4L	0.150302	0.161821	8.97703	1	1
NEDD8	-0.184771	-0.192195	8.94956	1	1
NEDD9	-0.183832	-0.221388	7.8898	0.999998	1
NEFH	-2.27104	-2.33874	9.42504	0	0
NENF	-0.148096	-0.150632	9.55687	1	1
NEU1	-0.630677	-0.713695	8.09104	6.30016e-08	5.74565e-07
NFE2L1	-0.276605	-0.306446	8.08416	0.999933	1
NFIB	-0.030429	-0.0349187	8.11405	1	1
NFKBIA	-0.146738	-0.15809	8.38724	1	1
NFKBIZ	0.34606	0.49172	7.72223	0.291073	1
NHP2	0.219326	0.22975	8.72235	1	1
NIPAL3	-1.26277	-1.48651	8.09767	6.76242e-87	2.31923e-85
NISCH	-0.212425	-0.225765	8.46329	1	1
NKX3-1	-0.13021	-0.133122	9.74469	1	1
NME1	0.483497	0.53347	8.32062	0.0728544	0.404101
NME3	0.148002	0.150762	9.54711	1	1
NME4	0.285723	0.290277	9.8879	1	1
NMRAL1	0.217095	0.23503	8.30239	1	1
NNMT	0.0325963	0.0333967	8.01172	1	1
NONO	0.20893	0.227206	8.38387	1	1
NOP10	0.387622	0.407262	8.98065	0.982189	1
NOP53	-0.152059	-0.154672	9.38268	1	1
NORAD	0.0726493	0.0759902	8.78058	1	1
NOV	1.35331	2.02647	7.83271	1.65762e-88	5.84972e-87
NPC2	0.249178	0.259291	9.1135	1	1
NPDC1	0.10527	0.10681	10.0202	1	1
NPM1	0.53125	0.549862	9.31682	0.00889474	0.0549713
NPNT	-0.145079	-0.167382	8.05346	1	1
NPR3	0.437889	0.782959	7.64365	4.09179e-06	3.21404e-05
NPTN	-0.253285	-0.272862	8.26871	1	1
NPY	-0.621597	-0.625472	11.4089	0.0030453	0.0195655
NR2F6	0.291245	0.312027	8.38012	0.999997	1
NR4A1	-0.146677	-0.148853	9.86445	1	1
NSA2	0.281452	0.31056	8.19147	0.999906	1
NSG1	-1.21419	-2.18482	7.68861	3.60511e-94	1.31021e-92
NSMCE1	0.173417	0.186237	8.51468	1	1
NUCB1	-0.419613	-0.436091	8.72174	0.919855	1
NUCB2	0.264441	0.314207	8.20554	0.995157	1
NUCKS1	-0.0286093	-0.0306815	8.35261	1	1
NUDC	-0.192349	-0.206043	8.37086	1	1
NUDCD2	0.357317	0.459781	7.90919	0.509589	1
NUDT16L1	0.27793	0.296623	8.42402	1	1
NUDT4	-0.26268	-0.283327	8.54136	0.999999	1
NUDT8	1.76206	1.94952	8.40542	8.60247e-199	9.1074e-197
NUDT9	0.246977	0.311707	7.9867	0.996955	1
NUMA1	0.0401567	0.0417546	9.052	1	1
NUPR1	0.507364	0.511065	10.7892	0.114861	0.620255
NAA10	0.169263	0.179395	8.43484	1	1
NAA38	-0.0181047	-0.0184457	9.41096	1	1
NAA60	0.284959	0.318867	8.08691	0.999664	1
NAAA	-0.156514	-0.192812	7.97645	1	1
OAS1	-1.01985	-1.39766	7.71793	5.26062e-20	6.50234e-19
OAS2	-0.578381	-0.791998	7.69856	0.137514	0.723213
OAT	-0.0628168	-0.069917	7.94712	1	1
OAZ1	0.3993	0.403602	10.2518	1	1
OCIAD1	-0.0362202	-0.0382461	8.55159	1	1
OCIAD2	0.038846	0.0468594	8.01943	1	1
ODC1	0.248223	0.261971	9.03234	1	1
ODF3B	-0.530901	-0.617405	7.82868	0.016236	0.0966617
OGA	-0.0104077	-0.0127615	8.17774	1	1
OGT	0.443783	0.49864	8.41383	0.259913	1
OLFM4	-1.64522	-1.86745	8.22356	7.09403e-97	2.7419e-95
OLFML3	-0.300403	-0.32835	7.94078	0.997868	1
OR51E1	-0.11118	-0.148538	7.61157	1	1
OR51E2	0.828311	0.904363	8.75722	6.84287e-15	7.6433e-14
ORM1	0.371253	0.544733	7.79075	0.114881	0.620255
ORM2	0.19665	0.236695	7.95684	0.998393	1
ORMDL2	-0.259159	-0.290809	8.13401	1	1
OS9	-0.390352	-0.403757	8.9296	0.996619	1
OST4	0.114786	0.116336	10.0782	1	1
OSTC	0.513214	0.580246	8.26918	0.00715364	0.0447792
OTUB1	-0.206365	-0.220068	8.41366	1	1
OXA1L	0.082456	0.0919054	8.13848	1	1
OXLD1	0.277606	0.30285	8.21209	0.999982	1
P3H2	-1.24884	-1.69661	7.71183	5.27221e-95	1.94513e-93
P4HB	0.116627	0.117546	10.8247	1	1
P4HTM	0.0220254	0.0255639	8.20902	1	1
PABPC1	0.465435	0.474406	9.88634	0.668566	1
PABPC4	0.270357	0.308273	8.03802	0.999571	1
PACSIN2	-0.100241	-0.115005	8.11602	1	1
PAGE4	-0.281133	-0.292789	8.36495	0.999996	1
PAIP2	0.230527	0.255589	8.33629	1	1
PAK1IP1	-0.610944	-0.705488	8.13709	2.21859e-06	1.77706e-05
PAPOLA	0.246944	0.278945	8.22506	0.999995	1
PARK7	0.0238226	0.024447	9.47624	1	1
PARM1	-0.557645	-0.623408	8.07779	0.000459955	0.00316382
PARP10	-0.242022	-0.262635	8.15681	0.999999	1
PARP14	-0.347666	-0.4398	7.76237	0.993782	1
PARP9	-0.0697537	-0.0696295	7.80799	1	1
PART1	-0.031325	-0.0310973	9.32462	1	1
PAXX	0.129947	0.137347	8.41303	1	1
PCA3	2.55327	3.02142	8.93202	3.27384e-173	2.84708e-171
PCAT14	2.68165	3.07291	8.96591	2.68717e-307	5.94841e-305
PCAT18	0.312452	0.480614	7.70402	0.344	1
PCAT4	-0.124779	-0.138209	8.69191	0.999985	1
PCBD1	0.194187	0.205307	8.79806	1	1
PCBP1	-0.111577	-0.117345	8.72047	1	1
PCBP2	0.0629232	0.0654821	8.95109	1	1
PCDH8	0.24265	1.11318	7.45368	6.45254e-05	0.000469013
PCGEM1	-0.12794	-0.243814	7.62036	0.996326	1
PCMT1	0.000783163	0.0029288	8.05243	1	1
PCP4	-0.765436	-0.780642	8.77257	2.27962e-20	2.83207e-19
PCSK1N	-0.000340902	-0.00411381	8.11032	1	1
PCYOX1	-0.0599523	-0.0698756	7.94466	1	1
PDAP1	0.0205273	0.0220964	8.41465	1	1
PDCD4	-0.0089703	-0.00990061	8.51555	1	1
PDCD5	0.422871	0.477292	8.28083	0.430635	1
PDCD6	0.50792	0.566676	8.46467	0.0121051	0.0738744
PDCD6IP	-0.0194504	-0.0219148	8.01854	1	1
PDE9A	0.11028	0.127736	8.25793	1	1
PDIA3	0.0932634	0.0970951	9.43202	1	1
PDIA4	0.235967	0.252905	8.67083	1	1
PDIA5	0.531215	0.640059	8.05324	0.000334926	0.00233013
PDIA6	0.313681	0.332261	8.9262	0.999986	1
PDK4	-0.897322	-1.00591	8.02382	1.73078e-27	2.45026e-26
PDLIM1	-0.163463	-0.189403	7.85771	1	1
PDLIM5	1.24583	1.2867	9.89539	6.40481e-82	2.02542e-80
PDLIM7	-0.575109	-0.59617	8.37532	0.000264978	0.00184877
PDXDC1	0.0678128	0.0782594	8.34448	1	1
PDXK	-0.282408	-0.303213	8.3119	0.999999	1
PDZK1IP1	-0.457417	-0.526451	7.90489	0.13435	0.714284
PEBP1	0.0108207	0.011101	9.48676	1	1
PEBP4	-1.27091	-1.5175	7.85912	2.5259e-81	7.88533e-80
PEMT	0.0588197	0.0639632	8.23962	1	1
PER1	-0.606271	-0.630325	8.63414	4.50853e-06	3.51868e-05
PERP	-0.429278	-0.463371	8.44573	0.598027	1
PET100	-0.0818035	-0.083401	9.3798	1	1
PEX10	0.973249	1.09812	8.37724	7.42064e-35	1.2209e-33
PFDN2	0.114908	0.127242	8.24418	1	1
PFDN5	-0.287344	-0.290312	10.1877	1	1
PFKL	0.0475704	0.0495699	8.63005	1	1
PFN1	-0.23983	-0.241904	10.2043	1	1
PFN2	0.0297726	0.0332031	8.23787	1	1
PGAM1	-0.0728361	-0.0768036	8.58491	1	1
PGC	-0.0361917	-0.0520459	7.78468	1	1
PGK1	-0.0959198	-0.100073	8.76908	1	1
PGLS	0.36423	0.378979	8.78657	0.999651	1
PGM3	0.152223	0.179052	8.20493	1	1
PGM5-AS1	-1.01215	-1.10009	7.85226	2.904e-43	5.43942e-42
PGRMC1	-0.481045	-0.510393	8.37065	0.168359	0.868546
PGRMC2	0.147339	0.168367	8.11742	1	1
PHB	-0.175719	-0.183266	8.67592	1	1
PHB2	0.0405538	0.0417051	9.0469	1	1
PHGDH	-0.869974	-0.942847	8.27575	1.40339e-32	2.13578e-31
PHGR1	0.430147	0.509928	7.78741	0.200853	1
PHLDA2	-0.509485	-0.569944	8.20187	0.0158216	0.0946577
PHPT1	-0.175607	-0.17828	9.64133	1	1
PI15	-0.135736	-0.156378	8.17027	1	1
PI16	0.411564	0.471083	7.75264	0.429019	1
PI3	-1.00932	-1.70873	7.54152	3.70707e-62	9.02671e-61
PIEZO1	0.061981	0.0670654	8.37593	1	1
PIGH	-0.209298	-0.262962	7.91308	0.999996	1
PIGR	-0.508379	-0.572138	8.17075	0.0418587	0.239826
PIGT	-0.171948	-0.182355	8.35941	1	1
PIM3	-0.216186	-0.229192	8.6089	1	1
PIN1	-0.0948498	-0.0988614	8.75683	1	1
PIN4	0.0895198	0.104028	8.19107	1	1
PIP	-0.303711	-1.33036	7.46567	1.40635e-10	1.39206e-09
PITPNA	-0.0614296	-0.0711152	8.0335	1	1
PJA2	-0.0667265	-0.075287	8.05531	1	1
PKM	-0.390214	-0.399633	9.22851	1	1
PLA2G16	0.344725	0.44053	7.74682	0.590487	1
PLA2G2A	0.110117	0.113038	10.8666	1	1
PLA2G7	0.938493	1.60801	7.74114	2.4277e-50	5.23137e-49
PLAC9	-0.284742	-0.303717	8.10627	0.999858	1
PLAT	-0.0292254	-0.0352555	7.60045	1	1
PLD3	-0.389132	-0.399393	8.98826	1	1
PLEC	-0.25377	-0.264392	8.54552	1	1
PLEKHB2	0.0098093	0.0106721	8.0815	1	1
PLEKHH1	0.327246	0.440429	7.97527	0.619188	1
PLEKHJ1	0.288596	0.311799	8.25542	0.999988	1
PLPP1	0.232919	0.238233	10.1878	1	1
PLPP2	0.282954	0.32311	8.05531	0.996946	1
PLPP5	-0.0861273	-0.091659	8.63575	1	1
PLSCR1	-0.35991	-0.434662	7.7765	0.998209	1
PLTP	-0.240595	-0.256927	8.04587	0.999999	1
PLXNB1	-0.372454	-0.402098	8.24889	0.965882	1
PLXNB2	-0.195875	-0.201536	9.01145	1	1
PM20D2	0.0658229	0.0839941	7.97309	1	1
PMEPA1	-0.0804311	-0.082282	9.67737	1	1
PMPCB	0.26319	0.315099	8.04748	0.99814	1
PNKD	-0.17036	-0.174661	9.28788	1	1
PNKP	0.471522	0.51446	8.2808	0.15648	0.81766
PNRC1	0.264726	0.288249	8.19942	0.999995	1
PODXL2	0.842453	0.928013	8.24953	3.09082e-25	4.0903e-24
POLB	0.186582	0.273195	7.80878	0.995751	1
POLD2	0.505786	0.546951	8.3766	0.0288145	0.167454
POLD4	-0.0433599	-0.0461486	8.56953	1	1
POLR1D	0.164932	0.183835	8.22735	1	1
POLR2E	-0.028721	-0.0299707	8.7348	1	1
POLR2F	0.117336	0.122365	8.65531	1	1
POLR2G	-0.2792	-0.303693	8.32138	0.999996	1
POLR2H	0.5099	0.5858	8.15678	0.0059008	0.0373207
POLR2I	-0.111735	-0.11554	8.77348	1	1
POLR2J	0.0359811	0.0370869	8.6794	1	1
POLR2K	0.374362	0.420934	8.35143	0.858806	1
POLR2L	0.095475	0.0964605	10.2431	1	1
POMGNT1	-0.360146	-0.397302	8.16554	0.962258	1
POMP	0.103648	0.111756	8.59463	1	1
POSTN	0.977308	1.22458	7.69678	9.67572e-35	1.58123e-33
PPA1	0.422125	0.470544	8.30765	0.494751	1
PPA2	0.227092	0.26794	8.08051	0.999998	1
PPCS	0.0414746	0.0483774	8.3514	1	1
PPDPF	-0.120622	-0.122038	10.3222	1	1
PPIA	0.414728	0.419867	10.5773	0.999261	1
PPIB	0.155183	0.157733	9.73435	1	1
PPM1A	-0.0169104	-0.0185738	8.0209	1	1
PPM1B	0.12756	0.154589	8.03073	1	1
PPP1CA	-0.232901	-0.242346	8.83338	1	1
PPP1CB	0.105983	0.11006	9.08586	1	1
PPP1CC	0.121807	0.137901	8.15193	1	1
PPP1R14A	-0.2397	-0.24734	8.43475	1	1
PPP1R14B	1.27664	1.3331	8.91938	1.36929e-144	8.13223e-143
PPP1R16A	-0.169776	-0.190107	8.09114	1	1
PPP1R1B	0.68077	0.743264	8.27963	2.53679e-08	2.3487e-07
PPP1R7	-0.450396	-0.481864	8.39871	0.429734	1
PPP2CA	0.0374707	0.0424571	8.14197	1	1
PPP2R1A	-0.198902	-0.20453	9.01991	1	1
PPP3CA	0.483997	0.517658	8.85196	0.132399	0.706997
PPT1	-0.00127221	0.000494259	8.03281	1	1
PRAC1	0.323914	0.329725	10.0079	0.999998	1
PRCP	-0.0553775	-0.0634787	7.971	1	1
PRDM8	-1.34137	-1.77612	7.78098	3.05956e-113	1.40567e-111
PRDX1	0.106216	0.109721	9.35677	1	1
PRDX2	-0.0073143	-0.00731269	9.67639	1	1
PRDX3	0.0769635	0.0835683	8.49782	1	1
PRDX4	0.448163	0.477708	8.69836	0.472525	1
PRDX5	-0.219719	-0.223759	9.44283	1	1
PRDX6	-0.171871	-0.175868	9.52301	1	1
PREB	0.0520309	0.0570641	8.14812	1	1
PRELID1	0.186273	0.192592	8.90788	1	1
PRELP	0.344247	0.358671	8.28384	0.9986	1
PRIM2	-0.592258	-0.803984	7.83546	6.49953e-08	5.90535e-07
PRKAR1A	-0.0184333	-0.0204102	8.29994	1	1
PRKCSH	-0.290772	-0.30991	8.39107	0.999999	1
PRMT1	-0.0875623	-0.0917263	8.55425	1	1
PRPF8	-0.346673	-0.361693	8.66066	0.999943	1
PRR13	0.0366286	0.0392452	8.37373	1	1
PRR15L	0.567033	0.681358	8.00733	2.82696e-05	0.000212458
PRR4	0.770079	2.62508	7.49971	3.81428e-63	9.57502e-62
PRRC2A	-0.0164319	-0.0170169	8.46099	1	1
PRSS23	0.312338	0.340303	8.17473	0.998651	1
PRSS8	0.181724	0.190123	8.74999	1	1
PRUNE2	-0.374749	-0.438734	7.80723	0.999322	1
PSAP	-0.317058	-0.319365	10.613	1	1
PSCA	-0.553669	-0.584054	8.76926	0.02152	0.126879
PSENEN	-0.158353	-0.171834	8.21054	1	1
PSMA1	0.240315	0.264626	8.42325	1	1
PSMA2	0.152276	0.164733	8.61958	1	1
PSMA3	0.26101	0.299598	8.12116	0.99988	1
PSMA4	-0.0212283	-0.0225404	8.47227	1	1
PSMA5	0.11265	0.129181	8.1198	1	1
PSMA7	0.134541	0.144453	8.47558	1	1
PSMB1	0.0111529	0.0120011	8.92158	1	1
PSMB2	0.0691531	0.0755532	8.30507	1	1
PSMB3	-0.216495	-0.223717	8.88985	1	1
PSMB4	-0.0957039	-0.0995587	8.86608	1	1
PSMB5	-0.00869086	-0.00897654	8.6298	1	1
PSMB6	-0.24251	-0.251725	8.75068	1	1
PSMB7	-0.0344268	-0.0366931	8.45369	1	1
PSMB8	-0.220618	-0.237186	8.22183	1	1
PSMB9	-0.170238	-0.181975	8.19204	1	1
PSMC1	-0.0594712	-0.0670329	8.16019	1	1
PSMC4	0.00333472	0.00239852	8.15402	1	1
PSMC5	-0.212191	-0.223435	8.60975	1	1
PSMC6	0.0638176	0.0766619	7.9915	1	1
PSMD13	-0.162247	-0.172904	8.37811	1	1
PSMD2	0.0660932	0.0694883	8.49652	1	1
PSMD3	-0.0943431	-0.100863	8.31389	1	1
PSMD7	-0.151598	-0.170573	8.12994	1	1
PSMD8	-0.0482742	-0.0495052	9.21593	1	1
PSME1	-0.0543152	-0.0556931	9.15424	1	1
PSME2	0.0405652	0.0442299	8.7173	1	1
PTBP1	0.124096	0.134153	8.43352	1	1
PTGDS	-0.00530422	-0.00536989	10.2424	1	1
PTGES3	0.21017	0.223451	8.65056	1	1
PTGR1	0.139469	0.167541	8.18792	1	1
PTGS2	-0.113869	-0.164172	7.6239	0.999996	1
PTMA	0.403009	0.40899	10.0995	0.999758	1
PTMS	-0.041232	-0.0417925	9.59736	1	1
PTN	-0.0607067	-0.0667908	8.36876	1	1
PTOV1	-0.189525	-0.195446	8.98384	1	1
PTP4A1	-0.223735	-0.25874	8.04176	1	1
PTP4A2	-0.0789228	-0.088481	8.17311	1	1
PTP4A3	0.384994	0.41102	8.30377	0.9022	1
PTPA	-0.127431	-0.134352	8.46702	1	1
PTPMT1	-0.0201926	-0.0223427	8.12709	1	1
PTPN18	-0.214785	-0.235698	8.22827	1	1
PTPRF	-0.260593	-0.274964	8.771	1	1
PTPRM	0.56543	0.74785	7.96084	1.85024e-05	0.000140353
PTPRN2	-0.110019	-0.126976	8.05722	1	1
PTRHD1	0.319488	0.356271	8.26526	0.995302	1
PTS	0.371964	0.467362	7.97828	0.463778	1
PTTG1IP	0.0515613	0.0551617	8.43026	1	1
PUF60	-0.00310845	-0.0034872	8.45831	1	1
PYCR1	1.00107	1.06644	8.59184	7.47712e-58	1.73398e-56
PYGB	-0.549128	-0.573211	8.55054	0.00145301	0.00964051
PYURF	0.382261	0.426822	8.28913	0.845428	1
QARS	-0.172826	-0.185309	8.40079	1	1
QDPR	-0.046716	-0.0560658	7.91039	1	1
RAB11A	0.336711	0.363986	8.62641	0.998251	1
RAB11B	-0.27491	-0.299477	8.22261	0.999996	1
RAB13	-0.236436	-0.257203	8.29301	1	1
RAB18	0.225177	0.254004	8.34688	0.999999	1
RAB1A	0.00175291	0.00294883	8.48073	1	1
RAB1B	-0.115183	-0.121327	8.58892	1	1
RAB25	0.0418619	0.0474808	8.20965	1	1
RAB27A	-0.424562	-0.489541	8.14695	0.316823	1
RAB2A	0.143183	0.156296	8.46265	1	1
RAB3B	0.0607043	0.0719139	8.1155	1	1
RAB3D	0.262496	0.304326	8.09626	0.999879	1
RAB4A	-0.115516	-0.128458	8.30675	1	1
RAB5B	-0.141566	-0.157757	8.18431	1	1
RAB5C	-0.29591	-0.316196	8.37658	0.999997	1
RAB5IF	0.0290799	0.0331515	8.05826	1	1
RAB6A	0.223471	0.268043	8.01194	0.999956	1
RAB7A	0.145684	0.156208	8.51349	1	1
RABAC1	-0.106291	-0.10818	9.43233	1	1
RABEP2	0.403361	0.444635	8.23259	0.725976	1
RABL6	0.0658755	0.0707083	8.32424	1	1
RAC1	0.124351	0.131015	8.73078	1	1
RACK1	0.202637	0.203947	11.1118	1	1
RAD23A	-0.202907	-0.218412	8.24021	1	1
RAD23B	0.0899936	0.105985	8.04205	1	1
RALGAPA2	0.578526	0.774114	7.89782	1.21661e-07	1.08515e-06
RALY	0.00109369	0.00136192	8.53959	1	1
RAMP1	0.0774183	0.0785593	9.58557	1	1
RAN	0.307812	0.328742	8.69027	0.999981	1
RANBP1	0.219893	0.25418	8.0593	0.999996	1
RANBP2	0.294447	0.347191	8.1163	0.991626	1
RARRES1	-0.238681	-0.279455	7.9475	0.996924	1
RARRES2	-0.254576	-0.257753	9.43723	1	1
RARRES3	-0.0132892	-0.012736	8.66673	1	1
RASD1	0.0907542	0.0990343	8.35112	1	1
RASSF7	0.462637	0.513477	8.20079	0.164162	0.848693
RBBP4	0.16917	0.198428	8.08911	1	1
RBBP7	-0.0769572	-0.0845796	8.08754	1	1
RBCK1	-0.127787	-0.137395	8.28	1	1
RBM3	0.320118	0.34641	8.44389	0.999519	1
RBM39	0.1102	0.119695	8.63224	1	1
RBM47	-0.0354463	-0.0385533	8.33086	1	1
RBM5	-0.189451	-0.211804	8.23586	1	1
RBM8A	0.0541752	0.0587699	8.47101	1	1
RBMX	0.119078	0.133904	8.20066	1	1
RBPMS	-0.420747	-0.441465	8.22302	0.80465	1
RBX1	0.108538	0.116405	8.69113	1	1
RCAN3	-0.986488	-1.15751	8.09951	5.11024e-42	9.35596e-41
RCN1	-0.322701	-0.342149	8.60699	0.999939	1
RCN2	0.337446	0.402891	8.03658	0.892051	1
RDH11	-0.549828	-0.559846	10.2233	0.0123764	0.0753412
REEP3	0.192672	0.233184	8.00929	0.999998	1
REEP5	-0.00462836	-0.00344041	8.86836	1	1
REEP6	-0.0929784	-0.106211	8.0561	1	1
REPIN1	0.0591682	0.0655769	8.22831	1	1
REPS2	0.498151	0.651437	7.90283	0.000942019	0.00635406
RER1	-0.103547	-0.109058	8.66418	1	1
RERE	0.229362	0.2549	8.37904	1	1
REX1BD	0.116773	0.121168	8.73343	1	1
REXO2	0.712208	0.782114	8.70608	7.34953e-12	7.48791e-11
RGCC	-0.276513	-0.309933	8.04129	0.997571	1
RGL2	0.218823	0.238819	8.41924	1	1
RGMB-AS1	0.482574	0.727269	7.75249	0.000350905	0.00242743
RGS1	0.487431	0.563802	7.89702	0.0410856	0.23707
RGS10	0.645597	0.72329	8.30422	1.4382e-08	1.35213e-07
RGS2	-0.330876	-0.353626	8.27182	0.996284	1
RGS5	0.255287	0.3045	7.81651	0.993649	1
RHBDD2	-0.345811	-0.371168	8.33742	0.997528	1
RHEB	-0.00813833	-0.00835743	8.22231	1	1
RHOA	0.104211	0.107473	9.06901	1	1
RHOB	-0.378854	-0.38781	9.04011	0.996313	1
RHOC	0.0430253	0.0436345	9.59628	1	1
RHOT2	0.0132796	0.0142061	8.31323	1	1
RHOU	0.284539	0.34569	8.14789	0.982036	1
RHPN2	0.291988	0.379762	8.00346	0.920287	1
RLN1	0.476272	0.70442	7.78649	0.000763164	0.00519079
RNASE1	0.0581648	0.0599635	8.69735	1	1
RNASE4	-0.308281	-0.387176	7.88134	0.917832	1
RNASEH2C	0.158082	0.163925	8.7581	1	1
RNASET2	-0.208497	-0.222992	8.29007	1	1
RNF11	0.146553	0.16431	8.17939	1	1
RNF141	0.0640304	0.082372	7.87759	1	1
RNF145	-0.0129898	-0.0149458	7.86147	1	1
RNF181	-0.0757197	-0.0786633	8.7996	1	1
RNF187	0.0276299	0.0290165	8.44349	1	1
RNF213	-0.429562	-0.506067	7.92471	0.928477	1
RNF7	0.313611	0.341699	8.62951	0.999626	1
RNH1	-0.103811	-0.10722	8.87679	1	1
RNPS1	0.0585542	0.0638573	8.43552	1	1
ROMO1	0.211	0.214431	9.71513	1	1
RPL10	0.136195	0.136372	13.0411	1	1
RPL10A	0.103972	0.104612	11.1971	1	1
RPL11	0.3257	0.326841	12.2659	1	1
RPL12	0.405242	0.406755	12.077	0.999993	1
RPL13	0.120046	0.120204	12.9713	1	1
RPL13A	0.114376	0.114634	12.4253	1	1
RPL14	0.220622	0.222351	11.0032	1	1
RPL15	0.36907	0.370337	11.8007	1	1
RPL17	0.0942126	0.0957936	10.0935	1	1
RPL18	0.295349	0.295888	12.4834	1	1
RPL18A	0.4895	0.49046	12.3902	0.484047	1
RPL19	0.144328	0.144925	11.7192	1	1
RPL21	0.0355041	0.0357	11.3131	1	1
RPL22	0.408673	0.412269	11.1392	0.999882	1
RPL22L1	1.17834	1.30878	8.7001	9.46148e-75	2.84428e-73
RPL23	0.0843418	0.0853571	10.277	1	1
RPL23A	0.0617248	0.0621362	11.1257	1	1
RPL24	0.237134	0.238699	11.0894	1	1
RPL26	0.299434	0.301476	11.3486	1	1
RPL27	0.177389	0.178718	10.6995	1	1
RPL27A	-0.0528553	-0.0531987	10.6145	1	1
RPL28	0.212815	0.213179	12.7314	1	1
RPL29	0.219323	0.219974	12.1598	1	1
RPL3	0.0456148	0.0457664	11.8788	1	1
RPL30	0.386323	0.387627	12.0559	1	1
RPL31	0.29713	0.298994	11.1991	1	1
RPL32	0.322711	0.323705	12.2154	1	1
RPL34	0.338864	0.340162	12.0385	1	1
RPL35	0.3264	0.32726	11.9511	1	1
RPL35A	0.615906	0.618385	12.0387	2.18067e-12	2.24997e-11
RPL36	0.208965	0.209326	12.6039	1	1
RPL36A	0.477653	0.482378	10.913	0.542429	1
RPL36AL	0.100843	0.103016	9.7874	1	1
RPL37	0.455506	0.457106	12.1265	0.950833	1
RPL37A	0.185608	0.186048	12.5521	1	1
RPL38	0.0776722	0.078288	10.7675	1	1
RPL39	0.514796	0.517413	11.5552	0.0566285	0.319191
RPL4	0.0947375	0.0954432	10.8768	1	1
RPL41	0.0489436	0.0489855	13.7962	1	1
RPL5	0.28569	0.28763	11.245	1	1
RPL6	0.373202	0.376133	11.0602	1	1
RPL7	0.305904	0.308516	10.844	1	1
RPL7A	0.335033	0.335885	12.2153	1	1
RPL8	0.359655	0.360449	12.3895	1	1
RPL9	0.140846	0.141563	11.4964	1	1
RPLP0	0.298439	0.2996	11.7097	1	1
RPLP1	-0.0484556	-0.048499	13.4032	1	1
RPLP2	0.191751	0.192392	11.7791	1	1
RPN1	-0.123703	-0.132511	8.41889	1	1
RPN2	0.220376	0.231668	9.18293	1	1
RPS10	0.274172	0.275031	11.7988	1	1
RPS11	0.0333982	0.0335249	11.538	1	1
RPS12	0.246806	0.247487	12.553	1	1
RPS13	0.417602	0.419999	11.5035	0.999876	1
RPS14	0.157963	0.158298	12.3702	1	1
RPS15	0.283803	0.284229	12.8645	1	1
RPS15A	0.467464	0.468958	12.167	0.866282	1
RPS16	0.0560657	0.0563184	11.3827	1	1
RPS17	0.266357	0.271085	9.91061	1	1
RPS18	0.259808	0.260386	12.4614	1	1
RPS19	0.205125	0.205559	12.3427	1	1
RPS19BP1	0.204088	0.209599	9.1677	1	1
RPS2	0.605303	0.606514	12.5459	3.82924e-14	4.14409e-13
RPS20	0.0662813	0.0670448	10.3284	1	1
RPS21	0.230462	0.231088	11.9578	1	1
RPS23	0.265512	0.266816	11.5873	1	1
RPS24	0.310162	0.311706	11.777	1	1
RPS25	0.191979	0.193131	11.2854	1	1
RPS26	0.166597	0.167591	11.3496	1	1
RPS27	-0.00164152	-0.00164277	12.8057	1	1
RPS27A	0.338111	0.339543	12.0064	1	1
RPS27L	0.309353	0.320625	9.44212	1	1
RPS28	0.112053	0.112204	12.9626	1	1
RPS29	0.282943	0.283913	11.8741	1	1
RPS3	0.274909	0.275704	11.9427	1	1
RPS3A	0.384969	0.386971	11.719	1	1
RPS4X	0.268663	0.2704	11.5613	1	1
RPS4Y1	0.479164	0.491385	9.70309	0.361756	1
RPS5	0.114474	0.114926	11.5818	1	1
RPS6	0.27606	0.277306	11.854	1	1
RPS6KC1	0.544418	0.7605	7.79858	2.3906e-06	1.90233e-05
RPS7	0.469244	0.472718	11.2466	0.742906	1
RPS8	0.450809	0.452349	12.3047	0.979389	1
RPS9	0.115189	0.115588	11.4951	1	1
RPSA	0.210821	0.211913	11.2191	1	1
RRAS	-0.326071	-0.336326	8.64103	0.999999	1
RRBP1	-0.329401	-0.3506	8.4988	0.999862	1
RSL1D1	0.176831	0.196931	8.11134	1	1
RSRP1	0.417968	0.475877	8.33278	0.443069	1
RTL8C	-0.111893	-0.119756	8.34486	1	1
RTN3	0.0919006	0.1053	8.06045	1	1
RTN4	-0.390337	-0.411188	8.69255	0.97254	1
RTRAF	0.299496	0.330106	8.40287	0.999779	1
S100A10	-0.168083	-0.174647	9.05408	1	1
S100A11	-0.0200735	-0.0202461	10.3631	1	1
S100A13	0.116335	0.120555	8.52063	1	1
S100A2	-1.02311	-1.34116	7.68247	1.05475e-45	2.07123e-44
S100A4	0.165566	0.170158	8.64907	1	1
S100A6	-0.0947026	-0.095029	11.0513	1	1
S100A7	0.643728	6.3511	7.49609	5.77197e-48	1.16155e-46
S100A8	-0.290847	-0.437043	7.60623	0.566564	1
S100A9	-1.56773	-1.78342	7.87976	7.36316e-115	3.58586e-113
S100P	-0.498508	-0.573871	7.94697	0.0356823	0.206873
SAP18	0.227536	0.240382	8.81721	1	1
SAR1A	0.00171757	0.00293906	8.18418	1	1
SAR1B	0.0258941	0.0322921	8.257	1	1
SARAF	-0.158425	-0.164466	9.2995	1	1
SARS	-0.230661	-0.24851	8.30483	1	1
SAT1	0.710132	0.72477	10.1574	5.42273e-17	6.47272e-16
SAT2	-0.201004	-0.214182	8.42329	1	1
SC5D	-0.144312	-0.159511	8.37687	1	1
SCAMP2	-0.341393	-0.372266	8.17746	0.994204	1
SCAND1	0.0786067	0.0806594	9.1599	1	1
SCARB2	0.159689	0.171287	8.70081	1	1
SCCPDH	0.105272	0.122847	8.18069	1	1
SCD	0.0857211	0.0922529	8.61391	1	1
SCGB1A1	-0.725268	-1.02606	7.7022	1.94216e-14	2.13026e-13
SCGB1D2	-0.0660893	-0.152476	7.5471	0.999634	1
SCGB3A1	-1.17117	-1.57211	7.64596	1.15779e-71	3.31672e-70
SCNN1A	-0.717108	-0.90321	7.79705	2.98903e-14	3.24924e-13
SCOC	0.234748	0.274529	8.10728	0.999998	1
SCP2	0.14337	0.155158	8.6202	1	1
SCUBE2	0.149655	0.180373	7.97733	0.999968	1
SDC1	-0.514791	-0.580667	8.04842	0.0120223	0.0735535
SDC4	-0.488562	-0.530737	8.16332	0.0843283	0.464569
SDCBP	0.230883	0.263574	8.06036	0.999994	1
SDF2L1	0.105121	0.112331	8.39966	1	1
SDF4	-0.13837	-0.142797	8.90657	1	1
SDHB	0.223714	0.265042	8.03117	0.999989	1
SDHC	0.0396042	0.0467826	8.07707	1	1
SEC11A	0.296917	0.325055	8.37486	0.99992	1
SEC11C	0.139053	0.143384	9.84383	1	1
SEC13	0.054545	0.0603315	8.19855	1	1
SEC14L2	-0.309545	-0.343322	8.17355	0.997444	1
SEC16A	0.251879	0.286561	8.25134	0.999988	1
SEC22B	0.030885	0.0349873	8.12212	1	1
SEC22C	0.0625798	0.0777714	7.9652	1	1
SEC23B	0.192686	0.236939	8.0412	0.999997	1
SEC31A	0.151129	0.170021	8.17447	1	1
SEC61A1	0.131961	0.135117	9.2769	1	1
SEC61B	0.43925	0.452512	9.57227	0.838982	1
SEC61G	0.595107	0.614921	9.67933	2.98082e-06	2.34897e-05
SEC62	0.021889	0.0246956	8.29271	1	1
SEC63	-0.0147728	-0.0162351	8.02399	1	1
SEL1L	0.328622	0.376146	8.18739	0.973109	1
SELENBP1	-0.534746	-0.578657	8.26586	0.00664098	0.0416773
SELENOF	0.0782124	0.0855108	8.50645	1	1
SELENOH	0.0488345	0.0500296	9.33923	1	1
SELENOK	0.131388	0.143472	8.60582	1	1
SELENOM	-0.180652	-0.182007	10.1453	1	1
SELENON	-0.0985549	-0.105269	8.3661	1	1
SELENOP	0.143483	0.147312	9.30187	1	1
SELENOS	0.125514	0.143217	8.30022	1	1
SELENOT	0.17729	0.201748	8.28628	1	1
SELENOW	-0.116448	-0.117411	10.3866	1	1
SEM1	0.25369	0.266148	9.0451	1	1
SEMA3C	-0.239604	-0.267432	8.11471	0.999991	1
SEPT2	0.0741281	0.0793524	8.52063	1	1
SEPT9	-0.112502	-0.121081	8.19425	1	1
SERBP1	0.209728	0.227103	8.49164	1	1
SERF2	0.173726	0.174059	12.4736	1	1
SERHL2	0.145193	0.174955	8.03612	1	1
SERINC1	-0.0617308	-0.0671049	8.27797	1	1
SERINC2	-0.145022	-0.15271	8.55104	1	1
SERINC3	-0.0601279	-0.0671142	8.10268	1	1
SERINC5	0.407305	0.467979	8.22894	0.492766	1
SERP1	0.683421	0.705378	9.62819	1.66716e-14	1.83689e-13
SERPINA1	-0.543149	-0.715621	7.63228	4.26192e-05	0.000315434
SERPINB11	-1.30737	-2.59637	7.65029	1.6807e-114	7.87021e-113
SERPINB6	-0.0997244	-0.103042	9.09016	1	1
SERPINE1	0.255076	0.279485	8.02398	0.999602	1
SERPINF1	-0.0692461	-0.0716502	8.65019	1	1
SERPING1	-0.165264	-0.167763	9.25826	1	1
SERTAD1	-0.0600007	-0.0650352	8.10164	1	1
SESN1	0.232887	0.298906	7.83978	0.999975	1
SESN3	0.486671	0.71171	7.76448	8.27082e-05	0.000592337
SET	0.157606	0.171007	8.40356	1	1
SETD7	0.180886	0.212559	8.0819	1	1
SEZ6L2	-0.454784	-0.499924	8.21631	0.250562	1
SF1	-0.170459	-0.182253	8.50538	1	1
SF3B1	0.0617398	0.0688859	8.41806	1	1
SF3B2	-0.157346	-0.170827	8.28119	1	1
SF3B5	0.00673949	0.00709967	9.04839	1	1
SF3B6	0.342173	0.370278	8.51351	0.996343	1
SFN	-0.619095	-0.676761	8.13725	1.44511e-06	1.17294e-05
SFPQ	-0.0275621	-0.028371	8.56964	1	1
SFRP2	0.596041	0.661015	7.87156	0.000150819	0.0010614
SFRP4	2.09848	2.4096	7.93561	1.70097e-232	2.17992e-230
SFT2D1	0.141878	0.169694	8.11149	1	1
SGK1	-0.0921647	-0.0987234	8.46469	1	1
SGSM3	-0.153437	-0.170209	8.22087	1	1
SH2D1A	0.153735	0.686484	7.48353	0.0716491	0.398323
SH3BGRL	0.0400697	0.0423091	8.28027	1	1
SH3BGRL3	0.196872	0.20212	9.15471	1	1
SH3GLB2	0.161626	0.172589	8.50123	1	1
SH3RF1	0.740875	1.10252	7.79117	1.9445e-22	2.50521e-21
SH3YL1	0.572771	0.730617	7.94142	1.19441e-06	9.89251e-06
SHC2	-0.0856305	-0.0940121	8.27708	1	1
SHISA5	-0.358066	-0.374798	8.60748	0.999432	1
SHROOM1	-0.144134	-0.157759	8.22134	1	1
SIDT2	-0.861502	-0.974677	8.00904	2.24334e-29	3.23227e-28
SIL1	0.00296553	0.00307137	8.32088	1	1
SIM2	1.28015	1.926	7.8831	2.80148e-95	1.04948e-93
SIVA1	0.0482998	0.0495615	8.91615	1	1
SKIL	0.650632	0.804811	7.93136	6.72872e-09	6.40017e-08
SKP1	0.0908344	0.0932308	9.60925	1	1
SLC12A2	-0.302344	-0.337895	8.27961	0.997331	1
SLC14A1	-1.40475	-2.06065	7.70323	3.52401e-151	2.25815e-149
SLC15A2	-0.125628	-0.147711	8.00636	1	1
SLC1A5	-0.424825	-0.446011	8.52403	0.825882	1
SLC22A17	-1.1318	-1.21601	8.19779	1.71947e-82	5.65798e-81
SLC22A23	-0.228936	-0.276402	7.99656	0.99999	1
SLC22A3	-0.470523	-0.525204	8.13252	0.124166	0.667427
SLC25A1	-0.185999	-0.195319	8.64153	1	1
SLC25A3	-0.0137279	-0.0140782	9.23496	1	1
SLC25A37	-0.0980672	-0.113855	8.10036	1	1
SLC25A39	0.282997	0.299576	8.53486	1	1
SLC25A4	-0.486458	-0.526898	8.22259	0.0891747	0.489055
SLC25A5	0.255073	0.272054	8.55075	1	1
SLC25A6	0.502668	0.508396	10.2615	0.135524	0.717146
SLC26A2	0.462792	0.730947	7.71933	5.47832e-05	0.000399393
SLC26A4	-0.260129	-0.465673	7.62779	0.404275	1
SLC2A10	-0.109196	-0.126112	8.07557	1	1
SLC2A12	-0.158298	-0.191664	7.94562	1	1
SLC2A4RG	-0.0050122	-0.00511573	8.46682	1	1
SLC30A4	-0.270346	-0.298847	8.33285	0.999883	1
SLC35F2	0.0178383	0.0207628	7.87886	1	1
SLC37A4	-0.532911	-0.6495	7.83816	0.000341433	0.00236863
SLC38A10	-0.0912434	-0.0958353	8.47923	1	1
SLC38A2	0.0645455	0.0700118	8.25855	1	1
[truncated: 436 more rows]

## Sheet: HG stroma vs LG stroma
Genes	logFC	unshrunk.logFC	logCPM	PValue	Adjusted_Pvalue
A2M	0.626876	0.635575	9.5006	0.000331314	0.00193465
ABAT	-0.827057	-1.20047	7.81093	4.29735e-19	5.39384e-18
ABCC4	-0.904619	-0.967512	8.7771	2.51972e-21	3.44692e-20
ABHD11	0.432426	0.480668	8.16235	0.36724	1
ABHD12	0.205242	0.22519	8.26613	0.999994	1
ABHD2	-0.077338	-0.0825487	8.77364	1	1
AC010642.2	0.318341	0.349545	8.08728	0.979018	1
AC011043.1	-0.390628	-1.09092	7.63861	8.70145e-06	6.00228e-05
AC018816.1	1.5099	3.20831	7.57918	1.13185e-127	8.10604e-126
AC020916.1	-0.602546	-0.72818	7.7968	0.000167271	0.00100075
AC023310.4	0.475923	0.74803	7.60898	0.000456898	0.00265524
AC069228.1	-0.349825	-1.56679	7.49822	5.55305e-05	0.000349397
AC254629.1	-0.858013	-1.56987	7.69749	3.67505e-22	5.08451e-21
ACACA	-0.227569	-0.262861	8.14901	0.999247	1
ACAD8	-0.60425	-0.709339	8.13391	0.000142711	0.000860154
ACADSB	-0.301312	-0.39958	7.88176	0.72266	1
ACADVL	-0.616088	-0.640504	9.07536	3.77737e-06	2.66606e-05
ACAT1	-0.0892919	-0.103226	8.00012	1	1
ACAT2	-0.451253	-0.611005	7.87947	0.021104	0.101158
ACKR1	0.381785	0.425358	7.76672	0.618622	1
ACLY	-0.502225	-0.552174	8.53535	0.0522579	0.236082
ACO2	-0.0765891	-0.0859349	8.16074	1	1
ACP1	0.0862436	0.0973113	8.25917	1	1
ACP5	0.436867	0.559197	7.86821	0.0807721	0.352473
ACPP	-0.862693	-0.868581	12.3609	1.6343e-14	1.73778e-13
ACSL1	-0.403666	-0.454983	8.31535	0.519081	1
ACSL3	-1.23894	-1.36077	8.66142	6.41776e-58	1.79624e-56
ACSM1	0.0377937	0.035294	7.82774	1	1
ACSM3	-0.484826	-0.709427	7.73701	0.00301719	0.0162901
ACTA1	1.56371	2.81372	7.46611	2.4482e-123	1.61118e-121
ACTA2	-0.196995	-0.19781	10.7044	1	1
ACTB	0.00841512	0.0084557	11.3888	1	1
ACTC1	-0.25774	-0.325245	7.63764	0.945046	1
ACTG1	-0.10242	-0.103101	11.0473	1	1
ACTG2	-0.579402	-0.581492	11.0884	0.00534703	0.0280001
ACTN1	-0.250363	-0.265632	8.3013	0.999981	1
ACTR2	0.00355387	0.00407151	8.11759	1	1
ACY3	0.949064	3.21432	7.48176	1.18183e-36	2.26595e-35
ACAA1	-0.236426	-0.255709	8.47618	0.999996	1
ADAM10	-0.642273	-0.775776	8.08078	1.12166e-06	8.22665e-06
ADAM9	-0.0934846	-0.117215	7.97702	1	1
ADAMTS1	-0.190254	-0.21331	7.91039	0.999416	1
ADAMTSL1	-0.225351	-0.467925	7.54157	0.604054	1
ADAR	-0.095288	-0.106819	8.1005	1	1
ADD1	-0.134064	-0.144294	8.35984	1	1
ADGRF1	-0.60246	-5.46515	7.48891	6.143e-33	1.12468e-31
ADH5	-0.524459	-0.561333	8.53545	0.0254196	0.121129
ADI1	-0.314543	-0.32866	9.10093	0.999778	1
ADIPOR1	-0.216013	-0.249504	8.10727	0.999998	1
ADIRF	0.0877619	0.0880937	11.3765	1	1
ADRM1	0.0672021	0.0722581	8.30006	1	1
AEBP1	0.447043	0.452406	9.39103	0.688075	1
AES	-0.236631	-0.24138	9.51968	1	1
AFDN	-0.514905	-0.628416	8.06337	0.0430302	0.197695
AFF3	-0.589612	-0.816598	7.8381	9.1148e-06	6.26964e-05
AFMID	-0.112313	-0.151877	7.76943	0.999972	1
AGR2	0.0136319	0.0141205	9.74069	1	1
AGR3	1.59013	2.78899	7.66999	1.52296e-144	1.42631e-142
AGRN	0.508045	0.562881	8.10771	0.0394979	0.1825
AGTRAP	-0.528925	-0.550559	8.95085	0.0250207	0.119461
AHCY	-0.0984426	-0.105447	8.53104	1	1
AHNAK	-0.136751	-0.1453	8.56614	1	1
AIDA	0.118461	0.149576	7.9061	0.999983	1
AK2	0.00654261	0.00694514	8.285	1	1
AKR1A1	-0.132571	-0.138841	8.86152	1	1
AKR7A2	0.0698215	0.0742412	8.3196	1	1
AKT1	-0.213284	-0.229589	8.4023	1	1
AL049839.2	-0.917534	-1.07586	7.87833	1.44589e-13	1.4793e-12
AL121790.1	-0.836941	-1.14694	7.96917	3.25569e-16	3.70449e-15
AL451127.1	0.698547	1.57445	7.48804	2.73863e-09	2.28411e-08
AL589182.1	0.871073	0.957785	8.0904	4.32433e-17	5.06238e-16
ALCAM	0.156453	0.184135	8.04901	0.999998	1
ALDH1A3	-0.269225	-0.278242	9.34962	0.99999	1
ALDH2	-0.500927	-0.564303	8.15013	0.0450037	0.205599
ALDH3A2	-0.613134	-0.710957	8.17525	3.78945e-05	0.000242186
ALDH4A1	-0.563428	-0.657586	8.0024	0.00138477	0.00775155
ALDH6A1	-0.234845	-0.28464	7.95964	0.997065	1
ALDH7A1	-0.700022	-0.836237	8.05574	4.17879e-09	3.47282e-08
ALDH9A1	-0.468378	-0.560047	8.03598	0.0870333	0.379116
ALKBH7	-0.174456	-0.179765	9.01955	1	1
ALOX15B	-0.320939	-0.343496	8.78724	0.968674	1
AMACR	-1.22558	-1.42541	8.36683	7.08298e-27	1.15752e-25
AMD1	-0.96698	-1.01715	9.22749	1.49038e-27	2.50282e-26
AMOTL1	-0.268418	-0.324699	7.94978	0.95857	1
ANAPC11	0.119349	0.121818	9.27795	1	1
ANAPC15	-0.133146	-0.147168	8.14885	1	1
ANAPC16	-0.390341	-0.410398	8.83805	0.940601	1
ANAPC5	0.0301515	0.0314085	8.12794	1	1
ANG	-0.7742	-0.994553	7.89755	1.8591e-12	1.78929e-11
ANK3	-0.870011	-1.21393	7.881	1.76499e-14	1.8605e-13
ANKH	-0.0327929	-0.0347842	8.49184	1	1
ANKRD10	-0.468723	-0.533617	8.19985	0.10844	0.458423
ANKRD29	0.49762	0.721255	7.63533	0.00084305	0.00479633
ANKRD37	-0.486945	-0.583066	8.13552	0.034579	0.161303
ANO7	-0.972978	-1.0665	8.54861	3.94238e-25	5.99981e-24
ANPEP	-1.68047	-1.78654	9.24259	3.69709e-77	1.40663e-75
ANTXR2	-0.369889	-0.421739	8.15788	0.698397	1
ANXA1	-0.413012	-0.451195	8.58535	0.547802	1
ANXA11	-0.540326	-0.572525	8.60343	0.0104124	0.0527115
ANXA2	0.107476	0.113406	8.76159	1	1
ANXA3	-1.11299	-1.35682	8.14577	1.76191e-39	3.60524e-38
ANXA5	-0.183476	-0.190381	8.97815	1	1
ANXA7	-0.338596	-0.374764	8.24556	0.945155	1
AOC1	-1.04944	-3.14041	7.61854	9.09252e-52	2.30628e-50
AP000527.1	0.522392	0.577082	8.3125	0.0296849	0.139812
AP001816.1	-1.06702	-1.1196	8.77401	8.62301e-47	1.98085e-45
AP1B1	-0.218147	-0.237626	8.36855	0.999997	1
AP1M2	-0.507525	-0.562627	8.23752	0.035418	0.164272
AP2M1	0.234531	0.241237	9.13651	1	1
AP2S1	0.0329127	0.033935	9.00499	1	1
AP3D1	-0.213484	-0.244387	8.13727	0.999971	1
APCDD1	-0.285931	-0.341963	7.90755	0.99859	1
APEH	-0.234876	-0.255056	8.30158	0.999992	1
APEX1	-0.305801	-0.337713	8.24157	0.989436	1
APH1A	-0.0617243	-0.0680975	8.1945	1	1
APLP2	-0.555644	-0.569608	9.71034	0.00409606	0.0217297
APMAP	-0.306562	-0.350531	8.18441	0.962368	1
APOC1	0.957611	0.998738	8.55403	3.92323e-19	4.94978e-18
APOD	-0.789892	-0.831867	8.50806	5.31503e-11	4.82914e-10
APOE	0.94393	0.959808	9.35329	1.28232e-22	1.80489e-21
APOL4	-0.723929	-1.2375	7.67829	1.31194e-10	1.17881e-09
APP	-0.404552	-0.43973	8.43021	0.679269	1
APRT	0.255045	0.258354	9.64397	1	1
AQP1	-0.409494	-0.459872	7.90031	0.46013	1
AQP3	-0.479746	-0.554502	8.2243	0.0715118	0.314884
ARCN1	-0.216854	-0.255123	8.04108	0.999967	1
ARF1	-0.0880222	-0.090388	9.40928	1	1
ARF3	-0.0813707	-0.0916761	8.13645	1	1
ARF4	0.0596423	0.0627373	8.74838	1	1
ARF5	0.159289	0.166913	8.42656	1	1
ARF6	-0.24909	-0.276629	8.29915	0.999773	1
ARFGAP3	-0.227905	-0.251654	8.38647	0.999948	1
ARFGEF3	-0.887719	-1.04685	8.17219	3.73033e-20	4.90992e-19
ARFIP2	-0.142686	-0.152718	8.48659	1	1
ARG2	-1.60309	-1.79538	8.8164	7.97034e-79	3.13029e-77
ARGLU1	-0.5266	-0.582655	8.33035	0.0147289	0.0726011
ARHGAP1	0.124446	0.132569	8.34081	1	1
ARHGDIA	-0.0963441	-0.100098	8.81828	1	1
ARHGDIB	0.0258619	0.0287031	8.06116	1	1
ARHGEF26	-0.00362227	-0.00192203	7.81666	1	1
ARL1	-0.155858	-0.175003	8.25784	1	1
ARL6IP1	0.0141072	0.017291	8.12432	1	1
ARL6IP4	0.00762764	0.0077104	9.31218	1	1
ARL6IP5	-0.156783	-0.168787	8.55264	1	1
ARMCX3	-0.228901	-0.278735	8.02937	0.995653	1
ARPC1A	0.00301425	0.00503523	8.20481	1	1
ARPC1B	0.319164	0.341176	8.2931	0.991419	1
ARPC2	0.0133391	0.0159204	8.34494	1	1
ARPC3	0.00519828	0.00569164	8.90012	1	1
ARPC4	0.0662596	0.0699015	8.46358	1	1
ARPC5	-0.0816024	-0.0887394	8.19469	1	1
ARRDC1	0.104183	0.110868	8.3926	1	1
ARRDC2	0.394957	0.465011	7.85451	0.420615	1
ASAH1	-0.241805	-0.25541	8.83233	0.999999	1
ASRGL1	0.601007	0.764002	7.84861	2.86422e-05	0.00018698
ASS1	-0.340763	-0.406064	7.82322	0.993674	1
ASTN2	-0.944437	-1.16017	7.96949	3.18383e-23	4.56037e-22
ATF3	0.188931	0.204019	8.26849	0.999883	1
ATF4	-0.0795715	-0.0828106	9.02984	1	1
ATOX1	-0.014827	-0.015426	8.98281	1	1
ATP11A	0.0760439	0.119045	7.70297	0.99991	1
ATP1A1	-0.317018	-0.328602	9.35194	0.999788	1
ATP1B1	-0.13477	-0.161118	7.77327	1	1
ATP1B3	-0.319504	-0.382984	7.94536	0.964046	1
ATP2C1	-0.349268	-0.377065	8.65902	0.959776	1
ATP5F1A	-0.411803	-0.430258	9.01422	0.858328	1
ATP5F1B	-0.32159	-0.331072	9.37126	1	1
ATP5F1C	-0.183644	-0.199049	8.38404	1	1
ATP5F1D	-0.00364945	-0.00393099	9.24371	1	1
ATP5F1E	-0.092112	-0.0931846	10.3446	1	1
ATP5IF1	-0.270878	-0.281738	9.27856	1	1
ATP5MC1	0.125811	0.128971	9.05497	1	1
ATP5MC2	-0.106243	-0.10798	9.95722	1	1
ATP5MC3	-0.236438	-0.246094	8.94374	1	1
ATP5MD	-0.0897257	-0.0919143	9.66197	1	1
ATP5ME	0.289518	0.292564	10.2125	1	1
ATP5MF	0.124399	0.126583	9.8015	1	1
ATP5MG	-0.159333	-0.162735	9.68633	1	1
ATP5MPL	-0.0386111	-0.0396879	9.52997	1	1
ATP5PB	-0.229756	-0.247649	8.49484	0.999997	1
ATP5PD	-0.355558	-0.378636	8.60065	0.97699	1
ATP5PF	-0.232748	-0.2412	9.10562	1	1
ATP5PO	-0.0887228	-0.0933027	8.7996	1	1
ATP6AP1	-0.516333	-0.543337	8.91127	0.0457794	0.208751
ATP6AP2	-0.0970004	-0.106507	8.30699	1	1
ATP6V0B	0.219503	0.222683	9.93151	1	1
ATP6V0D1	-0.11887	-0.126246	8.40384	1	1
ATP6V0E1	-0.18843	-0.195195	9.11183	1	1
ATP6V0E2	-0.0652998	-0.0699538	8.44694	1	1
ATP6V1E1	-0.0480643	-0.0516123	8.28652	1	1
ATP6V1F	0.159314	0.163897	8.90533	1	1
ATP6V1G1	-0.136106	-0.140265	9.6685	1	1
ATP6V1H	-0.231322	-0.287292	7.93598	0.987857	1
ATP8B1	-0.644814	-0.95326	7.81705	2.21811e-09	1.87538e-08
ATRAID	-0.250294	-0.264728	8.55669	1	1
ATXN10	-0.188812	-0.214514	8.21201	1	1
AUP1	0.00376375	0.00371063	8.52775	1	1
AURKAIP1	0.200268	0.205741	8.97125	1	1
AZGP1	-1.33673	-1.34627	11.5979	8.94793e-71	2.94435e-69
AZIN1	0.250081	0.28484	8.12519	0.998389	1
B2M	-0.318953	-0.320034	12.2716	1	1
B4GALT1	0.373501	0.41815	8.12147	0.750532	1
BABAM1	0.359989	0.389995	8.23425	0.93408	1
BACE2	-0.940839	-1.07816	8.13762	4.98158e-21	6.73897e-20
BAD	0.178422	0.186026	8.63564	1	1
BAG1	-0.150864	-0.166379	8.21571	1	1
BAG6	-0.243217	-0.259582	8.42403	0.999999	1
BAIAP2	-0.371606	-0.396561	8.50729	0.917638	1
BANF1	-0.197958	-0.210159	8.5138	1	1
BANK1	-0.949485	-1.63741	7.73321	1.33263e-23	1.93153e-22
BASP1	-0.517219	-0.585015	8.49128	0.0277852	0.131629
BBS4	-0.553632	-0.82005	7.757	1.04307e-05	7.03567e-05
BCAP29	-0.443491	-0.545612	7.94742	0.0968062	0.415737
BCAP31	-0.311182	-0.321899	9.00642	1	1
BCAT2	-0.0741671	-0.0809151	8.29748	1	1
BCL3	-0.816142	-0.980701	7.85909	6.37146e-13	6.23073e-12
BEX3	-0.211328	-0.218511	9.22963	1	1
BEX4	-0.240753	-0.27573	8.10641	0.99844	1
BGN	1.03838	1.05969	8.86489	1.22104e-43	2.58542e-42
BHLHE40	-0.126899	-0.147234	7.8982	0.999982	1
BIK	-0.355001	-0.409528	8.12765	0.781936	1
BLOC1S1	0.110282	0.112751	9.19476	1	1
BLVRB	0.271197	0.278477	9.04277	1	1
BMPR1B	-0.4764	-0.580543	8.09313	0.0346674	0.161405
BNIP3	-0.523148	-0.583775	8.41609	0.0175724	0.0855775
BOLA3	0.0250846	0.0290122	8.07429	1	1
BRD2	0.0484006	0.0524108	8.35145	1	1
BRI3	0.185794	0.18912	9.66522	1	1
BRK1	-0.079954	-0.0843366	8.77539	1	1
BSG	-0.0416611	-0.0423345	9.57259	1	1
BST2	-0.130046	-0.135016	8.59054	1	1
BTBD6	-0.122988	-0.137014	8.15556	1	1
BTF3	-0.160822	-0.164595	9.55064	1	1
BTG1	0.319381	0.338885	8.48964	0.996926	1
BTG2	-0.258501	-0.268117	8.68403	0.999948	1
BUD31	0.0280614	0.0319098	8.2135	1	1
BZW1	-0.17714	-0.19419	8.41927	1	1
C11orf58	-0.0459492	-0.0500712	8.39814	1	1
C11orf96	0.212804	0.217423	8.96193	0.999999	1
C12orf57	-0.147347	-0.149018	10.0197	1	1
C15orf48	-1.56069	-1.82709	8.48455	5.022e-50	1.21075e-48
C15orf61	-0.0275944	-0.0344356	7.9666	1	1
C19orf24	0.265781	0.280877	8.40046	0.999991	1
C19orf33	0.0183481	0.0504107	7.72939	0.999995	1
C19orf48	0.303009	0.308093	9.43465	0.999999	1
C19orf53	0.0648793	0.0662429	9.2074	1	1
C19orf70	0.0963978	0.0985988	9.05499	1	1
C1orf116	-0.209656	-0.229627	8.4791	0.999997	1
C1orf122	0.323301	0.332024	9.01496	1	1
C1orf21	0.0914999	0.102501	8.3205	1	1
C1orf43	-0.214187	-0.231029	8.47722	1	1
C1QA	0.586185	0.598479	8.99986	0.00307831	0.0165834
C1QB	0.485298	0.497652	8.90506	0.264906	1
C1QBP	-0.557978	-0.625112	8.25673	0.00215024	0.011819
C1QC	0.372432	0.397996	8.15284	0.850461	1
C1R	0.269008	0.274522	9.05592	0.999987	1
C1S	0.336837	0.34846	8.59161	0.990586	1
C2orf72	-0.583357	-0.847779	7.73191	2.32327e-06	1.65414e-05
C3	1.51408	1.5756	8.74677	8.29661e-62	2.49411e-60
C4orf3	0.133212	0.140552	8.62739	1	1
C4orf48	0.666985	0.709531	8.1628	1.23848e-06	9.02901e-06
C5orf15	-0.231202	-0.279501	7.97994	0.997296	1
C6orf48	-0.265863	-0.289628	8.3248	0.999656	1
C6orf62	-0.070256	-0.076945	8.36161	1	1
C7	0.498619	0.53629	8.05415	0.10101	0.430258
C7orf50	0.16044	0.168961	8.55226	1	1
C8orf33	0.383567	0.439467	7.97963	0.755521	1
C8orf59	0.143325	0.15261	8.64309	1	1
C8orf82	0.0431986	0.0455123	8.36808	1	1
C9orf16	-0.0337421	-0.0347414	8.93378	1	1
CAB39	-0.176603	-0.211821	7.97288	0.999996	1
CAB39L	-0.393562	-0.485348	7.97455	0.838856	1
CADPS	-0.24709	-0.708008	7.53904	0.120217	0.504702
CALCA	-1.07422	-5.75787	7.494	3.85281e-46	8.52872e-45
CALD1	-0.0902306	-0.0920747	9.06707	1	1
CALM1	-0.236205	-0.248007	8.70603	1	1
CALM2	-0.108037	-0.110442	9.52482	1	1
CALM3	-0.12933	-0.135742	8.55786	1	1
CALR	-0.137757	-0.139478	10.1877	1	1
CALU	-0.0518546	-0.0569236	8.25498	1	1
CAMK1	-0.16053	-0.18131	8.1095	0.999999	1
CAMK2N1	-0.159215	-0.175257	8.10528	0.999941	1
CAMKK2	-0.054442	-0.0643714	8.24236	1	1
CAMTA1	-0.204711	-0.230582	8.10803	0.999962	1
CANT1	-0.473845	-0.500237	8.79333	0.248358	0.986544
CANX	-0.303203	-0.31281	9.2684	0.999998	1
CAP1	-0.058167	-0.0624906	8.21446	1	1
CAPG	0.0485986	0.0589825	8.04673	1	1
CAPN2	0.278477	0.312592	8.15335	0.992981	1
CAPNS1	-0.165975	-0.170372	9.30324	1	1
CAPZB	-0.151623	-0.159214	8.74473	1	1
CARMN	-0.860057	-0.920541	8.17418	4.1317e-17	4.86024e-16
CARTPT	-0.158394	-2.38354	7.50972	3.87948e-07	2.89771e-06
CASC4	-0.387039	-0.447535	8.16449	0.565937	1
CAST	-0.417961	-0.47569	8.0983	0.39177	1
CAT	-0.294002	-0.342469	8.09393	0.994103	1
CAVIN1	-0.10961	-0.113836	8.53016	1	1
CBLL1	-0.177332	-0.264006	7.71889	0.971675	1
CBR1	-0.372272	-0.409783	8.29992	0.837067	1
CBR3	-0.375844	-0.554746	7.64005	0.100032	0.42733
CBWD1	0.309705	0.377429	7.93062	0.892678	1
CBX3	0.110034	0.123101	8.14088	1	1
CCDC167	0.235184	0.255776	8.18374	0.999963	1
CCDC47	-0.189679	-0.225747	8.01849	0.999947	1
CCDC57	-0.14118	-0.154668	8.24287	1	1
CCDC85B	-0.0861019	-0.0897352	8.48268	1	1
CCDC86	0.713239	0.8505	7.89872	5.23644e-09	4.32228e-08
CCK	-0.739468	-1.15367	7.97929	4.06495e-11	3.7493e-10
CCL18	-0.38737	-1.44598	7.47429	1.31229e-06	9.53857e-06
CCL19	1.35133	1.50298	7.89782	1.82907e-48	4.32405e-47
CCL2	0.123382	0.136645	7.85684	0.99998	1
CCL20	-0.084926	-1.17155	7.43106	0.0164435	0.0805634
CCL21	0.484572	0.527863	7.89438	0.145573	0.6049
CCL3	0.0102341	0.0155975	7.59071	1	1
CCL4	-0.0135914	-0.0130044	7.74962	1	1
CCL4L2	0.552526	0.709175	7.60338	0.000930272	0.00526794
CCL5	0.170287	0.19122	7.90243	0.999945	1
CCNC	-0.375207	-0.46761	7.96081	0.40886	1
CCND1	-0.0665134	-0.0706283	8.48055	1	1
CCNG1	-0.279423	-0.3158	8.12906	0.993456	1
CCNG2	-0.605156	-0.693405	8.19076	9.50315e-05	0.000579954
CCNI	-0.282504	-0.293857	8.7404	0.999999	1
CCNL2	-0.22374	-0.24375	8.44876	0.999994	1
CCPG1	-0.534477	-0.63589	7.99811	0.00342523	0.018371
CCT2	-0.142546	-0.162579	8.0973	1	1
CCT3	-0.443165	-0.476907	8.46401	0.421253	1
CCT4	-0.197877	-0.215835	8.39231	1	1
CCT5	-0.316295	-0.360593	8.15297	0.948849	1
CCT6A	-0.0635722	-0.0725831	8.15186	1	1
CCT7	-0.297929	-0.311708	8.75235	0.999996	1
CCT8	0.0416678	0.0451521	8.28428	1	1
CD14	-0.392388	-0.426878	8.01216	0.682937	1
CD151	0.0457095	0.0463022	9.66832	1	1
CD164	-0.507999	-0.544623	8.63795	0.0524851	0.236669
CD177	-2.48477	-3.15324	8.69392	3.35807e-106	1.77759e-104
CD24	-0.836572	-0.892174	8.83347	1.41043e-14	1.50631e-13
CD276	0.434314	0.484645	8.03983	0.337855	1
CD320	-0.392952	-0.417644	8.41713	0.840563	1
CD38	-1.27015	-1.97645	7.93729	3.625e-46	8.09805e-45
CD44	0.192119	0.211506	8.21717	0.999994	1
CD46	-0.50645	-0.536989	8.96548	0.070645	0.311998
CD47	-0.156216	-0.174096	8.33599	1	1
CD52	0.726813	0.786988	8.0544	1.15188e-07	8.84802e-07
CD59	-0.205407	-0.215397	8.66241	1	1
CD63	-0.175047	-0.176741	10.3431	1	1
CD68	0.307398	0.351163	7.81894	0.915053	1
CD74	0.331105	0.332898	10.7973	0.997481	1
CD81	-0.256526	-0.258321	10.627	1	1
CD9	-0.674175	-0.692462	9.99571	2.73905e-09	2.28411e-08
CD99	-0.0213776	-0.0217125	9.79841	1	1
CDC37	-0.238169	-0.250007	8.68017	1	1
CDC37L1	-0.698728	-0.913417	7.81935	9.15113e-09	7.45251e-08
CDC42	-0.0929	-0.0993716	8.48246	1	1
CDC42EP5	-0.845821	-0.89447	8.81804	9.80857e-18	1.18825e-16
CDH1	-0.473092	-0.529972	8.48567	0.119288	0.50167
CDK19	-0.260342	-0.3241	8.02356	0.920359	1
CDK2AP2	0.0870845	0.0933762	8.4339	1	1
CDK4	-0.0456715	-0.0511693	8.11374	1	1
CDK5RAP3	-0.365115	-0.398023	8.42403	0.909752	1
CDKN1A	0.138747	0.151556	8.0839	1	1
CEBPB	-0.0513421	-0.0528162	8.61255	1	1
CEBPD	0.00441507	0.00451576	10.1675	1	1
CENPX	0.169079	0.172761	9.27799	1	1
CERS2	-0.258296	-0.28924	8.11966	0.999999	1
CERS4	0.120502	0.127107	8.58547	1	1
CFAP69	-0.0269468	-0.0308268	7.90829	1	1
CFB	-1.27811	-1.54321	8.12962	2.85331e-28	4.85861e-27
CFD	-0.191301	-0.19355	9.41774	1	1
CFL1	-0.00106933	-0.00106054	10.2248	1	1
CHCHD1	-0.450737	-0.500123	8.3377	0.249281	0.987971
CHCHD10	0.240982	0.246532	9.18687	1	1
CHCHD2	-0.0347735	-0.035245	10.1516	1	1
CHCHD5	-0.106986	-0.114246	8.36446	1	1
CHD3	-0.474172	-0.505834	8.45762	0.213146	0.862143
CHGA	-1.81933	-4.3058	7.59891	2.67116e-125	1.85836e-123
CHI3L1	-0.380342	-0.731816	7.48316	0.240199	0.957259
CHI3L2	-1.83254	-3.69588	7.6354	7.17938e-104	3.71953e-102
CHID1	-0.143635	-0.153207	8.43532	1	1
CHIT1	-1.31182	-4.28453	7.51669	2.99832e-59	8.69155e-58
CHKA	0.349429	0.403814	8.05189	0.786327	1
CHMP2A	-0.236284	-0.253292	8.50227	0.999999	1
CHMP3	-0.0881501	-0.0990606	8.20648	1	1
CHMP5	-0.146862	-0.162923	8.36579	1	1
CHP1	-0.276847	-0.324769	8.03028	0.995045	1
CHPF	-0.0139188	-0.0141504	8.81026	1	1
CHPT1	-0.0357499	-0.0387018	8.00143	1	1
CHRNA2	-1.35855	-1.88081	7.84927	2.04754e-61	6.0802e-60
CIB1	-0.0913623	-0.0936448	9.4193	1	1
CIRBP	-0.298938	-0.304201	9.90137	1	1
CISD3	0.263481	0.274455	8.63963	0.999999	1
CITED1	1.28761	2.18053	7.62268	1.46651e-71	5.0295e-70
CKB	-0.342554	-0.345886	10.5136	0.999975	1
CLDN3	0.282394	0.286319	9.88971	1	1
CLDN4	-0.0409526	-0.0417247	9.57413	1	1
CLDN5	0.200016	0.231629	7.84836	0.997314	1
CLDN7	0.223656	0.237807	8.66707	0.999998	1
CLDN8	-0.483161	-0.833852	7.62273	0.000787645	0.00449487
CLIC1	-0.252851	-0.258033	9.58844	1	1
CLK1	-0.268759	-0.301724	8.17968	0.996618	1
CLNS1A	0.103519	0.120469	7.99552	1	1
CLPP	-0.051066	-0.0544067	8.36282	1	1
CLPTM1L	-0.254733	-0.293527	8.15069	0.996953	1
CLSTN1	-0.401683	-0.425541	8.73793	0.846811	1
CLSTN2	-0.0749196	-0.273654	7.49438	0.89479	1
CLTA	-0.00880103	-0.00930613	8.86169	1	1
CLTC	-0.214521	-0.229431	8.69014	1	1
CLU	0.113578	0.115163	9.30643	1	1
CMC2	-0.294691	-0.354646	7.96682	0.958829	1
CMPK1	-0.0834438	-0.0907548	8.52195	1	1
CNBP	0.165259	0.171599	9.25884	1	1
CNDP2	-0.759395	-0.802575	8.77189	2.2739e-14	2.38661e-13
CNN1	-0.406364	-0.410757	9.60649	0.925874	1
CNN3	0.106814	0.115496	8.2133	1	1
CNPY2	-0.189782	-0.200939	8.76854	1	1
CNPY3	-0.0686777	-0.0748188	8.27386	1	1
COA3	-0.298395	-0.322829	8.56683	0.998049	1
COA4	0.0859999	0.0929028	8.33616	1	1
COG3	-0.0664479	-0.078782	8.01345	1	1
COL12A1	-0.126246	-0.146776	8.00841	0.99996	1
COL16A1	0.21802	0.227888	8.33716	0.999999	1
COL18A1	-0.249041	-0.261167	8.49475	0.99999	1
COL1A1	1.74418	1.78505	8.79039	4.24474e-170	5.16797e-168
COL1A2	1.30216	1.3238	9.07994	7.40721e-90	3.40312e-88
COL2A1	-0.850917	-1.75419	7.56878	3.40427e-30	6.00681e-29
COL3A1	1.50285	1.5493	8.54214	1.95072e-117	1.21795e-115
COL4A1	0.319746	0.343719	8.02817	0.97867	1
COL4A2	0.370454	0.38593	8.35754	0.956947	1
COL6A1	-0.279786	-0.288615	8.70848	0.999982	1
COL6A2	-0.131384	-0.133517	9.36679	1	1
COL9A2	-0.198904	-0.216372	8.38597	0.999525	1
COLCA1	-0.235813	-0.276098	8.05091	0.994207	1
COMMD4	-0.129076	-0.139947	8.30129	1	1
COMMD6	-0.208297	-0.215133	9.1973	1	1
COMP	1.82831	1.90682	8.26423	2.2927e-147	2.23309e-145
COMT	-0.0378701	-0.0399136	8.64113	1	1
COPA	-0.514533	-0.59107	8.12139	0.0151054	0.0743064
COPB1	-0.379691	-0.434245	8.17491	0.665142	1
COPB2	-0.0128178	-0.0139112	8.34664	1	1
COPE	0.267101	0.27326	9.18091	1	1
COPG1	0.0472579	0.0520926	8.31441	1	1
COPRS	-0.306792	-0.345577	8.19085	0.97471	1
COPS6	-0.13446	-0.146484	8.29336	1	1
COPS9	0.142632	0.145349	9.51929	1	1
COPZ1	-0.0765478	-0.0811883	8.64697	1	1
COQ4	-0.231084	-0.246883	8.45055	1	1
CORO1A	0.493787	0.55182	7.89163	0.0774079	0.339619
CORO1B	-0.229363	-0.237742	8.85858	1	1
COTL1	-0.198529	-0.220516	8.09052	0.999947	1
COX14	-0.136709	-0.142868	8.78207	1	1
COX17	0.151466	0.159741	8.99969	1	1
COX20	0.115934	0.12645	8.31406	1	1
COX4I1	-0.331275	-0.336062	10.0217	1	1
COX5A	-0.282912	-0.297168	8.87714	0.999988	1
COX5B	0.137503	0.138888	10.1588	1	1
COX6A1	0.0174071	0.0175467	10.1509	1	1
COX6B1	0.000764752	0.000738024	9.89856	1	1
COX6C	0.0160752	0.0164444	9.7839	1	1
COX7A1	-0.0685834	-0.0704033	8.53558	1	1
COX7A2	0.0293522	0.029833	10.0832	1	1
COX7A2L	0.220658	0.236373	8.55357	1	1
COX7B	-0.197589	-0.204681	9.13683	1	1
COX7C	-0.29007	-0.293747	10.3998	1	1
COX8A	0.131839	0.13291	10.3458	1	1
CP	-0.629027	-1.00984	7.59901	0.0424979	0.195619
CPB1	-0.547101	-1.63764	7.49492	6.79237e-08	5.25061e-07
CPD	-0.404752	-0.513179	7.91884	0.197445	0.805573
CPE	-0.976675	-1.02125	9.41848	3.15715e-26	5.05768e-25
CPED1	-0.314928	-0.439354	7.61259	0.868069	1
CPLX3	-0.643098	-0.903017	8.00183	1.1864e-06	8.67535e-06
CPM	0.673191	0.86363	7.84426	6.54426e-08	5.07493e-07
CPNE4	-0.286466	-0.335822	8.24375	0.958682	1
CRABP2	-0.0920501	-0.111793	7.64979	0.999987	1
CRACR2B	0.114626	0.122596	8.29579	1	1
CRAT	0.657454	0.711725	8.18094	2.19172e-06	1.56505e-05
CREB3	-0.132335	-0.144166	8.27933	1	1
CREB3L1	-0.157365	-0.173998	8.28693	1	1
CREB3L4	-0.425819	-0.450433	8.97238	0.651059	1
CRELD2	-0.0622431	-0.069231	8.15666	1	1
CRIP1	0.508546	0.633126	7.65203	0.00991528	0.0505098
CRIP2	0.849619	0.89487	8.48657	3.18488e-17	3.80156e-16
CRISP3	-2.2791	-5.35582	7.80694	6.76263e-212	1.37225e-209
CRISPLD1	-0.139646	-0.17518	7.81685	0.999997	1
CRISPLD2	-0.544839	-0.590561	8.36426	0.0144613	0.0714266
CRLS1	-0.584492	-0.728864	8.00544	5.91856e-05	0.000369531
CRNDE	0.19865	0.26618	7.98091	0.990142	1
CRYAB	0.586842	0.618839	8.23211	0.00149145	0.00831047
CRYBG1	-0.572882	-0.739365	7.92947	7.0571e-05	0.000437253
CRYL1	-0.625023	-0.71869	8.04958	1.26465e-05	8.50667e-05
CRYM	-0.677814	-0.895182	7.92389	2.5582e-08	2.00943e-07
CSDE1	0.0148825	0.015573	8.78068	1	1
CSGALNACT1	-0.714202	-0.869793	8.01318	1.69705e-09	1.44993e-08
CSKMT	0.351775	0.361909	9.012	0.995795	1
CSNK1A1	-0.160373	-0.171442	8.66887	1	1
CSNK1D	-0.359087	-0.392121	8.32085	0.925306	1
CSNK1E	-0.0898527	-0.103051	8.07453	1	1
CSNK2B	-0.115706	-0.122992	8.63803	1	1
CSRP1	-0.685236	-0.689993	10.2753	3.30326e-10	2.89332e-09
CSRP2	0.19997	0.253004	7.87927	0.994034	1
CST1	2.60599	3.88858	7.61078	4.01314939298979e-314	1.62866979532186e-311
CST2	5.62478	6.14518	9.31487	0	0
CST3	-0.372704	-0.374146	11.4191	1	1
CST4	0.814494	3.2833	7.45464	1.10603e-43	2.36244e-42
CSTB	-0.186323	-0.194176	8.92643	1	1
CTBP1	-0.141991	-0.156909	8.31785	1	1
CTDSP1	-0.389553	-0.412893	8.5871	0.903848	1
CTGF	0.5727	0.579709	9.43324	0.00784447	0.040298
CTNNA1	-0.180636	-0.194642	8.50118	1	1
CTNNB1	-0.0261494	-0.0280289	8.56672	1	1
CTNND1	-0.378849	-0.422541	8.31056	0.763749	1
CTSA	0.162869	0.178191	8.16932	1	1
CTSB	-0.302747	-0.30951	9.24407	0.999993	1
CTSD	0.0322319	0.0325799	9.89142	1	1
CTSF	-0.291288	-0.305839	8.5329	0.999952	1
CTSH	-0.476774	-0.502296	8.76838	0.234493	0.937586
CTSK	0.831322	0.973158	7.71167	3.68951e-13	3.68195e-12
CTSL	-0.255276	-0.279668	8.21314	0.999514	1
CTSS	-0.0627301	-0.0665024	7.73389	1	1
CTTN	0.0746964	0.0801873	8.41096	1	1
CUEDC2	-0.200187	-0.212859	8.34377	1	1
CUTA	-0.0445172	-0.0454139	9.47186	1	1
CWH43	-0.936429	-1.43186	7.86055	5.36095e-27	8.82021e-26
CX3CL1	-0.475604	-0.573758	7.79177	0.0506877	0.23027
CXADR	0.135535	0.171251	7.93299	0.999983	1
CXCL1	-0.787817	-2.4684	7.56141	1.60559e-18	1.98458e-17
CXCL10	-0.332548	-0.673053	7.64292	0.0188234	0.0909422
CXCL11	-0.118033	-0.521006	7.48135	0.198554	0.808495
CXCL13	0.683958	1.79364	7.45463	9.43521e-19	1.17218e-17
CXCL14	0.900355	1.07143	7.64941	3.99124e-17	4.7178e-16
CXCL17	-1.0994	-5.15033	7.57106	6.53454e-54	1.72952e-52
CXCL2	-0.961074	-2.01654	7.65056	6.0138e-26	9.44748e-25
CXCL3	-0.30523	-2.17717	7.46116	1.28882e-05	8.64541e-05
CXCL5	-0.391966	-1.44269e+08	7.44974	1.57354e-16	1.79886e-15
CXCL6	-0.63705	-2.85672	7.46294	2.04518e-19	2.60734e-18
CXCL8	-0.501416	-2.5495	7.46113	3.93721e-15	4.29915e-14
CXCL9	0.355293	0.77399	7.51097	0.0113768	0.0571185
CXCR4	0.66575	0.756283	7.85015	9.98059e-06	6.78848e-05
CYB561	-0.246206	-0.271226	8.45359	0.999776	1
CYB561A3	0.241518	0.287421	7.89392	0.992009	1
CYB5A	-0.8287	-0.888615	8.7476	1.09475e-16	1.26338e-15
CYB5R3	0.0727656	0.0750926	8.88967	1	1
CYBA	0.347724	0.360333	8.67153	0.987035	1
CYBRD1	0.103137	0.119284	7.97056	1	1
CYC1	0.297646	0.305891	8.93604	1	1
CYCS	0.0860054	0.0951158	8.35718	1	1
CYFIP1	-0.285374	-0.334307	8.06453	0.971768	1
CYHR1	0.0391666	0.0406011	8.78001	1	1
CYP1B1	-1.01116	-1.20153	7.96895	1.81371e-22	2.52365e-21
CYP27A1	-0.630662	-0.738861	7.97586	3.41112e-05	0.00022032
CYP3A5	-0.361294	-1.83382	7.58895	3.57659e-10	3.1215e-09
CYP4F8	1.41109	2.146	7.69012	2.79546e-77	1.08047e-75
CYR61	0.323451	0.331966	8.76407	0.994574	1
CYSTM1	-0.0514421	-0.0570595	7.99612	1	1
CYTH1	-0.451794	-0.563965	7.98691	0.0608341	0.2718
DAD1	-0.231934	-0.245524	8.71096	1	1
DAP	-0.167616	-0.177459	8.61905	1	1
DAZAP2	-0.151248	-0.159871	8.75012	1	1
DBI	-0.428249	-0.436225	10.2432	0.824561	1
DCN	0.430362	0.439177	8.93264	0.754524	1
DCTN3	0.200782	0.212964	8.44113	1	1
DCXR	-0.00905009	-0.00925909	10.2912	1	1
DDAH1	-0.313201	-0.36898	8.06133	0.979516	1
DDB1	0.00570461	0.00628408	8.40339	1	1
DDIT4	0.549929	0.591968	8.36242	0.0122983	0.0616179
DDOST	-0.13615	-0.1512	8.20783	1	1
DDR1	-0.423909	-0.47602	8.26232	0.393668	1
DDRGK1	-0.53284	-0.581443	8.23754	0.0132378	0.0657836
DDT	0.223762	0.226592	9.96875	1	1
DDX17	-0.335392	-0.352884	8.91797	0.998316	1
DDX24	-0.445545	-0.494574	8.17077	0.28125	1
DDX3X	-0.111455	-0.12094	8.31952	1	1
DDX5	-0.113904	-0.116701	9.77195	1	1
DEFB1	-0.797696	-2.18446	7.60159	1.54484e-24	2.30779e-23
DEGS1	-0.174442	-0.188502	8.49254	1	1
DEPP1	2.12629	2.43745	7.84915	3.10886e-157	3.29134e-155
DERL2	-0.595449	-0.716112	8.01089	6.4455e-05	0.000400377
DES	-0.176411	-0.177418	10.258	1	1
DGCR6L	-0.0192118	-0.0206787	8.39501	1	1
DGUOK	-0.1695	-0.193722	8.09253	1	1
DHCR24	-0.0704624	-0.0723647	9.33099	1	1
DHRS3	-0.274423	-0.293068	8.47976	0.999833	1
DHRS7	-1.01146	-1.0365	10.2268	2.59598e-36	4.93845e-35
DHX15	-0.254274	-0.292717	8.0861	0.997111	1
DMAC1	0.0804095	0.0854179	8.4964	1	1
DMXL1	-0.640484	-0.766063	8.13141	4.49472e-06	3.15408e-05
DNAH5	0.194325	0.354692	7.76841	0.752538	1
DNAJA1	-0.0748527	-0.0797707	8.53905	1	1
DNAJB1	-0.114078	-0.124908	8.16351	1	1
DNAJC10	-0.575382	-0.667961	8.07842	0.000465543	0.00269263
DNAJC19	0.202994	0.227231	8.2757	0.99999	1
DNAJC3	-0.516616	-0.587395	8.18636	0.018241	0.0884795
DNAJC4	0.00172592	0.00138631	8.34812	1	1
DNER	-0.711352	-2.83999	7.47644	5.06633e-26	8.01073e-25
DNPH1	0.205753	0.212228	8.71995	1	1
DPM2	0.110681	0.118287	8.34454	1	1
DPM3	0.0431102	0.044164	8.9526	1	1
DPP4	-0.995829	-1.1488	8.33157	1.15337e-25	1.78883e-24
DPP7	-0.0569765	-0.0591601	8.83175	1	1
DPY30	-0.203588	-0.229233	8.18364	0.99996	1
DRAP1	0.158463	0.168043	8.41074	1	1
DSG2	-0.762261	-1.05264	7.88586	3.14917e-14	3.26307e-13
DSP	-0.339149	-0.406896	8.1014	0.816357	1
DSTN	-0.206937	-0.209915	9.72243	1	1
DUS1L	-0.168422	-0.17743	8.65429	1	1
DUSP1	-0.361849	-0.368029	9.82235	0.993625	1
DUSP2	0.0663653	0.0818593	7.8476	0.999999	1
DUSP23	0.177325	0.191587	8.23935	1	1
DUT	-0.0134138	-0.0140134	8.35734	1	1
DYNC1H1	-0.221616	-0.24576	8.25474	0.99998	1
DYNLL1	-0.0797718	-0.0819699	9.15593	1	1
DYNLL2	-0.245196	-0.266171	8.39114	0.999944	1
DYNLRB1	-0.288456	-0.302684	8.78787	1	1
DYNLT1	-0.19274	-0.209736	8.43032	1	1
EBLN3P	-0.445048	-0.550122	7.97888	0.0966504	0.415737
EBP	-0.176642	-0.194011	8.47563	0.999997	1
ECE1	0.144608	0.157044	8.33153	1	1
ECH1	-0.195345	-0.205608	8.73306	1	1
ECHDC2	-0.576817	-0.631751	8.40046	0.00058095	0.00333635
ECHS1	-0.290103	-0.305737	8.80402	0.999907	1
ECI1	-0.286584	-0.299977	8.66242	0.999993	1
ECI2	0.385134	0.43542	8.16478	0.659536	1
EDF1	0.0721112	0.0727701	10.2905	1	1
EEF1A1	-0.234009	-0.234386	13.0162	1	1
EEF1A2	1.15285	1.35514	7.80041	3.51094e-39	7.06541e-38
EEF1B2	-0.20947	-0.213828	9.50659	1	1
EEF1D	0.012957	0.0130259	10.3192	1	1
EEF2	-0.199593	-0.201034	10.7248	1	1
EFNA1	0.24958	0.265814	8.65201	0.999994	1
EGFL7	0.276161	0.298926	8.11754	0.995734	1
EGR1	-0.26289	-0.26904	9.18417	0.999827	1
EI24	-0.299507	-0.345345	8.13491	0.963843	1
EID1	-0.305957	-0.325369	8.49201	0.999347	1
EIF1	-0.18914	-0.191433	10.2451	1	1
EIF1AX	-0.131479	-0.153663	8.05624	1	1
EIF2AK1	0.0123243	0.0128812	8.09331	1	1
EIF2B5	-0.0157834	-0.0191221	8.15362	1	1
EIF2S2	0.0148587	0.0164252	8.19645	1	1
EIF2S3	0.0786492	0.088906	8.07228	1	1
EIF3A	-0.234951	-0.268048	8.12463	0.999402	1
EIF3B	0.140477	0.146281	8.58832	1	1
EIF3D	-0.425244	-0.463786	8.26273	0.507738	1
EIF3E	-0.200361	-0.213563	8.51507	1	1
EIF3F	-0.152769	-0.161414	8.59791	1	1
EIF3G	-0.196943	-0.205336	8.69541	1	1
EIF3H	0.130605	0.137048	8.70467	1	1
EIF3I	-0.332764	-0.353245	8.58474	0.995908	1
EIF3K	-0.209262	-0.21691	8.96677	1	1
EIF3L	-0.298431	-0.310172	9.05567	0.999994	1
EIF3M	-0.0721074	-0.0801307	8.23775	1	1
EIF4A1	-0.588479	-0.61607	9.02348	0.000206593	0.00122398
EIF4A2	-0.155745	-0.161997	9.04935	1	1
EIF4B	-0.138299	-0.144585	8.82733	1	1
EIF4EBP1	-0.0804397	-0.0903268	8.04501	1	1
EIF4G1	0.377894	0.388649	9.02196	0.999999	1
EIF4G2	-0.240868	-0.250906	9.04474	1	1
EIF4H	-0.194178	-0.207098	8.52535	1	1
EIF5	0.015297	0.018385	8.05063	1	1
EIF5A	-0.213886	-0.220863	8.95506	1	1
EIF6	0.0847533	0.0874867	8.76638	1	1
ELF3	-1.50759	-1.71983	8.20993	2.9827e-71	9.94916e-70
ELK4	-0.847272	-1.00277	8.28086	6.7532e-16	7.54314e-15
ELL2	-0.345814	-0.38955	8.3672	0.876423	1
ELN	1.46143	1.55505	8.07311	3.4036e-89	1.47996e-87
ELOB	0.360577	0.362804	10.5919	1	1
ELOC	0.220295	0.243943	8.24573	0.999965	1
ELOVL1	0.129765	0.138919	8.4403	1	1
ELOVL5	-0.524426	-0.562665	8.72792	0.0281967	0.133318
ELOVL7	-0.520513	-0.731441	7.8244	0.000284316	0.00166822
EMC10	-0.206162	-0.219818	8.48065	1	1
EMC4	-0.0626901	-0.0684007	8.31842	1	1
EMC6	-0.301688	-0.336907	8.25462	0.987238	1
EMC7	-0.239426	-0.275809	8.07147	0.999967	1
EMILIN1	0.0743657	0.0761913	8.70819	1	1
EMP1	0.2263	0.264283	7.83135	0.991762	1
ENDOD1	-0.787183	-0.994167	8.01005	4.10488e-13	4.07975e-12
ENG	0.24785	0.262336	8.19954	0.99992	1
ENO1	0.234147	0.238991	9.33152	1	1
ENPP5	-0.353976	-0.457624	7.91862	0.713399	1
ENSA	0.148783	0.159214	8.47443	1	1
ENTPD5	-0.211146	-0.23025	8.48373	0.999899	1
ENTPD6	-0.414005	-0.445561	8.50039	0.679939	1
ENY2	0.0540235	0.0582199	8.31516	1	1
EPAS1	-0.378374	-0.436919	7.9842	0.57841	1
EPB41L4A-AS1	-0.396458	-0.483714	7.97222	0.328184	1
EPCAM	-0.0883879	-0.0935027	8.89698	1	1
EPDR1	-0.0975956	-0.128006	7.78245	0.999988	1
EPHX2	-0.901845	-1.04667	8.32569	4.47312e-19	5.58567e-18
EPN1	-0.0809971	-0.0878865	8.33756	1	1
EPS8L2	-0.20956	-0.233922	8.14642	0.999971	1
ERBB2	-0.528924	-0.584728	8.30734	0.0138643	0.0687568
ERBB3	-0.326827	-0.381661	8.10126	0.941577	1
ERG	-0.62233	-0.752078	7.90775	0.000128172	0.000778299
ERGIC1	-0.0799948	-0.0834851	9.0674	1	1
ERGIC3	-0.312774	-0.328625	8.77495	0.999897	1
ERH	-0.330133	-0.362796	8.31318	0.970197	1
ERI3	0.208679	0.22436	8.30558	1	1
ERLEC1	-0.319605	-0.358611	8.39763	0.949607	1
ERP29	-0.346425	-0.35941	9.17942	0.9992	1
ERP44	-0.237201	-0.277051	8.03834	0.999993	1
ERRFI1	0.973965	1.1203	8.08193	1.4892e-20	1.99241e-19
ESD	-0.246894	-0.277201	8.08619	0.999059	1
ETFA	-0.0609985	-0.0715209	8.0558	1	1
ETFB	-0.143579	-0.150345	8.66081	1	1
ETS2	-0.0647333	-0.0732197	7.87365	1	1
ETV1	-1.29178	-1.9441	7.79249	1.61546e-40	3.36208e-39
EVL	-0.10282	-0.112554	8.22166	1	1
EWSR1	-0.393334	-0.436288	8.2988	0.690254	1
EXOC7	-0.499843	-0.550844	8.2874	0.0520057	0.235379
EZR	-0.0412647	-0.0436496	8.72349	1	1
F3	-0.456172	-0.507635	8.39534	0.217877	0.878324
F5	0.298431	0.537981	7.59012	0.141944	0.591837
FABP5	1.74781	1.87883	8.86469	9.94021e-90	4.4823e-88
FADS2	-0.453852	-0.506908	8.15535	0.218228	0.878324
FAM110B	0.581528	0.985646	7.57937	2.30451e-09	1.94169e-08
FAM111A	-0.777693	-0.965664	8.02537	6.13433e-13	6.02302e-12
FAM118A	0.633069	0.796679	7.88758	3.71927e-06	2.63268e-05
FAM129A	-0.386237	-0.452186	7.96079	0.512212	1
FAM135A	-1.25762	-1.94043	7.83442	1.01963e-53	2.66967e-52
FAM162A	-0.129038	-0.137644	8.69161	1	1
FAM174B	-0.654129	-0.731719	8.27373	1.80381e-06	1.29949e-05
FAM177A1	-0.33065	-0.356242	8.5086	0.987094	1
FAM210B	-0.398434	-0.463456	8.14553	0.461629	1
FAM213A	-0.727373	-0.810686	8.37275	5.1235e-10	4.42401e-09
FAM3B	0.068611	0.0717043	8.85853	1	1
FAM3D	-2.02696	-3.34786	7.79204	9.96167e-140	8.36437e-138
FAM50A	0.00342413	0.00237413	8.28302	1	1
FAM84A	0.752383	0.90457	7.93939	5.20273e-11	4.74481e-10
FAM89B	0.145276	0.15213	8.4861	1	1
FAM96A	0.13799	0.158332	8.11712	1	1
FAM96B	0.266732	0.273382	9.09726	1	1
FASN	0.723671	0.733545	9.96133	1.3757e-11	1.28346e-10
FASTK	-0.0243995	-0.0262788	8.26955	1	1
FAT1	-0.730223	-0.904592	7.94756	1.79508e-10	1.58946e-09
FAU	0.230048	0.230587	11.9403	1	1
FBL	0.0761099	0.0831899	8.22038	1	1
FBLN1	-0.230657	-0.233521	9.61636	1	1
FBLN2	0.563067	0.626002	8.00708	0.00694367	0.0358217
FBP1	-0.501059	-0.574695	8.0902	0.0301339	0.141652
FBXO25	-0.126087	-0.147275	8.02196	1	1
FBXW5	0.106859	0.111024	8.65324	1	1
FCER1G	0.150241	0.175148	7.88718	0.999928	1
FCGBP	-1.24612	-2.37804	7.77725	1.08341e-48	2.58639e-47
FCGRT	0.0370377	0.0386058	8.62554	1	1
FDCSP	0.261689	3.87434	7.41992	1.48938e-10	1.32844e-09
FDFT1	-0.315518	-0.35535	8.30522	0.959051	1
FDPS	0.0928676	0.100375	8.29388	1	1
FECH	-0.546057	-0.750821	7.7832	0.000147726	0.000888181
FHL1	0.0444379	0.0459931	8.29221	1	1
FIS1	0.193109	0.196596	9.52138	1	1
FKBP1A	0.0140136	0.0153974	8.78132	1	1
FKBP2	-0.329693	-0.343421	8.88051	0.999997	1
FKBP3	-0.239998	-0.27152	8.22301	0.999492	1
FKBP4	-0.238404	-0.257038	8.49994	0.999995	1
FKBP5	0.632825	0.655604	9.11072	2.19618e-05	0.000145714
FKBP8	-0.0205147	-0.0216843	8.40904	1	1
FLNA	-0.470162	-0.472646	10.5937	0.525533	1
FLNB	-0.522642	-0.553848	8.92816	0.029396	0.13872
FLNC	-0.275992	-0.285662	8.52313	0.999949	1
FLOT1	0.0461668	0.0503479	8.32429	1	1
FLOT2	-0.219089	-0.235006	8.31245	0.999998	1
FMC1	-0.362549	-0.38718	8.46229	0.958339	1
FMOD	-0.493285	-0.528342	8.3358	0.117774	0.496157
FN1	0.701135	0.726747	8.40493	1.80045e-07	1.36576e-06
FNTA	0.11719	0.137465	8.05229	1	1
FOLH1	0.252598	0.264655	9.24389	0.999789	1
FOS	-0.627151	-0.636481	9.98946	0.000966011	0.00545762
FOSB	0.298704	0.310281	8.6642	0.99026	1
FOXA1	-0.550945	-0.590802	8.87823	0.00624505	0.0324237
FSTL1	0.228547	0.235423	9.12988	1	1
FSTL3	0.543154	0.591305	7.98914	0.0142263	0.0704087
FTH1	0.341634	0.342589	12.1919	1	1
FTL	0.352592	0.353162	12.4511	1	1
FUCA1	-0.44174	-0.526706	8.07956	0.144208	0.600249
FUNDC2	-0.117709	-0.129711	8.24944	1	1
FURIN	0.725516	0.774664	8.51449	4.54881e-10	3.94176e-09
FUS	-0.176299	-0.186208	8.60565	1	1
FXYD3	-0.421775	-0.425967	10.6814	0.91943	1
FAAH	-0.525619	-0.562276	8.59102	0.0261107	0.124179
FAAP20	-0.047094	-0.0497102	8.56729	1	1
G3BP2	-0.443472	-0.500037	8.29385	0.249801	0.987971
GABARAP	-0.334673	-0.353407	8.70715	0.995696	1
GABARAPL2	-0.333585	-0.355943	8.80148	0.992694	1
GABRP	-0.735712	-4.54141	7.50383	1.30159e-25	2.00594e-24
GADD45B	0.518998	0.530922	8.88473	0.0970302	0.415966
GADD45G	0.19695	0.202352	9.23645	1	1
GADD45GIP1	-0.0743814	-0.0767234	8.93378	1	1
GALNT3	-0.550507	-0.779904	7.78428	2.9271e-05	0.000190574
GALNT7	-0.941811	-1.1144	8.15493	3.38847e-24	5.03105e-23
GAMT	-0.219726	-0.237787	8.19804	0.999992	1
GANAB	-0.331584	-0.351993	8.60524	0.997017	1
GAPDH	-0.00678815	-0.00682698	11.1291	1	1
GAS1	-0.195871	-0.289094	7.67069	0.95555	1
GAS6	0.354216	0.364996	8.68858	0.992867	1
GATA2	-0.464137	-0.548622	8.0462	0.0871905	0.379123
GCNT1	-0.842766	-1.40337	7.63632	3.65322e-26	5.81411e-25
GCNT2	-0.791677	-1.16377	7.94741	2.40681e-14	2.50452e-13
GCSH	-0.362144	-0.424456	8.01968	0.682592	1
GDF11	0.833346	1.14019	7.68422	6.33008e-17	7.375e-16
GDF15	-0.268787	-0.274894	9.52226	0.999842	1
GDI1	-0.172109	-0.191183	8.1965	1	1
GDI2	0.0526442	0.0565771	8.44212	1	1
GFPT1	-0.473478	-0.541168	8.20735	0.088552	0.384357
GGCT	-0.034307	-0.0417826	8.06594	1	1
GGT1	-0.60385	-0.641749	8.47814	0.000537386	0.00310079
GHITM	-0.315849	-0.344736	8.37365	0.990937	1
GJB1	-0.996234	-1.20674	7.82306	4.52561e-27	7.49651e-26
GLB1L2	-0.78571	-0.879329	8.09145	1.77397e-12	1.71413e-11
GLG1	-0.214915	-0.234865	8.24667	0.999995	1
GLIPR2	-0.358953	-0.398665	8.146	0.860897	1
GLMP	-0.414615	-0.43498	8.97716	0.79167	1
GLO1	-0.503236	-0.524755	9.19118	0.12776	0.53453
GLRX	-0.585304	-0.779882	7.75471	2.40388e-05	0.00015863
GLRX2	-0.584782	-0.714306	7.99	9.76971e-05	0.000594731
GLRX5	-0.0942283	-0.108686	8.07715	1	1
GLUD1	-0.570158	-0.638502	8.39149	0.00101007	0.00569332
GLUL	0.0791995	0.0832493	8.72858	1	1
GLYATL1	-1.1391	-1.77092	7.70834	4.6138e-50	1.12346e-48
GM2A	0.109274	0.126429	7.9226	1	1
GMDS	-0.776808	-0.887878	8.05834	2.95604e-12	2.8117e-11
GMNN	0.884221	1.04543	8.29187	7.97419e-16	8.86628e-15
GMPR	-0.864508	-0.947499	8.46883	3.30416e-19	4.19044e-18
GNAI2	-0.143075	-0.149744	8.48378	1	1
GNAS	-0.0116458	-0.0118082	9.91669	1	1
GNB1	-0.0477381	-0.051222	8.66946	1	1
GNB2	0.0466323	0.0471995	9.77998	1	1
GNG5	-0.147256	-0.153798	8.88727	1	1
GNL3	-0.201655	-0.235271	8.13037	0.99999	1
GNMT	-0.148344	-0.16398	8.26364	0.999996	1
GNPTAB	-0.0620803	-0.0819452	7.80474	1	1
GNPTG	-0.097986	-0.108514	8.23723	1	1
GOLGA8A	0.0891172	0.117017	7.7963	0.999999	1
GOLGB1	-0.170007	-0.188578	8.27288	1	1
GOLM1	-0.64348	-0.673928	9.18671	3.74837e-05	0.000240192
GOLPH3	-0.210831	-0.228097	8.55599	0.999999	1
GOT2	-0.32779	-0.391223	8.03255	0.858953	1
GP2	0.331401	0.408418	8.07719	0.641615	1
GPC1	-0.0895883	-0.100384	8.16544	1	1
GPI	-0.205714	-0.219707	8.42376	1	1
GPNMB	0.257519	0.295586	7.85933	0.980824	1
GPR108	-0.428183	-0.467815	8.26478	0.469337	1
GPR160	0.183424	0.215366	8.02511	0.999999	1
GPS1	-0.126424	-0.135213	8.41599	1	1
GPT2	-0.864904	-1.05229	8.10118	3.76042e-17	4.46664e-16
GPX3	-0.0761868	-0.0823419	8.35573	1	1
GPX4	0.263231	0.265379	10.3704	1	1
GPAA1	0.177842	0.18634	8.60531	1	1
GRASP	-0.182423	-0.213523	7.94863	0.999642	1
GREB1	-0.76551	-0.884787	8.36663	1.46396e-10	1.31057e-09
GRHPR	-0.27102	-0.292847	8.38809	0.999875	1
GRINA	0.253113	0.260367	9.06984	1	1
GRK2	-0.224784	-0.239381	8.49356	1	1
GRN	-0.0611106	-0.0627888	9.16696	1	1
GRSF1	-0.178032	-0.205878	8.07194	1	1
GSN	-0.29986	-0.304754	9.29315	0.999992	1
GSPT1	-0.0832738	-0.094358	8.12889	1	1
GSR	-0.334308	-0.397018	7.9927	0.797966	1
GSTA1	-0.745839	-1.71978	7.54291	1.80062e-08	1.43754e-07
GSTK1	-0.144473	-0.153663	8.41912	1	1
GSTO1	-0.255108	-0.274614	8.25737	0.999909	1
GSTP1	-0.308139	-0.314027	9.43819	0.999975	1
GSTT2B	-0.743078	-0.894694	8.00327	4.40436e-10	3.83022e-09
GTF2A2	-0.0811241	-0.0926242	8.07783	1	1
GTF2H5	-0.212238	-0.250694	8.08669	0.999859	1
GTF2I	-0.287202	-0.30367	8.77066	0.999952	1
GTF3A	0.0264891	0.0305816	8.05368	1	1
GTF3C1	-0.246197	-0.264721	8.47377	0.999991	1
GTF3C6	-0.500681	-0.544362	8.63157	0.0687638	0.305547
GUCY1A1	-0.297533	-0.374195	7.9038	0.831915	1
GUK1	0.281227	0.285203	9.68816	1	1
GUSB	-0.101961	-0.114707	8.09269	1	1
GAA	-0.115763	-0.123618	8.55342	1	1
H1F0	-0.322076	-0.358667	8.40506	0.963122	1
H1FX	0.00417352	0.00404409	9.52324	1	1
H2AFJ	-0.083426	-0.0839909	11.0093	1	1
H2AFV	-0.0940081	-0.102302	8.3938	1	1
H2AFY	-0.224185	-0.252807	8.16547	0.999808	1
H2AFZ	0.443401	0.466458	8.69094	0.521808	1
H3F3A	0.0162232	0.0164614	10.038	1	1
H3F3B	-0.291724	-0.298012	9.76845	1	1
HACD2	-0.224647	-0.275755	7.95498	0.997067	1
HADHA	-0.116789	-0.123823	8.50649	1	1
HADHB	-0.347421	-0.391753	8.23424	0.887773	1
HBA1	-0.607386	-1.39647	7.44907	1.86295e-08	1.48245e-07
HBA2	-0.855204	-1.2756	7.54921	1.26585e-17	1.51839e-16
HBB	-0.820789	-1.17636	7.56722	5.15602e-14	5.31988e-13
HCFC1R1	0.164682	0.171525	8.50291	1	1
HDAC1	-0.503379	-0.57356	8.12038	0.0307198	0.144128
HDGF	-0.096729	-0.107976	8.14533	1	1
HDLBP	-0.206924	-0.212434	9.34187	1	1
HEBP2	-0.276699	-0.28963	9.10962	0.999987	1
HERC6	-0.25475	-0.41261	7.74288	0.565928	1
HERPUD1	-0.368482	-0.377977	9.85262	0.99429	1
HES1	-0.557315	-0.613277	8.46897	0.00678811	0.0350935
HES4	0.159246	0.163518	9.00361	1	1
HEXA	-0.152222	-0.166164	8.26553	1	1
HEXB	-0.659267	-0.735069	8.44167	9.888e-06	6.74433e-05
HGD	-1.29596	-1.85798	7.98331	6.36263e-56	1.74079e-54
HID1	-0.684428	-0.738951	8.42182	2.19092e-08	1.73211e-07
HIF1A	-0.30827	-0.367404	7.9775	0.917998	1
HIGD1A	-0.0908121	-0.0964612	8.23662	1	1
HIGD2A	-0.0429908	-0.044671	8.79923	1	1
HINT1	-0.560429	-0.569336	10.3041	0.00155894	0.0086667
HINT2	0.25982	0.27915	8.3139	0.999955	1
HIST1H1C	0.287185	0.294767	9.00888	0.99995	1
HIST1H2AC	-0.142102	-0.154688	8.58137	1	1
HIST1H2BJ	0.0145331	0.0334705	7.60553	0.999984	1
HIST1H4H	0.358561	0.498484	7.75951	0.256048	1
HIST2H2BE	-0.0106182	-0.0126794	8.23574	1	1
HIST3H2A	-0.388906	-0.44443	7.97354	0.577324	1
HLA-A	-0.555149	-0.559955	10.5544	0.0103521	0.0526249
HLA-B	-0.808248	-0.812511	11.559	9.05784e-24	1.32071e-22
HLA-C	0.902939	0.915159	9.88584	5.6316e-32	1.02335e-30
HLA-DMA	0.0828282	0.0962369	7.9481	1	1
HLA-DMB	0.637223	0.747122	7.87398	3.85773e-05	0.000245905
HLA-DPA1	0.583253	0.599936	8.89184	0.00465273	0.0245757
HLA-DPB1	0.322794	0.332356	8.86443	0.996232	1
HLA-DQA1	0.0562591	0.0659318	8.09204	1	1
HLA-DQB1	0.212524	0.226014	8.3724	0.999972	1
HLA-DRA	0.536776	0.546159	9.46007	0.0606687	0.27156
HLA-DRB1	0.253906	0.259271	9.24174	0.999986	1
HLA-DRB5	-0.486027	-0.568548	7.99437	0.0645661	0.287419
HLA-E	0.115819	0.118786	9.32115	1	1
HLA-F	0.13455	0.151498	8.08165	0.999999	1
HM13	-0.147925	-0.153433	8.97061	1	1
HMG20B	-0.176683	-0.184563	8.83288	1	1
HMGB1	-0.264838	-0.276485	8.85038	1	1
HMGCS1	-0.147864	-0.19116	7.9233	0.999891	1
HMGCS2	-0.330995	-0.495844	7.80272	0.264047	1
HMGN1	-0.0449207	-0.0468336	8.82952	1	1
HMGN2	0.057558	0.0591691	9.62361	1	1
HMGN3	-0.626961	-0.709204	8.29751	1.01413e-05	6.85943e-05
HNRNPA0	-0.184467	-0.20235	8.23701	1	1
HNRNPA1	-0.130223	-0.133462	9.46797	1	1
HNRNPA2B1	-0.11929	-0.122652	9.5934	1	1
HNRNPA3	-0.171487	-0.181974	8.6411	1	1
HNRNPAB	0.139917	0.154669	8.26507	1	1
HNRNPC	-0.247812	-0.259041	8.98997	1	1
HNRNPD	-0.195048	-0.211647	8.44275	1	1
HNRNPDL	-0.214415	-0.226527	8.80248	1	1
HNRNPF	-0.311421	-0.339227	8.45201	0.994111	1
HNRNPH1	-0.305559	-0.323538	8.78114	0.999521	1
HNRNPK	-0.112824	-0.116483	9.32715	1	1
HNRNPM	-0.239351	-0.264449	8.35239	0.999931	1
HNRNPU	-0.122182	-0.129788	8.66294	1	1
HOMER2	-0.11539	-0.129186	8.2908	1	1
HOXA11-AS	-0.269709	-0.312864	8.05847	0.987958	1
HOXB13	-0.40533	-0.415916	9.52106	0.93865	1
HP1BP3	-0.0401107	-0.0433428	8.15186	1	1
HPGD	-0.510608	-0.744558	7.67105	0.000694978	0.00398181
HPN	0.292846	0.305377	8.64415	0.999574	1
HSBP1	-0.284107	-0.29974	8.89816	0.999944	1
HSD17B12	-0.181174	-0.21333	7.95759	0.999999	1
HSD17B4	-0.461408	-0.502471	8.4958	0.237023	0.946148
HSD17B6	-0.168484	-0.217615	7.64112	0.999272	1
HSP90AB1	-0.0741718	-0.0756966	9.91452	1	1
HSP90B1	-0.39201	-0.400705	9.87672	0.980399	1
HSP90AA1	-0.1693	-0.174479	9.45178	1	1
HSPA1A	0.103104	0.107543	8.89754	1	1
HSPA5	-0.509112	-0.527918	9.32186	0.0890435	0.385802
HSPA8	-0.188892	-0.193183	9.71529	1	1
HSPA9	-0.224376	-0.244719	8.38235	0.999991	1
HSPB1	0.237877	0.239942	10.1451	1	1
HSPB8	-0.657292	-0.713505	8.00817	6.68316e-06	4.63632e-05
HSPD1	-0.033598	-0.0377818	8.46217	1	1
HSPE1	0.141735	0.146548	9.31234	1	1
HSPG2	0.156761	0.162431	8.5197	1	1
HYAL2	0.182752	0.196134	8.13608	0.999999	1
HYOU1	-0.345003	-0.397998	8.03568	0.992126	1
IAH1	-0.0643914	-0.0772249	7.96441	1	1
ICAM1	0.0113128	0.023851	7.62007	0.999999	1
ID1	-1.48766	-1.59515	8.66585	1.87543e-67	6.00877e-66
ID2	-0.643241	-0.730917	8.07245	1.94234e-05	0.000129578
ID3	-0.433611	-0.441849	9.20297	0.712802	1
IDH1	-0.423788	-0.451424	8.79673	0.612848	1
IDH2	-0.0756915	-0.079373	8.59135	1	1
IDI1	-0.310555	-0.37416	8.10822	0.8538	1
IER2	-0.707983	-0.732428	9.02546	1.29388e-07	9.90752e-07
IER3	-0.746234	-0.846391	7.94796	4.28323e-09	3.54751e-08
IER3IP1	-0.336479	-0.388356	8.15333	0.862215	1
IFI27	0.511056	0.54121	8.37278	0.0895441	0.387282
IFI35	-0.0623313	-0.0679693	8.05873	1	1
IFI44	-0.0603366	-0.110092	7.6606	0.998582	1
IFI44L	0.283607	0.582918	7.63575	0.0953177	0.411522
IFI6	-0.16694	-0.175739	9.16733	0.999659	1
IFIT1	0.00511967	-0.00403826	7.67809	0.99993	1
IFIT3	0.185192	0.457516	7.55083	0.375534	1
IFITM1	-0.0616544	-0.0735613	7.81325	1	1
IFITM2	0.157653	0.161586	9.16699	1	1
IFITM3	-0.0913297	-0.0920893	10.3121	1	1
IFNGR1	-0.103203	-0.116753	8.08297	1	1
IFNGR2	-0.147737	-0.163246	8.30649	1	1
IFRD2	-0.20514	-0.224895	8.15865	0.999997	1
IFT57	0.185931	0.219145	8.12157	0.999834	1
IGF1	-0.395155	-0.465849	7.842	0.725262	1
IGF1R	-0.615104	-0.730506	8.15917	2.44964e-05	0.000161213
IGFBP2	-0.493354	-0.49835	10.1013	0.267148	1
IGFBP3	1.34253	1.48245	7.96852	1.77174e-50	4.35775e-49
IGFBP4	-0.325025	-0.329776	9.30974	0.99963	1
IGFBP5	-0.235079	-0.245495	8.70617	0.999955	1
IGFBP6	-0.0833978	-0.0851247	8.87856	1	1
IGFBP7	0.168649	0.169288	10.8751	1	1
IGHA1	-1.83195	-1.85465	9.81158	4.13241e-81	1.64958e-79
IGHD	0.38794	0.686092	7.46658	0.191675	0.784418
IGHG1	1.78139	1.80487	9.53101	4.25425e-84	1.78605e-82
IGHG2	2.03454	2.23066	8.13927	3.55993e-99	1.69969e-97
IGHG3	0.227427	0.228576	10.3183	0.998159	1
IGHG4	3.36279	3.42987	9.39319	0	0
IGHGP	0.468438	0.577824	7.59783	0.0546848	0.246132
IGHM	0.244971	0.260268	8.20572	0.992704	1
IGKC	0.325633	0.32629	11.588	0.928617	1
IGLC2	0.606609	0.60881	10.7723	0.0200622	0.0965443
IGLC3	0.212885	0.216372	9.4074	0.998944	1
IGLC7	5.72733	6.44696	8.77905	0	0
IGLL5	0.356902	0.484298	7.51432	0.306704	1
IKBKB	-0.129363	-0.174268	7.77203	0.999954	1
IL17RC	-0.346905	-0.38574	8.1355	0.903138	1
IL1R1	-0.38311	-0.439529	8.25187	0.599119	1
IL32	0.474001	0.507733	8.13451	0.210906	0.854501
IL7R	0.364233	0.462431	7.63558	0.41131	1
ILF2	-0.148456	-0.16418	8.34509	1	1
ILF3	-0.187857	-0.20591	8.31876	1	1
ILK	-0.350978	-0.365166	8.62629	0.996064	1
IMP3	-0.482296	-0.554276	8.15956	0.0590041	0.264595
IMPDH2	-0.536653	-0.576564	8.44442	0.0131797	0.0657471
ING1	-0.561828	-0.757992	7.75792	9.06766e-05	0.000556165
INSIG1	-0.755813	-0.988647	8.00923	3.99541e-11	3.70013e-10
INTS11	0.0236255	0.0245956	8.42776	1	1
IP6K2	-0.461255	-0.506176	8.37805	0.213708	0.862984
IRF1	-0.192827	-0.240134	7.72509	0.999909	1
IRF2BP2	-0.15244	-0.167923	8.2258	1	1
IRF7	0.259101	0.312696	7.89406	0.960223	1
IRS2	-0.332274	-0.39241	8.10197	0.797584	1
IRX4	-0.500817	-0.651126	7.80399	0.00496882	0.0261885
ISCU	0.0600138	0.0649909	8.42399	1	1
ISG15	-0.0567605	-0.0610792	9.11349	0.999998	1
ISG20	0.314936	0.348044	8.06723	0.953427	1
ITFG1	-0.313488	-0.375595	8.01308	0.874922	1
ITGA5	-0.32874	-0.352007	8.17637	0.974942	1
ITGAV	0.0991706	0.11094	8.10049	1	1
ITGB1	0.0679587	0.0709866	8.5844	1	1
ITGB2	0.167779	0.19733	7.84159	0.999662	1
ITGB5	0.56448	0.612025	8.20249	0.00227774	0.0124357
ITM2B	-0.0790718	-0.0797403	10.7697	1	1
ITM2C	-0.478619	-0.499896	8.62771	0.250731	0.989512
IVD	-0.295829	-0.329863	8.22037	0.990753	1
JAG1	-0.128745	-0.150382	7.97641	0.999976	1
JCHAIN	-1.65172	-1.77213	8.11982	7.87137e-63	2.39585e-61
JPT1	-0.0189242	-0.0202611	8.0819	1	1
JPT2	-0.0658982	-0.0744182	8.20808	1	1
JTB	-0.0495281	-0.0511723	9.18679	1	1
JUN	-0.068901	-0.0718902	8.86961	1	1
JUNB	-0.603205	-0.61188	9.68182	0.00112753	0.00632614
JUND	-0.0929656	-0.0954458	9.36403	1	1
JUP	-0.306383	-0.333301	8.38391	0.995958	1
KAT2A	-0.0538619	-0.0631349	7.97277	1	1
KCNC2	-0.82157	-1.57327	7.645	7.60771e-23	1.07702e-21
KCNMA1	0.0391845	0.045524	7.96432	1	1
KCNN2	-0.942725	-1.57663	7.74126	1.08452e-31	1.95615e-30
KCNN4	-1.55915	-1.89487	7.92845	9.17282e-74	3.3337e-72
KDELR1	-0.28952	-0.310213	8.56733	0.999761	1
KDELR2	-0.00556751	-0.00582339	9.34599	1	1
KHDRBS3	0.306417	0.500019	7.60795	0.249934	0.987971
KIF22	0.215061	0.221171	9.00061	1	1
KIAA0319L	-0.545287	-0.637526	8.09659	0.00223541	0.0122319
KIAA1324	-2.21858	-2.54302	8.58746	1.03471e-209	1.9381e-207
KIAA1522	-0.111098	-0.125203	8.19861	1	1
KL	0.409497	0.702963	7.64814	0.00352158	0.0188049
KLF2	0.00685287	0.00742178	8.18308	1	1
KLF5	-0.447626	-0.885452	7.6096	6.20083e-06	4.314e-05
KLF6	0.0501852	0.0567889	7.90456	1	1
KLK10	1.27919	2.10036	7.65153	1.68637e-73	5.95116e-72
KLK11	1.38379	1.46934	9.2833	6.80542e-53	1.74434e-51
KLK2	-0.405328	-0.405907	13.577	0.979061	1
KLK3	-0.453035	-0.453286	14.9751	0.716093	1
KLK4	-0.438877	-0.44801	9.93835	0.724173	1
KPNB1	-0.239105	-0.273057	8.0994	0.998892	1
KRT10	-0.230143	-0.245786	8.58813	0.999999	1
KRT13	-0.90377	-5.50176	7.59049	3.10123e-54	8.29834e-53
KRT14	-1.11708	-2.39594	7.72347	2.82614e-44	6.14433e-43
KRT15	-2.33304	-3.4769	8.34018	1.36269e-159	1.58007e-157
KRT17	-1.56324	-1.77767	8.52865	1.23166e-58	3.48731e-57
KRT18	-0.457824	-0.464534	10.1146	0.70895	1
KRT19	-0.456274	-0.47555	9.02448	0.408355	1
KRT23	-0.483259	-2.95938	7.50632	1.8981e-13	1.93384e-12
KRT5	-1.21203	-1.74627	7.97864	1.5865e-46	3.61039e-45
KRT7	-1.79785	-2.61179	7.9285	6.59991e-89	2.81943e-87
KRT8	-0.0954472	-0.096853	10.1126	1	1
KRTCAP2	-0.103834	-0.110418	8.46686	1	1
KTN1	-0.193095	-0.223503	8.02545	1	1
KXD1	0.279972	0.30041	8.32839	0.999797	1
LAGE3	0.383779	0.409577	8.2487	0.881289	1
LAMB2	-0.363876	-0.375175	8.8941	0.99282	1
LAMP1	-0.229878	-0.243103	8.64007	1	1
LAMP2	-0.448615	-0.483286	8.63805	0.36323	1
LAMTOR1	0.0590375	0.0609262	9.0672	1	1
LAMTOR2	-0.00403352	-0.00444842	8.53316	1	1
LAMTOR4	0.218791	0.22218	9.66296	1	1
LAMTOR5	-0.222039	-0.234542	8.86716	1	1
LAP3	-0.18114	-0.220601	7.9677	0.999679	1
LAPTM4A	-0.230264	-0.239191	8.87352	1	1
LAPTM5	0.509252	0.543812	8.21286	0.0796532	0.348215
LBH	0.781411	0.968134	7.78379	1.28788e-12	1.24939e-11
LCN2	-3.34715	-4.45279	8.4335	3.13838e-178	4.24553e-176
LCP1	-0.319436	-0.34815	8.37947	0.980494	1
LDHA	0.163498	0.171173	8.68159	1	1
LDHB	-0.479947	-0.508297	8.49049	0.202044	0.821331
LDLRAD4	0.701546	0.810707	7.94567	1.01833e-07	7.84696e-07
LGALS1	-0.0623157	-0.0626119	10.4964	1	1
LGALS3	-0.66957	-0.703307	8.82454	5.92964e-07	4.38865e-06
LGALS3BP	-0.421546	-0.438062	8.93813	0.756389	1
LGMN	0.00891572	0.0108518	8.47266	1	1
LIFR	-0.581085	-0.69865	8.08775	0.000356329	0.00207574
LINC00668	-1.44843	-6.23353	7.6586	1.93938e-128	1.43103e-126
LINC00844	-1.3324	-1.96214	8.10795	4.41871e-44	9.52173e-43
LINC01088	-0.817772	-1.47937	7.61211	8.07641e-25	1.22149e-23
LINC01297	-1.99592	-2.68388	8.11307	1.06183e-136	8.61849e-135
LINC02170	-0.191269	-0.243791	7.94315	0.991798	1
LIPA	-0.234869	-0.314061	7.74782	0.942497	1
LIPF	0	0	7.44478	1	1
LITAF	-0.283812	-0.308659	8.44304	0.998841	1
LMAN1	-0.416537	-0.475099	8.26618	0.393815	1
LMAN1L	-0.74581	-0.909055	8.03477	9.2472e-09	7.50564e-08
LMAN2	-0.161492	-0.1682	8.84632	1	1
LMBR1	-0.144687	-0.205518	7.66825	0.999854	1
LMNA	-0.0187177	-0.0194295	8.77804	1	1
LMOD1	-0.0818405	-0.0859257	8.20438	1	1
LONP2	0.0434155	0.0501835	8.11313	1	1
LPCAT3	-0.238318	-0.268794	8.14559	0.999593	1
LRBA	-0.117534	-0.160419	7.85447	0.999863	1
LRIG1	0.122558	0.134074	8.47397	1	1
LRP1	0.114418	0.118233	8.58028	1	1
LRP10	-0.0714416	-0.0744887	8.61241	1	1
LRPAP1	-0.110059	-0.113575	8.89679	1	1
LRRC26	-0.58495	-0.599141	9.52372	0.00139649	0.0077992
LRRC41	-0.153865	-0.167986	8.23439	1	1
LRRC59	-0.302158	-0.343716	8.09382	0.993224	1
LRRC75A	-0.528062	-0.609707	8.14563	0.0153239	0.0752293
LRRC75B	-0.187328	-0.211396	8.09201	0.999984	1
LRRFIP1	-0.254059	-0.29084	8.07344	0.997208	1
LRRFIP2	-0.13879	-0.162022	8.12722	0.999994	1
LSAMP	-0.625953	-1.00229	7.75882	5.84933e-08	4.55052e-07
LSM14A	-0.148784	-0.171944	8.06203	1	1
LSM3	0.0835807	0.0906528	8.47403	1	1
LSM4	0.418585	0.440291	8.53356	0.762463	1
LSM5	0.123757	0.142333	8.15099	1	1
LSM7	0.302821	0.309471	9.27175	1	1
LTBP3	0.0590945	0.0610185	8.79311	1	1
LTBP4	-0.473214	-0.480568	9.44083	0.413958	1
LTBR	-0.403031	-0.433592	8.39679	0.76338	1
LTF	-4.55835	-4.76663	10.9865	8.72664e-273	2.65617e-270
LUC7L3	-0.368925	-0.426018	8.11792	0.69125	1
LUM	1.34495	1.37742	8.83346	2.19057e-82	9.04073e-81
LXN	-0.198448	-0.249631	7.75442	0.999945	1
LY6D	-0.159924	-1.44269e+08	7.45908	1.35649e-08	1.09736e-07
LY6E	0.212022	0.220402	8.79318	1	1
LYPLA1	-0.0210112	-0.0238041	8.16125	1	1
LYPLA2	0.227247	0.244862	8.23931	0.999996	1
LYPLAL1	-0.0822263	-0.10538	7.89771	1	1
LYZ	0.833682	0.91886	8.03396	7.98526e-11	7.2283e-10
MAD1L1	-0.254798	-0.305701	7.81378	0.972825	1
MAF	-0.630402	-0.725957	8.13879	3.98955e-05	0.000252983
MAF1	0.152591	0.160092	8.46958	1	1
MAFF	-0.299572	-0.351047	7.87238	0.973643	1
MAGED1	-0.199706	-0.212351	8.78993	1	1
MAGED2	-0.272374	-0.279903	9.32814	1	1
MAGEF1	-0.242054	-0.298527	7.95207	0.988264	1
MAGEH1	-0.811125	-1.00457	7.97166	3.49388e-13	3.50106e-12
MAGT1	-0.365175	-0.432857	8.02903	0.682499	1
MAL2	0.110238	0.133693	7.98371	1	1
MALAT1	-0.0255746	-0.0258184	10.3517	1	1
MALT1	-0.665234	-0.901024	7.90953	1.75855e-08	1.40857e-07
MANF	-0.353545	-0.383234	8.44605	0.937062	1
MAOA	-0.337056	-0.373423	8.34742	0.934564	1
MAOB	-0.510584	-0.609572	7.88195	0.0266422	0.12646
MAP1B	0.539628	0.609686	7.85203	0.0106103	0.0534909
MAP1LC3B	-0.0925004	-0.102103	8.15408	1	1
MAP2K2	-0.25647	-0.26899	8.69151	1	1
MARC1	-0.172678	-0.229465	7.91309	0.998251	1
MARCH6	-0.350462	-0.400437	8.1276	0.834665	1
MARCKS	-0.314552	-0.345394	8.3431	0.979961	1
MARCKSL1	-0.561107	-0.586247	8.96129	0.00618855	0.032199
MAT2A	-0.197494	-0.210068	8.53746	1	1
MAZ	-0.253656	-0.263581	8.82298	1	1
MB	1.22212	1.44136	7.85415	2.27102e-46	5.12031e-45
MBOAT2	-0.113179	-0.133349	8.13275	1	1
MCCC2	-0.410488	-0.446571	8.6354	0.585174	1
MCFD2	-0.159618	-0.187691	8.08852	1	1
MCL1	0.201533	0.213379	8.51166	1	1
MCRIP1	-0.234287	-0.25002	8.33319	0.999998	1
MCRIP2	0.408481	0.436837	8.20518	0.716094	1
MDH1	-0.29019	-0.317917	8.36629	0.997734	1
MDH2	0.0700416	0.0719922	8.94656	1	1
MDK	0.354476	0.359443	9.63534	0.999779	1
MEA1	-0.0560944	-0.0595363	8.46684	1	1
MEAF6	0.33921	0.373818	8.54904	0.943805	1
MESD	-0.38097	-0.448542	8.05188	0.766878	1
MESP1	-0.31721	-0.324296	9.61779	0.996063	1
METRN	0.0334253	0.0361277	8.18815	1	1
METTL26	0.598078	0.618494	8.79236	5.68474e-05	0.000356761
METTL7A	-0.233992	-0.279744	7.9219	0.997649	1
METTL9	0.143627	0.157231	8.2911	1	1
MFAP4	0.584129	0.604044	8.54188	0.00213069	0.0117381
MFGE8	-0.0606249	-0.0624755	8.67046	1	1
MGAT1	-0.033634	-0.0359108	8.39963	1	1
MGMT	-0.00469896	-0.00548735	8.25743	1	1
MGP	0.407026	0.408463	10.898	0.922118	1
MGST1	-0.806743	-0.859253	8.91398	2.07451e-13	2.10476e-12
MGST2	-0.595142	-0.67392	8.20333	0.000142098	0.00085858
MGST3	-0.133793	-0.13949	8.98902	1	1
MIA3	-0.39718	-0.471101	8.10478	0.402528	1
MIEN1	-0.205975	-0.216114	8.82465	1	1
MIF	0.284804	0.287559	9.99863	1	1
MINOS1	-0.112769	-0.116987	9.32503	1	1
MIOS	-0.192859	-0.247067	7.89865	0.996861	1
MIPEP	-0.543279	-0.785687	7.7569	6.17435e-05	0.000384515
MIR200CHG	0.0914126	0.0979927	8.45791	1	1
MIR4458HG	0.413246	0.459366	8.1401	0.510276	1
MKNK2	-0.118352	-0.129625	8.3279	1	1
MLEC	-0.277451	-0.296094	8.53824	0.999871	1
MLF2	-0.128625	-0.134426	8.9237	1	1
MLPH	-0.784748	-0.844806	8.95006	1.64864e-14	1.74541e-13
MMAB	-0.211134	-0.244379	8.10531	0.999994	1
MMADHC	-0.0891804	-0.0975504	8.27318	1	1
MME	0.513089	0.574231	8.49584	0.0501432	0.228222
MMP2	0.289097	0.309905	8.04961	0.993064	1
MMP24OS	-0.0833301	-0.0877292	8.60112	1	1
MMP7	-2.54092	-3.36265	8.37306	8.90156e-103	4.42353e-101
MMP9	-0.366279	-0.587506	7.52649	0.131534	0.549375
MON1B	-0.83878	-0.965872	8.25748	2.11499e-12	2.02756e-11
MORF4L1	-0.0621982	-0.0648025	8.70465	1	1
MORF4L2	0.0330263	0.0345057	8.71021	1	1
MPC2	-0.438334	-0.456449	9.23315	0.61828	1
MPG	0.073785	0.0776538	8.44	1	1
MPST	-0.0784233	-0.0844957	8.30179	1	1
MPZL2	-0.692806	-0.986011	7.82995	1.24604e-10	1.12374e-09
MRFAP1	-0.00498089	-0.00495663	8.78298	1	1
MRPL12	0.25594	0.267522	8.48391	0.999997	1
MRPL13	0.279958	0.330855	8.03174	0.980519	1
MRPL14	0.247092	0.260691	8.42665	0.999999	1
MRPL17	-0.252015	-0.280922	8.15846	0.999402	1
MRPL20	-0.123024	-0.129841	8.78631	1	1
MRPL21	0.196197	0.224259	8.06437	0.999915	1
MRPL23	0.343191	0.359073	8.43148	0.994841	1
MRPL24	-0.00114194	-0.00162256	8.33918	1	1
MRPL27	-0.39031	-0.41921	8.40885	0.846003	1
MRPL3	0.240708	0.280591	8.02997	0.998258	1
MRPL32	-0.1838	-0.216035	8.09497	0.999847	1
MRPL33	-0.220243	-0.23217	8.73856	1	1
MRPL34	-0.135539	-0.147135	8.27981	1	1
MRPL36	-0.364564	-0.406506	8.3001	0.833818	1
MRPL37	0.0969506	0.109692	8.06131	1	1
MRPL40	-0.290067	-0.324562	8.22429	0.992139	1
MRPL41	0.258987	0.264285	9.30441	1	1
MRPL43	0.0434624	0.045427	8.50273	1	1
MRPL51	-0.165847	-0.177652	8.58983	1	1
MRPL52	-0.0459545	-0.0480056	8.69596	1	1
MRPL54	-0.247749	-0.258064	8.73464	1	1
MRPL55	0.091828	0.0970538	8.4521	1	1
MRPL57	0.0817476	0.0841566	9.07934	1	1
MRPS12	0.440442	0.467427	8.30709	0.503235	1
MRPS16	-0.285678	-0.322434	8.17106	0.991975	1
MRPS18A	-0.125708	-0.135749	8.24592	1	1
MRPS21	-0.300298	-0.31527	8.86308	0.999964	1
MRPS23	-0.197512	-0.225245	8.19797	0.999938	1
MRPS26	-0.280437	-0.292681	8.74084	0.999996	1
MRPS33	-0.286524	-0.335944	8.06346	0.970641	1
MRPS34	0.246476	0.25581	8.69865	1	1
MRPS7	-0.140964	-0.159618	8.13968	1	1
MS4A1	0.618397	2.25801	7.43497	2.26212e-18	2.78195e-17
MSMB	-2.27641	-2.28476	13.8236	4.41063e-199	7.15993e-197
MSMO1	-0.674246	-0.986827	7.90335	8.67516e-10	7.46432e-09
MSRB2	-0.143215	-0.154715	8.31978	1	1
MT1A	-0.49936	-0.607471	7.66663	0.0420761	0.194044
MT1E	-1.52705	-1.55042	10.4172	7.13547e-114	3.94883e-112
MT1F	-1.79855	-1.94154	8.82176	5.24797e-116	3.04257e-114
MT1G	-2.10611	-2.13755	10.5914	1.85172e-155	1.87872e-153
MT1H	-1.89619	-3.1897	7.741	1.53387e-116	9.10968e-115
MT1M	-1.16933	-1.22707	8.94223	1.94389e-35	3.61326e-34
MT1X	-0.689632	-0.710789	9.57123	1.33559e-06	9.65032e-06
MT2A	-0.594832	-0.598169	11.343	0.000566263	0.00325969
MTA1	0.193264	0.226975	7.90621	1	1
MT-ATP6	-0.195537	-0.19616	11.8098	1	1
MTCH1	0.00916407	0.00965029	8.9616	1	1
MT-CO1	-0.327645	-0.328519	12.055	1	1
MT-CO2	-0.2303	-0.230723	12.719	1	1
MT-CO3	-0.086545	-0.0867516	12.165	1	1
MT-CYB	-0.112685	-0.113123	11.5658	1	1
MTERF4	-0.598076	-0.735297	7.9917	2.78243e-05	0.000182129
MTHFD2L	-0.370927	-0.451508	8.01571	0.510678	1
MTHFS	-0.767862	-0.930886	8.09182	5.92627e-12	5.57161e-11
MT-ND1	-0.145606	-0.146632	10.8052	1	1
MT-ND2	-0.0961608	-0.0972344	10.1851	1	1
MT-ND3	-0.386355	-0.387788	11.6979	0.998961	1
MT-ND4	-0.295764	-0.296637	11.798	1	1
MT-ND4L	0.122118	0.126981	8.57756	1	1
MT-ND5	-0.0140281	-0.0145584	8.8985	1	1
MTX2	-0.262644	-0.335699	7.911	0.936324	1
MUC1	1.32327	1.49657	7.95054	1.85623e-48	4.34608e-47
MUC12	-0.098743	-0.126499	7.64638	0.999999	1
MUC4	-0.662328	-5.15281	7.47466	3.08112e-30	5.47629e-29
MUC5B	-0.71061	-4.22434	7.44209	2.09697e-26	3.38153e-25
MUCL1	1.52159	4.52267	7.52121	8.48839e-133	6.66749e-131
MX1	-0.0587482	-0.0795232	7.77731	0.999992	1
MX2	-0.0192917	-0.0393094	7.56494	0.999476	1
MXD4	0.130545	0.135687	8.61306	1	1
MXRA8	0.368378	0.382446	8.35953	0.961648	1
MYBPC1	-1.25506	-1.48179	8.28814	2.75499e-39	5.59033e-38
MYC	0.137302	0.152611	7.94688	0.999992	1
MYDGF	0.164617	0.167444	9.66301	1	1
MYH11	-0.609529	-0.615835	9.69541	0.000261119	0.00153581
MYH9	0.12835	0.133898	8.7295	1	1
MYL12A	0.0921752	0.0959479	8.81065	1	1
MYL12B	-0.301942	-0.313182	9.23473	0.999994	1
MYL2	2.33416	6.95034	7.45104	1.00302e-306	3.48909e-304
MYL6	-0.0808474	-0.0810637	11.6968	1	1
MYL9	-0.278035	-0.278785	11.3769	1	1
MYLK	-0.561419	-0.57165	9.08692	0.00917549	0.0470364
MYO1C	-0.327055	-0.346144	8.49319	0.997413	1
MYO6	0.0800793	0.0937238	8.11557	1	1
MZB1	0.229707	0.266141	7.78342	0.9993	1
MZT2A	0.443747	0.450544	9.5227	0.824409	1
MZT2B	0.479735	0.483429	10.3768	1	1
NACA	-0.0402493	-0.0406533	10.8235	1	1
NAGLU	-0.236291	-0.257157	8.24878	0.999955	1
NAMPT	-0.317899	-0.3523	8.34424	0.961909	1
NANS	-0.534922	-0.566026	8.87094	0.0177885	0.0864573
NAP1L1	-0.0515711	-0.0545271	8.62183	1	1
NAPA	-0.0834804	-0.0867221	8.8989	1	1
NARS	-0.364576	-0.421257	8.06298	0.975486	1
NAXE	-0.13504	-0.141871	8.59694	1	1
NBEAL1	-0.0308708	-0.0354559	8.01141	1	1
NBL1	-0.156973	-0.159135	9.74058	1	1
NBR1	-0.498478	-0.585403	8.10648	0.0245905	0.117638
NCAPD3	-0.889673	-0.944406	9.09153	2.39529e-14	2.50324e-13
NCKAP1	-0.174932	-0.19719	8.08973	1	1
NCL	-0.169284	-0.180205	8.57793	1	1
NCOA4	-0.104076	-0.112086	8.69048	1	1
NCOA7	-0.342422	-0.519121	7.61593	0.612987	1
NDFIP1	-0.16565	-0.177312	8.67161	1	1
NDRG1	-0.0556019	-0.0567264	10.039	1	1
NDRG2	-0.826558	-0.908834	8.2778	3.73751e-15	4.09948e-14
NDRG3	-0.27603	-0.326103	8.15341	0.967466	1
NDUFA1	-0.161042	-0.165883	9.42607	1	1
NDUFA10	-0.123115	-0.138703	8.21342	1	1
NDUFA11	-0.0239966	-0.0243652	9.83425	1	1
NDUFA12	-0.152943	-0.168163	8.36305	1	1
NDUFA13	0.252908	0.255509	10.1154	1	1
NDUFA2	-0.0571181	-0.0590811	9.16236	1	1
NDUFA3	0.312159	0.317877	9.52776	1	1
NDUFA4	-0.102612	-0.103991	10.0881	1	1
NDUFA5	-0.251912	-0.282831	8.3014	0.999129	1
NDUFA6	-0.129365	-0.136841	8.63692	1	1
NDUFA7	0.027151	0.0282435	8.69601	1	1
NDUFA8	-0.159541	-0.176573	8.28777	1	1
NDUFAB1	-0.0235444	-0.0253078	8.55382	1	1
NDUFAF3	-0.00736552	-0.00775826	9.02233	1	1
NDUFAF8	0.103876	0.107938	8.63047	1	1
NDUFB1	-0.183356	-0.188376	9.37484	1	1
NDUFB10	-0.0782512	-0.0809247	9.06301	1	1
NDUFB11	0.152102	0.154485	9.57927	1	1
NDUFB2	0.0764507	0.0777561	9.64754	1	1
NDUFB3	-0.0890838	-0.0961533	8.56278	1	1
NDUFB4	0.101907	0.104808	9.34526	1	1
NDUFB5	0.0773453	0.0883054	8.10446	1	1
NDUFB6	-0.0532294	-0.0572042	8.44908	1	1
NDUFB7	0.21498	0.218124	9.53089	1	1
NDUFB8	-0.329467	-0.342893	8.79711	0.999924	1
NDUFB9	0.175574	0.182097	9.05799	1	1
NDUFC1	-0.377843	-0.396053	9.00113	0.96451	1
NDUFC2	0.0181179	0.0185993	9.00767	1	1
NDUFS4	-0.226405	-0.256784	8.04193	0.999999	1
NDUFS5	-0.0925221	-0.0950586	9.3715	1	1
NDUFS6	-0.048066	-0.0493255	9.25418	1	1
NDUFS7	-0.0854915	-0.088983	8.72721	1	1
NDUFS8	-0.090115	-0.0921145	9.30267	1	1
NDUFV1	-0.0746755	-0.0787321	8.507	1	1
NDUFV2	-0.155523	-0.162078	8.97193	1	1
NDUFV3	-0.2557	-0.270003	8.66437	0.999999	1
NEAT1	0.000459335	0.000347855	10.6617	1	1
NECAB3	-0.489668	-0.528404	8.40805	0.108229	0.458325
NECTIN2	-0.337793	-0.354716	8.68622	0.997592	1
NEDD4L	-0.377845	-0.401816	8.97729	0.895102	1
NEDD8	-0.259305	-0.270564	8.94975	1	1
NEDD9	-0.190639	-0.229824	7.88976	0.999987	1
NEFH	-1.50439	-1.6268	9.42565	4.53384e-51	1.12652e-49
NENF	0.0937813	0.0954436	9.55696	1	1
NEU1	-0.62452	-0.741612	8.09123	1.50271e-05	0.000100524
NFE2L1	0.00530312	0.00577948	8.08422	1	1
NFIB	-0.359487	-0.420584	8.11414	0.711972	1
NFKBIA	0.0159024	0.0178848	8.38707	1	1
NFKBIZ	-0.185796	-0.254957	7.72221	0.9934	1
NHP2	-0.000217897	-0.00109059	8.72255	1	1
NIPAL3	-0.808764	-1.08384	8.098	5.49444e-13	5.41658e-12
NISCH	-0.197761	-0.212331	8.4633	1	1
NKX3-1	-0.566012	-0.582443	9.74511	0.00350936	0.0187809
NME1	-0.230862	-0.2517	8.32084	0.999975	1
NME3	0.0552315	0.0562255	9.54714	1	1
NME4	0.185068	0.187515	9.88816	1	1
NMRAL1	-0.127906	-0.13849	8.30249	1	1
NNMT	0.641465	0.700164	8.0115	7.94434e-05	0.000489733
NONO	-0.345826	-0.374263	8.38401	0.971489	1
NOP10	0.0504836	0.0525851	8.98096	1	1
NOP53	-0.293378	-0.299253	9.38271	1	1
NORAD	-0.101022	-0.105579	8.78073	1	1
NOV	1.62761	2.11951	7.83284	5.09921e-91	2.3878e-89
NPC2	0.0592876	0.0615171	9.11355	1	1
NPDC1	-0.282328	-0.286325	10.0203	1	1
NPM1	-0.149463	-0.153912	9.31709	1	1
NPNT	0.128122	0.144646	8.05365	0.999998	1
NPR3	-0.863424	-1.46002	7.64371	9.54143e-25	1.43416e-23
NPTN	-0.16877	-0.181976	8.26876	1	1
NPY	-2.63853	-2.67546	11.4092	4.53446e-158	5.01882e-156
NR2F6	0.16398	0.174523	8.38023	1	1
NR4A1	-0.610818	-0.6223	9.86437	0.00107927	0.00606936
NSA2	0.0640158	0.0687955	8.19154	1	1
NSG1	-0.434685	-1.36963	7.68863	2.22319e-08	1.75193e-07
NSMCE1	-0.300091	-0.321584	8.51494	0.998725	1
NUCB1	-0.506642	-0.531185	8.72189	0.0778851	0.341098
NUCB2	-0.530783	-0.618608	8.20584	0.0109914	0.0552977
NUCKS1	0.0117206	0.0129425	8.35274	1	1
NUDC	-0.163287	-0.175496	8.37095	1	1
NUDCD2	-0.158719	-0.197501	7.90932	0.999868	1
NUDT16L1	0.122076	0.129374	8.42409	1	1
NUDT4	-0.386945	-0.425098	8.54164	0.742767	1
NUDT8	0.475247	0.495181	8.40568	0.280036	1
NUDT9	-0.0692842	-0.0836818	7.98684	1	1
NUMA1	-0.125583	-0.129845	9.05209	1	1
NUPR1	0.628324	0.632137	10.7893	1.78303e-09	1.51278e-08
NAA10	0.0914663	0.0959607	8.43486	1	1
NAA38	-0.0601589	-0.0614598	9.41101	1	1
NAA60	0.0431945	0.0463191	8.08696	1	1
NAAA	-0.566507	-0.719788	7.97666	0.000174309	0.00103776
OAS1	-0.0495916	-0.0722711	7.71781	0.999964	1
OAS2	-0.11019	-0.184945	7.69848	0.989979	1
OAT	-0.393107	-0.464139	7.94714	0.620714	1
OAZ1	0.543351	0.548457	10.2518	0.00174316	0.00964681
OCIAD1	-0.278921	-0.305738	8.5518	0.998749	1
OCIAD2	-0.43408	-0.521183	8.01956	0.162149	0.668074
ODC1	-0.0941575	-0.0985817	9.03258	1	1
ODF3B	0.0452066	0.0542943	7.82849	1	1
OGA	-0.169884	-0.193561	8.17779	0.999994	1
OGT	-0.598205	-0.662294	8.41386	0.000133515	0.000808727
OLFM4	-2.73377	-4.872	8.22328	3.80708e-124	2.57507e-122
OLFML3	-0.2285	-0.253411	7.94066	0.999116	1
OR51E1	-1.251	-2.61367	7.61172	4.76526e-82	1.9339e-80
OR51E2	-0.883296	-0.948785	8.75763	9.0747e-13	8.83875e-12
ORM1	0.340097	0.486341	7.79091	0.293737	1
ORM2	1.14293	1.40895	7.95708	1.1161e-26	1.81181e-25
ORMDL2	-0.257409	-0.294593	8.13417	0.99912	1
OS9	-0.240254	-0.249971	8.92979	1	1
OST4	0.0746232	0.0755307	10.0784	1	1
OSTC	0.0881178	0.0967329	8.26938	1	1
OTUB1	-0.109357	-0.117274	8.41372	1	1
OXA1L	-0.173176	-0.192487	8.13852	0.999999	1
OXLD1	0.122355	0.13077	8.21211	1	1
P3H2	-0.693994	-1.23143	7.71197	5.1749e-15	5.6004e-14
P4HB	-0.336417	-0.338995	10.825	1	1
P4HTM	-0.402404	-0.445073	8.20913	0.627884	1
PABPC1	0.148157	0.150394	9.88651	1	1
PABPC4	-0.113086	-0.126448	8.03803	1	1
PACSIN2	-0.196495	-0.226736	8.11615	0.999999	1
PAGE4	-0.263525	-0.275191	8.36484	0.999731	1
PAIP2	-0.0515809	-0.0558911	8.33645	1	1
PAK1IP1	-0.589751	-0.717446	8.13743	0.00030879	0.00180746
PAPOLA	-0.0574776	-0.0636499	8.22517	1	1
PARK7	-0.281865	-0.289747	9.47654	1	1
PARM1	-0.866628	-1.01218	8.07797	7.51259e-17	8.71103e-16
PARP10	0.197569	0.217726	8.15664	0.999984	1
PARP14	-0.0486609	-0.0655803	7.76228	0.999999	1
PARP9	-0.118808	-0.15922	7.808	0.999946	1
PART1	-1.30295	-1.36737	9.32498	1.0045e-73	3.59701e-72
PAXX	0.168606	0.177709	8.41293	1	1
PCA3	-1.45189	-1.55722	8.93252	1.72255e-37	3.3289e-36
PCAT14	-1.01865	-1.07044	8.96612	1.15035e-21	1.58255e-20
PCAT18	-0.84756	-1.28657	7.7042	4.17407e-21	5.67814e-20
PCAT4	-0.241899	-0.273603	8.6922	0.936998	1
PCBD1	-0.417632	-0.440198	8.79832	0.756791	1
PCBP1	-0.348471	-0.369	8.72065	0.992513	1
PCBP2	-0.037021	-0.0384768	8.95123	1	1
PCDH8	-0.66544	-3.3052	7.45365	5.0278e-21	6.76392e-20
PCGEM1	-0.585312	-1.1485	7.6205	1.73879e-09	1.4804e-08
PCMT1	-0.223667	-0.258092	8.05253	0.999992	1
PCP4	-1.16676	-1.20229	8.77265	3.59286e-59	1.02925e-57
PCSK1N	-0.352852	-0.403006	8.11048	0.752588	1
PCYOX1	-0.481355	-0.579695	7.9448	0.034377	0.160668
PDAP1	0.114337	0.12129	8.41477	1	1
PDCD4	0.0435637	0.046419	8.51573	1	1
PDCD5	0.183196	0.200727	8.28101	0.999999	1
PDCD6	-0.236183	-0.257734	8.46484	0.999973	1
PDCD6IP	-0.248923	-0.295459	8.01865	0.998187	1
PDE9A	-0.200341	-0.227648	8.25823	0.999857	1
PDIA3	-0.604758	-0.62615	9.43247	8.96704e-05	0.000551382
PDIA4	-0.601695	-0.642912	8.67117	0.000229414	0.00135588
PDIA5	-0.179724	-0.208752	8.05343	1	1
PDIA6	-0.22186	-0.233342	8.92653	1	1
PDK4	-0.489833	-0.586589	8.02391	0.0368774	0.170716
PDLIM1	0.178261	0.212593	7.85756	0.999912	1
PDLIM5	-0.341043	-0.348441	9.89575	0.987224	1
PDLIM7	-0.265024	-0.277198	8.37524	0.999972	1
PDXDC1	-0.312153	-0.351427	8.34472	0.971267	1
PDXK	-0.046689	-0.0505545	8.31195	1	1
PDZK1IP1	-0.224994	-0.261282	7.90482	0.984616	1
PEBP1	-0.0724196	-0.0744493	9.48703	1	1
PEBP4	-1.4538	-2.16445	7.85942	1.249e-67	4.05508e-66
PEMT	-0.661654	-0.711642	8.23963	7.28777e-07	5.36124e-06
PER1	-0.191089	-0.200826	8.63398	1	1
PERP	-0.356601	-0.391853	8.44591	0.89879	1
PET100	-0.0135775	-0.0138976	9.37997	1	1
PEX10	0.703611	0.764075	8.37757	1.32923e-07	1.01464e-06
PFDN2	-0.203125	-0.223644	8.24429	0.999994	1
PFDN5	-0.180907	-0.183019	10.1878	1	1
PFKL	-0.092288	-0.0966903	8.63006	1	1
PFN1	-0.165388	-0.166937	10.2042	1	1
PFN2	-0.436891	-0.494119	8.23812	0.28236	1
PGAM1	-0.145986	-0.153534	8.58503	1	1
PGC	-1.43274	-1.86214	7.78459	4.21071e-53	1.09075e-51
PGK1	-0.308847	-0.324345	8.76925	0.99988	1
PGLS	0.276127	0.285513	8.78662	1	1
PGM3	-0.321488	-0.373958	8.20512	0.897613	1
PGM5-AS1	-1.73553	-2.07208	7.85236	6.12849e-115	3.47043e-113
PGRMC1	-0.911355	-0.986176	8.37078	9.09251e-26	1.41925e-24
PGRMC2	0.155242	0.177408	8.11754	1	1
PHB	-0.0126443	-0.0138832	8.67608	1	1
PHB2	0.00533275	0.00509688	9.04705	1	1
PHGDH	-0.83797	-0.949229	8.27598	5.60627e-16	6.2909e-15
PHGR1	-0.955424	-1.15177	7.78765	2.27472e-20	3.0103e-19
PHLDA2	-0.23581	-0.266522	8.20202	0.997287	1
PHPT1	0.114037	0.115735	9.64151	1	1
PI15	-2.03389	-2.60068	8.17046	9.76825e-123	6.25939e-121
PI16	-0.316386	-0.353955	7.75252	0.957085	1
PI3	-1.26931	-4.60436	7.54146	1.481e-56	4.09801e-55
PIEZO1	0.0138048	0.0139905	8.37601	1	1
PIGH	-0.678974	-0.900224	7.91327	6.06812e-09	4.97504e-08
PIGR	-3.44479	-5.42628	8.17054	4.55529e-218	1.00838e-215
PIGT	-0.0410852	-0.0444605	8.35949	1	1
PIM3	-0.421005	-0.449335	8.60895	0.63798	1
PIN1	-0.146009	-0.15208	8.75692	1	1
PIN4	-0.248408	-0.284929	8.19122	0.997997	1
PIP	-0.107811	-0.58255	7.46568	0.627661	1
PITPNA	-0.545185	-0.641717	8.03363	0.00222601	0.012208
PJA2	-0.48076	-0.550987	8.05543	0.0974471	0.417019
PKM	-0.344367	-0.35414	9.2286	1	1
PLA2G16	0.679246	0.842443	7.74683	2.96535e-07	2.22859e-06
PLA2G2A	-2.23522	-2.28935	10.8668	4.88157e-107	2.64147e-105
PLA2G7	-0.750054	-1.08782	7.74127	8.94329e-14	9.18857e-13
PLAC9	0.0720338	0.079618	8.10605	1	1
PLAT	-0.383134	-0.583055	7.60038	0.0966461	0.415737
PLD3	-0.186743	-0.192691	8.98829	1	1
PLEC	-0.0867238	-0.091458	8.5455	1	1
PLEKHB2	-0.480151	-0.568498	8.0817	0.0441911	0.202646
PLEKHH1	-1.59286	-2.32811	7.97552	1.50102e-89	6.64541e-88
PLEKHJ1	-0.0161058	-0.0187098	8.25545	1	1
PLPP1	0.303631	0.309307	10.1882	0.999793	1
PLPP2	-0.262729	-0.293241	8.05535	0.993467	1
PLPP5	-0.615559	-0.673562	8.63606	4.75996e-05	0.000300272
PLSCR1	-0.313512	-0.405493	7.77638	0.665238	1
PLTP	0.292563	0.317253	8.04567	0.991247	1
PLXNB1	-0.616012	-0.677987	8.24892	3.63006e-05	0.000233224
PLXNB2	-0.281688	-0.291258	9.01156	1	1
PM20D2	-0.276773	-0.345265	7.97326	0.96617	1
PMEPA1	-0.642007	-0.660483	9.67773	1.32292e-06	9.58727e-06
PMPCB	-0.298024	-0.351682	8.04755	0.941046	1
PNKD	-0.214773	-0.220772	9.28802	1	1
PNKP	-0.112314	-0.12112	8.28087	1	1
PNRC1	0.159775	0.172106	8.19935	1	1
PODXL2	-0.465287	-0.503548	8.24968	0.230041	0.921301
POLB	-0.299058	-0.425296	7.8089	0.565658	1
POLD2	0.378664	0.4019	8.37673	0.923506	1
POLD4	0.113704	0.120637	8.56947	1	1
POLR1D	-0.259567	-0.286933	8.22747	0.999462	1
POLR2E	0.179994	0.18703	8.73483	1	1
POLR2F	0.196398	0.203825	8.65538	1	1
POLR2G	-0.0889414	-0.0981216	8.32154	1	1
POLR2H	0.170561	0.189553	8.15693	1	1
POLR2I	-0.11896	-0.123877	8.77364	1	1
POLR2J	0.134273	0.140982	8.67953	1	1
POLR2K	0.325037	0.359332	8.35169	0.969644	1
POLR2L	0.325151	0.328336	10.2432	1	1
POMGNT1	-0.167347	-0.188813	8.1657	0.999999	1
POMP	-0.120525	-0.12848	8.5948	1	1
POSTN	0.432672	0.499108	7.69664	0.912732	1
PPA1	-0.256406	-0.280877	8.30775	0.999563	1
PPA2	-0.0121003	-0.0154226	8.08068	1	1
PPCS	-0.214554	-0.239401	8.35161	0.999969	1
PPDPF	0.132156	0.133708	10.3224	1	1
PPIA	0.00731683	0.00734911	10.5776	1	1
PPIB	-0.0204275	-0.0208012	9.73457	1	1
PPM1A	-0.246741	-0.290989	8.02101	0.999088	1
PPM1B	0.117136	0.139001	8.03082	0.999998	1
PPP1CA	-0.19312	-0.201856	8.83353	1	1
PPP1CB	0.0772154	0.0797915	9.08609	1	1
PPP1CC	-0.167779	-0.189805	8.15205	0.999999	1
PPP1R14A	0.407578	0.422007	8.43458	0.840309	1
PPP1R14B	0.762488	0.782007	8.91953	3.94669e-16	4.46986e-15
PPP1R16A	-0.0827265	-0.0953207	8.09114	1	1
PPP1R1B	0.655316	0.699731	8.27978	3.62998e-05	0.000233224
PPP1R7	-0.486783	-0.529477	8.39891	0.105504	0.447565
PPP2CA	-0.210466	-0.237002	8.14209	1	1
PPP2R1A	-0.166607	-0.172234	9.02006	1	1
PPP3CA	-0.501664	-0.529943	8.85232	0.101071	0.430258
PPT1	-0.315019	-0.367085	8.03289	0.914784	1
PRAC1	-0.777846	-0.790966	10.0083	9.64593e-16	1.06763e-14
PRCP	-0.372756	-0.443279	7.97106	0.560641	1
PRDM8	-0.971383	-1.66902	7.7811	2.62719e-27	4.38164e-26
PRDX1	-0.0345738	-0.0358216	9.35705	1	1
PRDX2	-0.391656	-0.398729	9.67661	0.998658	1
PRDX3	-0.395221	-0.429033	8.49807	0.769119	1
PRDX4	-0.308384	-0.326692	8.69868	0.999143	1
PRDX5	0.109155	0.111019	9.44292	1	1
PRDX6	0.0601961	0.0616524	9.52331	1	1
PREB	0.0751491	0.0822661	8.14818	1	1
PRELID1	0.272725	0.280987	8.90799	1	1
PRELP	0.565639	0.587496	8.28358	0.00629431	0.0326099
PRIM2	-0.462438	-0.692422	7.83564	0.0050188	0.0263948
PRKAR1A	-0.392715	-0.430705	8.30003	0.73902	1
PRKCSH	-0.453172	-0.489829	8.39123	0.319833	1
PRMT1	-0.0843235	-0.0885087	8.5543	1	1
PRPF8	-0.488093	-0.513947	8.66074	0.156954	0.647768
PRR13	0.00585064	0.00683175	8.37381	1	1
PRR15L	0.596374	0.688841	8.00744	0.000153299	0.000919418
PRR4	0.664195	1.37824	7.4997	1.29903e-22	1.8179e-21
PRRC2A	-0.0474428	-0.049859	8.46102	1	1
PRSS23	0.291067	0.312081	8.1748	0.997418	1
PRSS8	0.0733305	0.0758444	8.75024	1	1
PRUNE2	-0.763964	-0.943593	7.80731	5.12899e-11	4.69515e-10
PSAP	-0.137235	-0.138381	10.6131	1	1
PSCA	2.35573	2.58499	8.76952	3.96337e-131	3.01588e-129
PSENEN	-0.135824	-0.14894	8.21064	1	1
PSMA1	-0.141376	-0.153995	8.42343	1	1
PSMA2	-0.0727471	-0.0777728	8.61985	1	1
PSMA3	-0.0952366	-0.105321	8.12128	1	1
PSMA4	-0.303339	-0.331454	8.47254	0.995253	1
PSMA5	-0.171737	-0.194776	8.11995	0.999998	1
PSMA7	-0.0793406	-0.0857026	8.47577	1	1
PSMB1	-0.0929449	-0.0966919	8.92178	1	1
PSMB2	-0.116315	-0.126533	8.30523	1	1
PSMB3	-0.178036	-0.18445	8.88997	1	1
PSMB4	-0.14666	-0.153101	8.8663	1	1
PSMB5	-0.0851847	-0.0899931	8.63	1	1
PSMB6	-0.393727	-0.411112	8.75079	0.950578	1
PSMB7	-0.143825	-0.154115	8.45386	1	1
PSMB8	0.101898	0.112439	8.22172	1	1
PSMB9	0.667096	0.725894	8.19172	5.93352e-06	4.13986e-05
PSMC1	-0.0776576	-0.0873013	8.16033	1	1
PSMC4	-0.130169	-0.144131	8.15414	1	1
PSMC5	-0.221317	-0.234405	8.60986	1	1
PSMC6	-0.361727	-0.428503	7.99163	0.655598	1
PSMD13	-0.0675433	-0.0735539	8.37822	1	1
PSMD2	0.41325	0.436619	8.49664	0.786591	1
PSMD3	-0.0812963	-0.0882407	8.31399	1	1
PSMD7	-0.291159	-0.33052	8.13009	0.999606	1
PSMD8	-0.00174377	-0.00200253	9.21611	1	1
PSME1	-0.222138	-0.229167	9.1543	1	1
PSME2	-0.174725	-0.18449	8.71731	1	1
PTBP1	-0.0919714	-0.0988772	8.43359	1	1
PTGDS	-1.05345	-1.06182	10.2422	1.04949e-29	1.81242e-28
PTGES3	-0.0628	-0.0663568	8.65074	1	1
PTGR1	-0.564271	-0.670744	8.18815	0.000914541	0.00519093
PTGS2	-0.555694	-0.875395	7.62384	3.34902e-06	2.37751e-05
PTMA	0.0711005	0.0720125	10.0996	1	1
PTMS	-0.300512	-0.305854	9.59753	1	1
PTN	-1.06177	-1.1959	8.36894	1.7586e-20	2.33999e-19
PTOV1	-0.187601	-0.194096	8.98396	1	1
PTP4A1	-0.365616	-0.431614	8.04189	0.831041	1
PTP4A2	0.00320427	0.00511238	8.17317	1	1
PTP4A3	0.960331	1.01921	8.30368	1.82028e-25	2.78766e-24
PTPA	-0.182508	-0.193351	8.46714	1	1
PTPMT1	-0.0817404	-0.093518	8.12725	1	1
PTPN18	0.191601	0.210305	8.22831	0.999999	1
PTPRF	-0.29728	-0.317222	8.77133	0.999518	1
PTPRM	-0.311669	-0.398926	7.96071	0.680802	1
PTPRN2	-0.84791	-1.02202	8.05741	4.81958e-16	5.43318e-15
PTRHD1	-0.431845	-0.4779	8.26553	0.388852	1
PTS	-0.120822	-0.14696	7.97843	1	1
PTTG1IP	-0.0943249	-0.10116	8.43031	1	1
PUF60	0.160506	0.169744	8.45838	1	1
PYCR1	0.0534068	0.0543123	8.59201	1	1
PYGB	-0.488998	-0.516467	8.55066	0.148436	0.615744
PYURF	0.0649394	0.0706271	8.2893	1	1
QARS	-0.504131	-0.543934	8.40091	0.0577916	0.259636
QDPR	-0.569333	-0.713833	7.91057	0.000171965	0.00102631
RAB11A	-0.502195	-0.538512	8.62671	0.0704685	0.311983
RAB11B	-0.334752	-0.369386	8.2227	0.959177	1
RAB13	-0.427197	-0.468157	8.29313	0.466851	1
RAB18	0.0416423	0.0485412	8.34715	1	1
RAB1A	-0.126566	-0.135942	8.48095	1	1
RAB1B	-0.0615837	-0.0648588	8.58903	1	1
RAB25	-0.310226	-0.346504	8.20983	0.981792	1
RAB27A	-0.505864	-0.605483	8.14717	0.019565	0.0943381
RAB2A	0.0436262	0.0472896	8.46291	1	1
RAB3B	-0.790163	-0.942813	8.11577	2.09727e-13	2.11903e-12
RAB3D	-0.137323	-0.159512	8.09647	1	1
RAB4A	-0.256605	-0.289064	8.30698	0.998314	1
RAB5B	-0.193388	-0.216771	8.18445	0.999991	1
RAB5C	-0.166658	-0.178994	8.37664	1	1
RAB5IF	-0.167607	-0.191298	8.0584	1	1
RAB6A	-0.0346449	-0.0408496	8.01202	1	1
RAB7A	0.2967	0.316958	8.51363	0.999629	1
RABAC1	0.0614333	0.0626276	9.43233	1	1
RABEP2	0.0310186	0.0319286	8.23267	1	1
RABL6	-0.172825	-0.185313	8.3243	1	1
RAC1	0.0872349	0.09182	8.73091	1	1
RACK1	-0.242951	-0.244456	11.1119	1	1
RAD23A	-0.156923	-0.170794	8.24032	1	1
RAD23B	-0.0793874	-0.0920301	8.04221	1	1
RALGAPA2	-0.211244	-0.259917	7.89795	0.99992	1
RALY	0.0814999	0.0855051	8.53958	1	1
RAMP1	-0.194628	-0.197692	9.58568	1	1
RAN	-0.104935	-0.110992	8.69046	1	1
RANBP1	0.00176672	0.00361268	8.05941	1	1
RANBP2	-0.495377	-0.572481	8.11643	0.0349627	0.16247
RARRES1	-1.27767	-1.51829	7.94724	2.43888e-33	4.49899e-32
RARRES2	-0.277315	-0.280809	9.4369	1	1
RARRES3	0.14792	0.156407	8.66648	1	1
RASD1	-0.574629	-0.623536	8.35104	0.00509017	0.0267124
RASSF7	0.146701	0.158897	8.20082	1	1
RBBP4	-0.15136	-0.171916	8.08923	1	1
RBBP7	-0.130522	-0.148196	8.08762	1	1
RBCK1	-0.0497435	-0.0537836	8.28001	1	1
RBM3	-0.00519588	-0.00549787	8.44398	1	1
RBM39	-0.312589	-0.336077	8.63232	0.997591	1
RBM47	-0.607906	-0.689887	8.33115	5.79668e-05	0.000362851
RBM5	-0.550964	-0.628386	8.2359	0.00233178	0.0127022
RBM8A	-0.0655053	-0.0701868	8.47114	1	1
RBMX	-0.241148	-0.268819	8.2007	0.999745	1
RBPMS	-0.21016	-0.221656	8.22286	0.999999	1
RBX1	-0.156061	-0.166073	8.69142	1	1
RCAN3	-0.811446	-1.04451	8.09981	5.45177e-13	5.39636e-12
RCN1	-0.467801	-0.500849	8.60722	0.244477	0.972715
RCN2	-0.169893	-0.199167	8.03672	0.999997	1
RDH11	-1.27919	-1.31341	10.2238	1.8127e-64	5.58724e-63
REEP3	-0.237392	-0.277223	8.00942	0.999848	1
REEP5	-0.396565	-0.421622	8.86865	0.838144	1
REEP6	-0.530721	-0.613536	8.05628	0.00746023	0.0384052
REPIN1	-0.257598	-0.284088	8.2284	0.999633	1
REPS2	-0.335432	-0.424067	7.90296	0.620691	1
RER1	-0.161832	-0.171298	8.66439	1	1
RERE	-0.0733093	-0.0819344	8.37922	1	1
REX1BD	0.271642	0.281612	8.73338	1	1
REXO2	-0.042317	-0.0444682	8.70632	1	1
RGCC	0.825456	0.94427	8.04102	2.43464e-12	2.32485e-11
RGL2	-0.118401	-0.128996	8.41936	1	1
RGMB-AS1	0.0708293	0.102948	7.75261	0.999986	1
RGS1	0.667711	0.760906	7.89668	9.17648e-06	6.29429e-05
RGS10	-0.21815	-0.23877	8.3044	0.999971	1
RGS2	0.0920219	0.100175	8.27184	1	1
RGS5	0.00492199	0.010686	7.81632	1	1
RHBDD2	-0.169614	-0.182786	8.33751	1	1
RHEB	-0.182853	-0.202583	8.22243	0.999999	1
RHOA	0.0713157	0.0737737	9.06908	1	1
RHOB	-0.511861	-0.526172	9.04007	0.103759	0.440929
RHOC	0.327684	0.333118	9.59632	1	1
RHOT2	0.0640153	0.0681797	8.3132	1	1
RHOU	-0.0178229	-0.0194278	8.14812	1	1
RHPN2	-0.294214	-0.366919	8.00362	0.875261	1
RLN1	-1.23254	-1.83536	7.78667	5.37358e-40	1.10887e-38
RNASE1	0.471681	0.483132	8.69707	0.372581	1
RNASE4	-0.359092	-0.459966	7.88139	0.668555	1
RNASEH2C	-0.114391	-0.118738	8.75809	1	1
RNASET2	-0.349233	-0.378324	8.29015	0.953704	1
RNF11	-0.0901256	-0.0981189	8.17952	1	1
RNF141	-0.259717	-0.324529	7.87772	0.99921	1
RNF145	-0.236774	-0.289781	7.86147	0.99999	1
RNF181	0.136298	0.142147	8.79976	1	1
RNF187	0.0691896	0.0735749	8.44361	1	1
RNF213	-0.173083	-0.21459	7.92463	0.999958	1
RNF7	0.111108	0.12045	8.62974	1	1
RNH1	0.0624358	0.0644984	8.87677	1	1
RNPS1	-0.146156	-0.158857	8.43568	1	1
ROMO1	0.22943	0.232838	9.71519	1	1
RPL10	-0.0138405	-0.0138612	13.0411	1	1
RPL10A	-0.347651	-0.349749	11.1973	1	1
RPL11	-0.0520675	-0.0522387	12.266	1	1
RPL12	-0.267648	-0.26854	12.0771	1	1
RPL13	-0.0714927	-0.0715866	12.9714	1	1
RPL13A	-0.250952	-0.251504	12.4254	1	1
RPL14	-0.127356	-0.128299	11.0034	1	1
RPL15	0.263159	0.263922	11.8008	1	1
RPL17	-0.284379	-0.288803	10.0937	1	1
RPL18	0.10133	0.101487	12.4834	1	1
RPL18A	0.409385	0.410047	12.3902	0.999986	1
RPL19	-0.241073	-0.242036	11.7193	1	1
RPL21	-0.189863	-0.190857	11.3132	1	1
RPL22	0.0132573	0.0133531	11.1393	1	1
RPL22L1	-0.19406	-0.208026	8.70035	0.999999	1
RPL23	-0.346614	-0.350721	10.2772	1	1
RPL23A	-0.410042	-0.412642	11.1259	0.998012	1
RPL24	-0.0145779	-0.0146893	11.0895	1	1
RPL26	-0.519387	-0.522662	11.3488	0.0632992	0.282296
RPL27	-0.00283331	-0.00291564	10.6997	1	1
RPL27A	-0.0809169	-0.0815895	10.6147	1	1
RPL28	0.00827049	0.00827887	12.7315	1	1
RPL29	-0.155973	-0.156414	12.1599	1	1
RPL3	-0.367187	-0.368385	11.879	1	1
RPL30	0.253566	0.254296	12.0559	1	1
RPL31	-0.200037	-0.201206	11.1993	1	1
RPL32	0.0178872	0.01793	12.2155	1	1
RPL34	-0.152773	-0.153298	12.0386	1	1
RPL35	0.399069	0.399981	11.9512	0.999998	1
RPL35A	0.219269	0.219958	12.0388	1	1
RPL36	-0.0897637	-0.0899133	12.6039	1	1
RPL36A	-0.130895	-0.13198	10.9132	1	1
RPL36AL	-0.217077	-0.221459	9.78759	1	1
RPL37	-0.12094	-0.121315	12.1267	1	1
RPL37A	-0.195723	-0.196165	12.5522	1	1
RPL38	-0.195658	-0.197157	10.7677	1	1
RPL39	-0.115004	-0.115517	11.5553	1	1
RPL4	-0.240381	-0.242182	10.877	1	1
RPL41	-0.285159	-0.285397	13.7962	1	1
RPL5	-0.0468114	-0.0471095	11.2451	1	1
RPL6	-0.258121	-0.259941	11.0604	1	1
RPL7	0.038939	0.0391879	10.8442	1	1
RPL7A	-0.0687979	-0.0689638	12.2154	1	1
RPL8	0.359163	0.359846	12.3896	1	1
RPL9	-0.151253	-0.151998	11.4965	1	1
RPLP0	-0.0699104	-0.07018	11.7098	1	1
RPLP1	0.0732074	0.0732744	13.4033	1	1
RPLP2	0.104142	0.104451	11.7792	1	1
RPN1	-0.0212795	-0.0226052	8.41914	1	1
RPN2	-0.314938	-0.329549	9.18331	0.999423	1
RPS10	0.271149	0.271896	11.7988	1	1
RPS11	-0.0685379	-0.0687941	11.5381	1	1
RPS12	-0.38807	-0.389076	12.5531	0.999997	1
RPS13	-0.16568	-0.166512	11.5037	1	1
RPS14	0.00399714	0.00399649	12.3703	1	1
RPS15	0.0067528	0.00675708	12.8645	1	1
RPS15A	0.118065	0.118376	12.1671	1	1
RPS16	-0.151592	-0.152255	11.3829	1	1
RPS17	-0.0389658	-0.0395991	9.91079	1	1
RPS18	-0.0929608	-0.0931605	12.4615	1	1
RPS19	0.0423034	0.0423734	12.3428	1	1
RPS19BP1	0.126293	0.129411	9.1678	1	1
RPS2	0.216182	0.216517	12.546	1	1
RPS20	-0.118916	-0.120324	10.3286	1	1
RPS21	0.149835	0.150191	11.9579	1	1
RPS23	-0.327183	-0.328671	11.5875	1	1
RPS24	-0.441243	-0.443267	11.7771	0.946185	1
RPS25	-0.230025	-0.231336	11.2856	1	1
RPS26	0.195477	0.19647	11.3497	1	1
RPS27	0.104739	0.10488	12.8057	1	1
RPS27A	-0.170541	-0.171188	12.0065	1	1
RPS27L	-0.392514	-0.404984	9.44243	0.962321	1
RPS28	-0.0064805	-0.00649297	12.9626	1	1
RPS29	0.0167507	0.0167889	11.8742	1	1
RPS3	0.171273	0.171703	11.9427	1	1
RPS3A	-0.127365	-0.12796	11.7192	1	1
RPS4X	-0.310073	-0.311929	11.5615	1	1
RPS4Y1	-0.0404676	-0.0415077	9.70336	1	1
RPS5	-0.133271	-0.13379	11.582	1	1
RPS6	-0.226308	-0.227259	11.8541	1	1
RPS6KC1	-0.000159036	-0.00261774	7.79859	1	1
RPS7	-0.105593	-0.106275	11.2468	1	1
RPS8	-0.227152	-0.227826	12.3048	1	1
RPS9	-0.138688	-0.139163	11.4952	1	1
RPSA	0.0352704	0.035407	11.2192	1	1
RRAS	-0.0706695	-0.0729477	8.64091	1	1
RRBP1	-0.558114	-0.601134	8.49894	0.00273433	0.0148287
RSL1D1	0.086202	0.0930245	8.11142	1	1
RSRP1	-0.270877	-0.302135	8.33284	0.997888	1
RTL8C	-0.0408749	-0.0430012	8.34488	1	1
RTN3	0.021566	0.0258468	8.06056	1	1
RTN4	-0.255581	-0.272673	8.69278	0.999988	1
RTRAF	-0.256784	-0.281157	8.40308	0.999827	1
S100A10	-0.107318	-0.112008	9.05422	1	1
S100A11	0.062701	0.0634355	10.3631	1	1
S100A13	0.404557	0.42141	8.52049	0.855817	1
S100A2	-1.31136	-2.16224	7.68234	6.54488e-47	1.51779e-45
S100A4	0.563692	0.581223	8.64868	0.00925516	0.0473452
S100A6	0.260636	0.261598	11.0511	1	1
S100A7	-1.03853	-1.44269e+08	7.49608	3.57455e-51	8.97323e-50
S100A8	-1.58746	-2.94382	7.60614	2.50374e-71	8.46752e-70
S100A9	-1.3303	-1.70421	7.87966	5.40469e-39	1.07872e-37
S100P	-0.296699	-0.349024	7.94689	0.834905	1
SAP18	-0.0373913	-0.0395068	8.81742	1	1
SAR1A	-0.199915	-0.224344	8.18425	0.999989	1
SAR1B	-0.523168	-0.601652	8.25725	0.0103963	0.0527115
SARAF	-0.383987	-0.40027	9.29979	0.961129	1
SARS	-0.216295	-0.23474	8.30492	0.999999	1
SAT1	0.298305	0.302997	10.1577	0.999999	1
SAT2	-0.590941	-0.635332	8.42338	0.000205488	0.0012204
SC5D	-0.335176	-0.373762	8.3772	0.923848	1
SCAMP2	-0.143716	-0.158671	8.17754	1	1
SCAND1	0.00974782	0.00993118	9.15994	1	1
SCARB2	-0.300308	-0.31965	8.70105	0.999592	1
SCCPDH	-0.262263	-0.301184	8.18089	0.999948	1
SCD	0.378602	0.409322	8.61438	0.778302	1
SCGB1A1	-1.72635	-4.38627	7.70227	4.15402e-117	2.52876e-115
SCGB1D2	-0.408372	-1.06261	7.54713	0.000465386	0.00269263
SCGB3A1	-1.1121	-1.95389	7.64584	1.5368e-35	2.87854e-34
SCNN1A	-0.790249	-1.07512	7.79697	1.95902e-10	1.72834e-09
SCOC	-0.223504	-0.257221	8.10747	0.999969	1
SCP2	-0.359781	-0.388586	8.6205	0.941517	1
SCUBE2	-0.434282	-0.523189	7.9773	0.176133	0.722026
SDC1	0.200717	0.238818	8.0484	0.998737	1
SDC4	0.256975	0.285331	8.16335	0.998259	1
SDCBP	-0.0436761	-0.0490886	8.06037	1	1
SDF2L1	-0.140981	-0.149697	8.39976	1	1
SDF4	-0.0325352	-0.034092	8.90674	1	1
SDHB	-0.108195	-0.126741	8.0313	1	1
SDHC	-0.381415	-0.43779	8.07721	0.632968	1
SEC11A	-0.166596	-0.180568	8.37498	1	1
SEC11C	-0.55301	-0.568868	9.84425	0.0166272	0.0812996
SEC13	-0.0495396	-0.0547481	8.1987	1	1
SEC14L2	-0.775151	-0.881873	8.17374	6.26033e-12	5.86304e-11
SEC16A	-0.22496	-0.250115	8.25151	0.999937	1
SEC22B	-0.119721	-0.13741	8.12227	1	1
SEC22C	-0.461567	-0.567642	7.96537	0.0519092	0.235379
SEC23B	-0.802413	-0.98036	8.04141	5.95756e-15	6.41887e-14
SEC31A	-0.177941	-0.200415	8.1746	0.999998	1
SEC61A1	0.390025	0.398872	9.27705	0.999999	1
SEC61B	0.0332033	0.0340438	9.5726	1	1
SEC61G	0.0929395	0.095575	9.6797	1	1
SEC62	0.100001	0.108876	8.29288	1	1
SEC63	-0.300848	-0.354296	8.02411	0.965555	1
SEL1L	-0.52179	-0.593903	8.18763	0.0132034	0.0657471
SELENBP1	-0.309293	-0.338082	8.26585	0.974022	1
SELENOF	0.0754214	0.0817841	8.50667	1	1
SELENOH	0.105158	0.107376	9.33935	1	1
SELENOK	-0.140205	-0.150449	8.60603	1	1
SELENOM	0.0734142	0.0741325	10.1451	1	1
SELENON	-0.214127	-0.229419	8.36618	1	1
SELENOP	-0.0350034	-0.0359392	9.30202	1	1
SELENOS	-0.410277	-0.461065	8.30041	0.491979	1
SELENOT	0.0546771	0.0644389	8.28652	1	1
SELENOW	0.124913	0.125992	10.3866	1	1
SEM1	-0.0461147	-0.0482406	9.04533	1	1
SEMA3C	-0.123963	-0.143441	8.11479	1	1
SEPT2	-0.0939678	-0.0994793	8.52076	1	1
SEPT9	-0.244168	-0.265099	8.19423	0.999884	1
SERBP1	-0.0930856	-0.100612	8.49179	1	1
SERF2	0.227465	0.227864	12.4737	1	1
SERHL2	-0.943213	-1.14263	8.03623	8.05283e-20	1.04301e-18
SERINC1	-0.186971	-0.204925	8.27808	0.999999	1
SERINC2	-0.729779	-0.777474	8.55124	5.37553e-12	5.07341e-11
SERINC3	-0.204606	-0.230826	8.10276	0.999954	1
SERINC5	-0.433293	-0.49056	8.22919	0.301365	1
SERP1	0.425889	0.436453	9.62853	0.850394	1
SERPINA1	-0.796284	-1.1342	7.63216	5.93578e-09	4.88299e-08
SERPINB11	-0.0899616	-0.411006	7.65032	0.446423	1
SERPINB6	-0.480696	-0.49817	9.0904	0.265876	1
SERPINE1	1.03205	1.11979	8.02367	8.32007e-24	1.22044e-22
SERPINF1	-0.0202897	-0.0206196	8.64989	1	1
SERPING1	0.122557	0.124983	9.2578	1	1
SERTAD1	-0.0542298	-0.0593897	8.1015	1	1
SESN1	0.169988	0.218242	7.8398	0.99885	1
SESN3	0.120557	0.165559	7.76455	0.99969	1
SET	-0.167472	-0.181219	8.4037	1	1
SETD7	-0.0106528	-0.010911	8.08209	1	1
SEZ6L2	-0.621178	-0.700279	8.21654	3.25401e-05	0.000210732
SF1	-0.293856	-0.317865	8.50545	0.9991	1
SF3B1	-0.277132	-0.303266	8.41809	0.999275	1
SF3B2	-0.250469	-0.273063	8.28125	0.999921	1
SF3B5	0.0968543	0.0992163	9.04855	1	1
SF3B6	-0.140637	-0.151296	8.51375	1	1
SFN	-0.284753	-0.320141	8.13742	0.983553	1
SFPQ	-0.248898	-0.269111	8.56975	0.999981	1
SFRP2	0.930721	1.0213	7.8712	3.14818e-18	3.85217e-17
SFRP4	2.04752	2.20292	7.93523	4.24627e-177	5.44192e-175
SFT2D1	-0.443101	-0.521868	8.11166	0.155388	0.642393
SGK1	0.764169	0.835987	8.46472	1.55193e-08	1.25131e-07
SGSM3	-0.288751	-0.318588	8.22091	0.995476	1
SH2D1A	0.0793578	0.371054	7.48356	0.678989	1
SH3BGRL	-0.190809	-0.203443	8.28019	1	1
SH3BGRL3	0.111417	0.114454	9.15464	1	1
SH3GLB2	-0.232328	-0.247745	8.50124	1	1
SH3RF1	-0.549645	-0.745472	7.79127	9.435e-05	0.000577242
SH3YL1	0.113299	0.140391	7.94155	0.999998	1
SHC2	0.0578405	0.0635979	8.27716	1	1
SHISA5	-0.246399	-0.259898	8.60748	1	1
SHROOM1	-1.06166	-1.21903	8.22136	3.07717e-28	5.20341e-27
SIDT2	-0.751727	-0.904263	8.00922	4.52838e-11	4.16099e-10
SIL1	-0.0803688	-0.0868214	8.32094	1	1
SIM2	-0.254016	-0.33076	7.88313	0.939992	1
SIVA1	0.244447	0.251496	8.9161	1	1
SKIL	0.125503	0.150238	7.93136	0.999983	1
SKP1	-0.221964	-0.227186	9.60944	1	1
SLC12A2	-0.684528	-0.788181	8.27982	2.12037e-07	1.60344e-06
SLC14A1	-0.768431	-1.68409	7.70323	1.67031e-19	2.14063e-18
SLC15A2	-0.540342	-0.680408	8.00648	0.0015834	0.00878266
SLC1A5	-0.321199	-0.340804	8.52417	0.99752	1
SLC22A17	-0.872045	-0.976856	8.19789	6.25673e-18	7.61757e-17
SLC22A23	-0.325081	-0.403826	7.99669	0.732699	1
SLC22A3	-1.50838	-1.82959	8.13287	1.93928e-67	6.13265e-66
SLC25A1	0.138025	0.144951	8.64171	1	1
SLC25A3	-0.275534	-0.283928	9.23516	1	1
SLC25A37	-0.631603	-0.753754	8.10052	4.01156e-06	2.82317e-05
SLC25A39	0.149885	0.157432	8.53499	1	1
SLC25A4	-0.622611	-0.691746	8.22275	2.20577e-05	0.000145952
SLC25A5	-0.142525	-0.151647	8.55091	1	1
SLC25A6	0.199722	0.20151	10.2617	1	1
SLC26A2	-0.490489	-0.705693	7.7194	0.0186834	0.0904455
SLC26A4	-1.47836	-4.03373	7.62776	5.2872e-76	1.98067e-74
SLC2A10	-0.654561	-0.786991	8.07573	3.9669e-07	2.95395e-06
SLC2A12	-0.45548	-0.580858	7.94578	0.0446032	0.204152
SLC2A4RG	-0.0432119	-0.0460641	8.46694	1	1
SLC30A4	-0.841841	-0.966082	8.33321	1.81777e-15	2.00284e-14
SLC35F2	0.00554514	0.00467587	7.87902	1	1
SLC37A4	-0.183958	-0.239076	7.83828	0.996112	1
SLC38A10	-0.257144	-0.27212	8.47926	0.999996	1
SLC38A2	0.234566	0.254621	8.2585	0.99997	1
[truncated: 436 more rows]

## Sheet: Cancer relapse vs cancer non-re
Genes	logFC	unshrunk.logFC	logCPM	PValue	Adjusted_Pvalue
A2M	0.719533	0.730411	9.50056	3.97897e-07	2.44667e-06
ABAT	-0.804798	-1.09917	7.81094	2.95278e-16	2.66297e-15
ABCC4	-0.441638	-0.467696	8.77712	0.465979	1
ABHD11	0.10204	0.113874	8.16235	1	1
ABHD12	0.282523	0.311106	8.26614	0.994844	1
ABHD2	-0.872845	-0.922133	8.77365	2.76035e-18	2.69938e-17
AC010642.2	0.241039	0.265205	8.08728	0.999569	1
AC011043.1	-0.451832	-1.10371	7.63861	6.42143e-06	3.62788e-05
AC018816.1	1.3406	3.47766	7.57919	2.43797e-89	1.04149e-87
AC020916.1	-0.0165391	-0.0247349	7.79679	1	1
AC023310.4	1.19376	2.3601	7.60898	5.12399e-61	1.37109e-59
AC069228.1	0.505293	1.44269e+08	7.49822	3.16334e-36	5.06759e-35
AC254629.1	0.383716	0.628554	7.69749	0.173387	0.643595
ACACA	-0.255514	-0.289799	8.14902	0.996513	1
ACAD8	-0.939517	-1.08157	8.13391	5.30913e-21	5.59643e-20
ACADSB	0.0526463	0.0726274	7.88177	0.999999	1
ACADVL	-0.536175	-0.555473	9.07536	0.0165193	0.0703224
ACAT1	-0.2071	-0.234064	8.00013	1	1
ACAT2	-0.555609	-0.73255	7.87948	0.00016004	0.000818694
ACKR1	-0.16214	-0.179533	7.7667	0.999528	1
ACLY	-0.653586	-0.711098	8.53537	1.76443e-06	1.03528e-05
ACO2	-0.0941013	-0.104692	8.16075	1	1
ACP1	0.343607	0.387174	8.25918	0.880552	1
ACP5	-0.183044	-0.216522	7.86821	0.99622	1
ACPP	-1.28762	-1.2952	12.3609	7.3403e-55	1.71862e-53
ACSL1	0.157992	0.178844	8.31536	0.999995	1
ACSL3	-0.538204	-0.580066	8.66144	0.0170229	0.0723397
ACSM1	-0.628923	-0.793559	7.82775	9.9039e-06	5.48091e-05
ACSM3	0.0824441	0.119723	7.73701	0.999946	1
ACTA1	0.780833	1.36479	7.46611	2.29442e-17	2.14058e-16
ACTA2	-0.286295	-0.287462	10.7044	0.999996	1
ACTB	-0.0388694	-0.0390014	11.3888	1	1
ACTC1	-0.872764	-1.0703	7.63765	1.23633e-16	1.14033e-15
ACTG1	0.0363248	0.0365572	11.0473	1	1
ACTG2	-0.974723	-0.977908	11.0884	1.18068e-31	1.79684e-30
ACTN1	-0.225626	-0.239146	8.3013	0.999997	1
ACTR2	0.299378	0.33687	8.11759	0.976353	1
ACY3	0.798048	3.69599	7.48176	2.10111e-29	3.00953e-28
ACAA1	-0.158104	-0.170645	8.47619	1	1
ADAM10	-0.434087	-0.515689	8.08079	0.182121	0.674182
ADAM9	-0.149149	-0.179077	7.97703	1	1
ADAMTS1	-0.114695	-0.12784	7.91038	0.999989	1
ADAMTSL1	0.712243	1.82454	7.54157	8.61134e-17	7.97286e-16
ADAR	0.269904	0.309434	8.1005	0.989117	1
ADD1	-0.04495	-0.0476722	8.35984	1	1
ADGRF1	-0.0327018	-0.184547	7.48892	0.984292	1
ADH5	-0.538033	-0.572551	8.53546	0.0141608	0.0609216
ADI1	-0.359141	-0.373216	9.10095	0.98977	1
ADIPOR1	0.135246	0.157713	8.10728	1	1
ADIRF	-1.39988	-1.40541	11.3765	8.17674e-113	4.63032e-111
ADRM1	0.0911161	0.0971947	8.30006	1	1
AEBP1	0.697635	0.706623	9.39101	2.49199e-08	1.61813e-07
AES	-0.194948	-0.198728	9.51969	1	1
AFDN	-0.473136	-0.568503	8.06338	0.0501688	0.204283
AFF3	-0.55297	-0.73887	7.83811	0.000269258	0.00135744
AFMID	0.0777984	0.10433	7.76943	0.999992	1
AGR2	0.380371	0.390235	9.74071	0.854487	1
AGR3	1.47608	3.02532	7.67	2.50339e-109	1.35461e-107
AGRN	0.473665	0.528885	8.10771	0.128602	0.490823
AGTRAP	-0.511836	-0.530494	8.95086	0.075878	0.300428
AHCY	-0.114741	-0.121975	8.53105	1	1
AHNAK	-0.246959	-0.261031	8.56614	0.999994	1
AIDA	0.643989	0.801552	7.90611	3.97297e-06	2.28165e-05
AK2	0.0840885	0.0934235	8.28501	1	1
AKR1A1	-0.19448	-0.202535	8.86153	1	1
AKR7A2	-0.178557	-0.190729	8.3196	1	1
AKT1	-0.276017	-0.29454	8.40231	0.999902	1
AL049839.2	1.65685	2.06224	7.87832	5.26255e-60	1.39286e-58
AL121790.1	0.141721	0.202178	7.96918	0.996558	1
AL451127.1	0.210071	0.484795	7.48804	0.81139	1
AL589182.1	-0.966911	-1.05249	8.09041	8.96773e-23	1.01095e-21
ALCAM	0.350793	0.41456	8.04902	0.707666	1
ALDH1A3	-0.32983	-0.339863	9.34964	0.996853	1
ALDH2	-0.254505	-0.286285	8.15013	0.996772	1
ALDH3A2	-0.527068	-0.602004	8.17526	0.0112608	0.04914
ALDH4A1	-1.1857	-1.36776	8.0024	1.0023e-45	1.98422e-44
ALDH6A1	-0.238713	-0.283769	7.95965	0.999657	1
ALDH7A1	-0.604674	-0.706722	8.05575	5.29626e-05	0.000279143
ALDH9A1	-0.325039	-0.382199	8.03599	0.911982	1
ALKBH7	-0.500491	-0.513948	9.01956	0.250797	0.900724
ALOX15B	-1.60869	-1.71376	8.78727	3.41443e-102	1.69676e-100
AMACR	0.561714	0.650954	8.36684	0.0119168	0.0517246
AMD1	-0.282602	-0.295167	9.22751	0.999302	1
AMOTL1	-0.141242	-0.170242	7.94979	0.999991	1
ANAPC11	-0.124647	-0.127312	9.27796	1	1
ANAPC15	-0.0802263	-0.088396	8.14885	1	1
ANAPC16	-0.0337759	-0.0359055	8.83805	1	1
ANAPC5	-0.0624477	-0.0715787	8.12794	1	1
ANG	-0.538712	-0.672373	7.89756	0.00188126	0.00894701
ANK3	0.603097	0.873702	7.88101	6.64931e-06	3.74793e-05
ANKH	-0.164775	-0.178033	8.49185	1	1
ANKRD10	-0.120696	-0.13729	8.19985	1	1
ANKRD29	0.954408	1.49085	7.63533	1.04702e-25	1.32098e-24
ANKRD37	-0.934685	-1.09729	8.13554	2.68056e-21	2.86279e-20
ANO7	-1.61818	-1.75962	8.54862	8.44481e-121	5.87518e-119
ANPEP	-2.53517	-2.68935	9.24261	4.95202e-236	1.7226e-233
ANTXR2	-0.15579	-0.175778	8.15789	0.999992	1
ANXA1	-0.583223	-0.630356	8.58536	0.00228374	0.01084
ANXA11	-0.353207	-0.372665	8.60344	0.984394	1
ANXA2	0.337222	0.354182	8.76159	0.97936	1
ANXA3	-0.761565	-0.895469	8.14578	5.40454e-12	4.21796e-11
ANXA5	0.136568	0.142532	8.97815	1	1
ANXA7	-0.0164693	-0.0185345	8.24557	1	1
AOC1	-1.24613	-2.8641	7.61855	6.45117e-62	1.76501e-60
AP000527.1	-0.0832015	-0.0846262	8.3125	1	1
AP001816.1	-0.999996	-1.041	8.77402	3.49674e-38	5.75308e-37
AP1B1	-0.0767458	-0.0837395	8.36856	1	1
AP1M2	-0.636923	-0.698407	8.23753	6.88799e-06	3.8735e-05
AP2M1	0.0770643	0.0797269	9.13652	1	1
AP2S1	-0.150584	-0.155449	9.00501	1	1
AP3D1	0.00668491	0.00613946	8.13728	1	1
APCDD1	0.47737	0.590231	7.90755	0.0369895	0.152919
APEH	-0.38989	-0.419005	8.30159	0.822616	1
APEX1	0.0763922	0.08114	8.24158	1	1
APH1A	-0.00204958	-0.00289538	8.19451	1	1
APLP2	-0.695846	-0.711194	9.71036	1.54031e-11	1.17575e-10
APMAP	-0.012055	-0.0125506	8.18442	1	1
APOC1	1.57677	1.66892	8.55402	1.32878e-66	4.14818e-65
APOD	-0.363139	-0.380457	8.50805	0.911425	1
APOE	0.795623	0.81094	9.35327	4.52744e-10	3.16791e-09
APOL4	0.644868	1.15294	7.67829	4.32131e-11	3.20805e-10
APP	-0.307942	-0.333458	8.43021	0.99341	1
APRT	-0.316345	-0.320445	9.64397	1	1
AQP1	-0.386082	-0.429885	7.9003	0.620089	1
AQP3	-0.325581	-0.375995	8.2243	0.87205	1
ARCN1	-0.0287541	-0.0316881	8.04108	1	1
ARF1	0.0744455	0.0766659	9.40929	1	1
ARF3	0.0225638	0.0256144	8.13645	1	1
ARF4	0.164902	0.174798	8.74839	1	1
ARF5	-0.0872357	-0.0922536	8.42656	1	1
ARF6	0.0512963	0.0566794	8.29916	1	1
ARFGAP3	-0.161046	-0.175564	8.38648	1	1
ARFGEF3	-0.339567	-0.391345	8.17221	0.843969	1
ARFIP2	-0.440702	-0.467284	8.4866	0.510314	1
ARG2	-0.618108	-0.670355	8.81642	0.000682582	0.00332417
ARGLU1	-0.171037	-0.189244	8.33035	1	1
ARHGAP1	0.0527869	0.05654	8.34081	1	1
ARHGDIA	-0.298375	-0.308835	8.81828	0.999993	1
ARHGDIB	0.903925	0.992473	8.06114	4.11776e-16	3.69991e-15
ARHGEF26	0.401946	0.527934	7.81667	0.155807	0.585479
ARL1	-0.00792021	-0.00783467	8.25785	1	1
ARL6IP1	0.277653	0.317362	8.12433	0.986898	1
ARL6IP4	-0.220996	-0.225557	9.31218	1	1
ARL6IP5	-0.0601525	-0.064475	8.55265	1	1
ARMCX3	-0.0664848	-0.0795553	8.02938	1	1
ARPC1A	0.109986	0.126358	8.20481	1	1
ARPC1B	0.825838	0.887752	8.29309	9.2867e-15	7.87913e-14
ARPC2	0.387168	0.418707	8.34494	0.80524	1
ARPC3	0.311515	0.327173	8.90013	0.999387	1
ARPC4	0.0531224	0.056151	8.46358	1	1
ARPC5	0.319999	0.351646	8.19469	0.972093	1
ARRDC1	-0.217995	-0.232552	8.3926	0.999999	1
ARRDC2	0.903634	1.08212	7.8545	6.73772e-16	5.98772e-15
ASAH1	-0.397837	-0.41936	8.83234	0.849913	1
ASRGL1	1.3026	1.77831	7.84862	1.75729e-48	3.72087e-47
ASS1	0.634508	0.787289	7.82321	2.60734e-05	0.0001414
ASTN2	-1.16371	-1.38505	7.9695	1.86235e-43	3.54282e-42
ATF3	-0.289168	-0.310129	8.26849	0.977064	1
ATF4	0.0825031	0.0858602	9.02985	1	1
ATOX1	0.220363	0.228744	8.98281	1	1
ATP11A	0.854036	1.33682	7.70298	7.01829e-21	7.36617e-20
ATP1A1	0.0527442	0.0548769	9.35195	1	1
ATP1B1	0.581904	0.75963	7.77326	0.00019708	0.00100186
ATP1B3	-0.11897	-0.139534	7.94537	1	1
ATP2C1	-0.325055	-0.347989	8.65904	0.989154	1
ATP5F1A	-0.0949099	-0.0987814	9.01423	1	1
ATP5F1B	-0.209298	-0.214834	9.37128	1	1
ATP5F1C	0.0202879	0.0226707	8.38405	1	1
ATP5F1D	-0.497497	-0.507598	9.24371	0.182181	0.674182
ATP5F1E	0.323144	0.326984	10.3446	1	1
ATP5IF1	-0.169693	-0.175807	9.27858	1	1
ATP5MC1	0.106046	0.108783	9.05497	1	1
ATP5MC2	0.0390309	0.039624	9.95723	1	1
ATP5MC3	-0.0531713	-0.0549787	8.94376	1	1
ATP5MD	0.159222	0.162885	9.66199	1	1
ATP5ME	0.375884	0.380114	10.2125	1	1
ATP5MF	0.142285	0.145149	9.80151	1	1
ATP5MG	0.252006	0.257528	9.68635	1	1
ATP5MPL	0.308169	0.316881	9.52999	0.999989	1
ATP5PB	0.113134	0.122397	8.49485	1	1
ATP5PD	-0.128252	-0.136241	8.60067	1	1
ATP5PF	-0.091844	-0.0948993	9.10563	1	1
ATP5PO	0.0320878	0.0340068	8.79961	1	1
ATP6AP1	-0.555611	-0.581128	8.91128	0.00522406	0.0239109
ATP6AP2	0.102352	0.11201	8.307	1	1
ATP6V0B	-0.0204648	-0.0205746	9.93152	1	1
ATP6V0D1	-0.35304	-0.374966	8.40384	0.971537	1
ATP6V0E1	0.131385	0.136217	9.11184	1	1
ATP6V0E2	-0.813461	-0.863836	8.44695	4.50745e-16	4.03516e-15
ATP6V1E1	0.167889	0.184434	8.28652	1	1
ATP6V1F	-0.00118968	-0.00145672	8.90533	1	1
ATP6V1G1	0.136852	0.141454	9.66852	1	1
ATP6V1H	-0.0829291	-0.100116	7.93599	1	1
ATP8B1	-0.474041	-0.665996	7.81706	0.00433427	0.0199507
ATRAID	-0.0979006	-0.103384	8.5567	1	1
ATXN10	-0.046194	-0.0513778	8.21202	1	1
AUP1	-0.0330571	-0.0352334	8.52776	1	1
AURKAIP1	-0.0647693	-0.0666853	8.97125	1	1
AZGP1	-1.83254	-1.84387	11.5979	1.61232e-175	2.06632e-173
AZIN1	0.204884	0.236637	8.1252	0.999777	1
B2M	0.483277	0.485011	12.2716	0.413007	1
B4GALT1	0.566111	0.634976	8.12147	0.00294283	0.0138336
BABAM1	0.27259	0.296142	8.23425	0.999179	1
BACE2	0.213494	0.237404	8.13762	0.999263	1
BAD	-0.0628141	-0.065079	8.63565	1	1
BAG1	0.0863877	0.0957611	8.21571	1	1
BAG6	-0.233184	-0.248245	8.42404	0.999999	1
BAIAP2	-1.14624	-1.21755	8.5073	5.56437e-57	1.41138e-55
BANF1	-0.0721823	-0.0762525	8.51381	1	1
BANK1	0.548902	0.963504	7.73322	1.57587e-06	9.26873e-06
BASP1	0.0121816	0.0130492	8.49129	1	1
BBS4	-0.214216	-0.307559	7.75701	0.930892	1
BCAP29	-0.167213	-0.204275	7.94742	0.999915	1
BCAP31	-0.348341	-0.359613	9.00643	1	1
BCAT2	-0.138167	-0.148953	8.29749	1	1
BCL3	-0.150474	-0.176266	7.85909	1	1
BEX3	-0.0253337	-0.0254948	9.22964	1	1
BEX4	0.100851	0.112238	8.10642	1	1
BGN	0.977586	1.00025	8.86487	3.77261e-29	5.34087e-28
BHLHE40	-0.133211	-0.150061	7.89819	0.999956	1
BIK	-0.139194	-0.159653	8.12766	1	1
BLOC1S1	-0.0864621	-0.0883811	9.19476	1	1
BLVRB	-0.399666	-0.410281	9.04278	0.957647	1
BMPR1B	-0.410073	-0.489147	8.09314	0.510219	1
BNIP3	-0.628902	-0.694043	8.41611	2.18583e-05	0.000119071
BOLA3	0.197929	0.235028	8.0743	0.9993	1
BRD2	0.153632	0.165441	8.35146	1	1
BRI3	-0.0199955	-0.020183	9.66523	1	1
BRK1	-0.0154435	-0.0160594	8.77541	1	1
BSG	-0.449206	-0.456203	9.57259	1	1
BST2	-0.0942107	-0.0977043	8.59052	1	1
BTBD6	-0.135504	-0.150794	8.15557	1	1
BTF3	0.0759131	0.0772977	9.55065	1	1
BTG1	0.730035	0.77785	8.48963	3.04331e-10	2.13558e-09
BTG2	-0.243678	-0.25202	8.68402	0.99997	1
BUD31	0.0725681	0.0809969	8.21351	1	1
BZW1	0.246615	0.271599	8.41928	0.999746	1
C11orf58	0.203132	0.220541	8.39815	0.999999	1
C11orf96	0.0484116	0.0498035	8.9619	1	1
C12orf57	-0.32972	-0.333218	10.0197	1	1
C15orf48	0.165954	0.184296	8.48458	0.997962	1
C15orf61	0.0583289	0.0692559	7.96661	1	1
C19orf24	0.0683748	0.0727926	8.40046	1	1
C19orf33	0.932416	1.32435	7.72939	1.43793e-19	1.4589e-18
C19orf48	-0.313713	-0.319034	9.43466	0.999989	1
C19orf53	-0.0448493	-0.0460127	9.2074	1	1
C19orf70	-0.171067	-0.175305	9.05499	1	1
C1orf116	-0.647962	-0.699371	8.47912	2.70508e-06	1.56458e-05
C1orf122	-0.0502941	-0.0513258	9.01497	1	1
C1orf21	-0.0850649	-0.0908222	8.32051	1	1
C1orf43	0.205573	0.221639	8.47724	0.999999	1
C1QA	0.845148	0.864782	8.99983	3.33025e-15	2.86543e-14
C1QB	1.05396	1.08485	8.90503	1.08518e-30	1.60146e-29
C1QBP	-0.0738503	-0.0831317	8.25674	1	1
C1QC	0.758903	0.813958	8.15282	1.08395e-08	7.15288e-08
C1R	0.790655	0.807672	9.0559	3.01522e-12	2.38379e-11
C1S	0.87276	0.905161	8.59159	7.04318e-17	6.54585e-16
C2orf72	-1.32185	-1.87109	7.73192	9.61969e-64	2.85658e-62
C3	3.04009	3.29946	8.74674	2.09602e-215	5.10381e-213
C4orf3	0.336308	0.355532	8.6274	0.994378	1
C4orf48	0.934499	1.00207	8.16279	7.05102e-22	7.76888e-21
C5orf15	0.00578081	0.00736327	7.97995	1	1
C6orf48	0.108229	0.116739	8.32481	1	1
C6orf62	0.315997	0.348139	8.36162	0.9801	1
C7	0.152537	0.165718	8.05414	0.999998	1
C7orf50	0.0778717	0.0817668	8.55226	1	1
C8orf33	0.380038	0.440395	7.97964	0.575462	1
C8orf59	0.542131	0.577781	8.6431	0.0124075	0.0537583
C8orf82	-0.412983	-0.440535	8.36809	0.695373	1
C9orf16	-0.120506	-0.123882	8.93378	1	1
CAB39	0.140226	0.16718	7.97289	1	1
CAB39L	-0.068386	-0.0766735	7.97456	1	1
CADPS	0.310922	1.11765	7.53904	1.57226e-06	9.26873e-06
CALCA	0.687068	2.41463	7.49399	8.5072e-16	7.53274e-15
CALD1	0.000496504	0.000239103	9.06707	1	1
CALM1	-0.110597	-0.11574	8.70604	1	1
CALM2	0.041289	0.0423921	9.52484	1	1
CALM3	-0.0564593	-0.0593164	8.55787	1	1
CALR	-0.208205	-0.210459	10.1877	1	1
CALU	-0.0622551	-0.0662984	8.25498	1	1
CAMK1	-0.469026	-0.519437	8.10951	0.158768	0.593857
CAMK2N1	0.366532	0.411162	8.10529	0.682903	1
CAMKK2	-0.391421	-0.44334	8.24238	0.570362	1
CAMTA1	-0.000862628	-0.0012081	8.10804	1	1
CANT1	-0.492346	-0.516375	8.79335	0.151515	0.573777
CANX	-0.0353238	-0.0361537	9.26841	1	1
CAP1	0.285509	0.313064	8.21446	0.996353	1
CAPG	0.489224	0.567367	8.04673	0.0570255	0.230277
CAPN2	0.317934	0.358206	8.15335	0.937822	1
CAPNS1	-0.348263	-0.356801	9.30325	1	1
CAPZB	-0.151811	-0.159239	8.74474	1	1
CARMN	-0.789186	-0.837918	8.17417	3.05853e-12	2.4102e-11
CARTPT	-0.254255	-2.72328	7.50972	6.54745e-11	4.73088e-10
CASC4	-0.252309	-0.288144	8.1645	0.997015	1
CAST	-0.277541	-0.313087	8.0983	0.991934	1
CAT	-0.144897	-0.168157	8.09394	1	1
CAVIN1	-0.347267	-0.36084	8.53015	0.989767	1
CBLL1	-0.916518	-1.31426	7.71889	2.48828e-23	2.94124e-22
CBR1	-0.244232	-0.268263	8.29993	0.999837	1
CBR3	-0.470657	-0.679383	7.64005	0.00378214	0.0176766
CBWD1	0.0576378	0.0727606	7.93063	1	1
CBX3	0.294458	0.332281	8.14089	0.977325	1
CCDC167	0.0128776	0.0144574	8.18374	1	1
CCDC47	-0.116349	-0.134158	8.01849	1	1
CCDC57	-0.595065	-0.641733	8.24288	0.000375233	0.00187232
CCDC85B	-0.303259	-0.316069	8.48267	0.999643	1
CCDC86	0.336445	0.405952	7.89873	0.710424	1
CCK	-1.78752	-2.99185	7.9793	7.07298e-112	3.91425e-110
CCL18	0.25806	0.994146	7.47429	8.63175e-05	0.000452007
CCL19	3.25027	4.33543	7.89779	6.70706e-279	3.26634e-276
CCL2	-0.26069	-0.288156	7.85683	0.974614	1
CCL20	0.14358	2.29359	7.43106	2.7378e-05	0.000148146
CCL21	1.40352	1.56686	7.89436	1.16635e-43	2.23627e-42
CCL3	0.112855	0.148255	7.59071	0.999888	1
CCL4	0.264015	0.312087	7.74961	0.961154	1
CCL4L2	0.276377	0.358586	7.60338	0.861801	1
CCL5	0.78016	0.876166	7.90241	3.828e-09	2.60368e-08
CCNC	0.110753	0.139207	7.96082	0.999995	1
CCND1	-0.21823	-0.23202	8.48056	1	1
CCNG1	-0.140663	-0.157571	8.12906	1	1
CCNG2	-0.310112	-0.35258	8.19077	0.950984	1
CCNI	0.0908986	0.0942521	8.74041	1	1
CCNL2	-0.0111513	-0.0129706	8.44876	1	1
CCPG1	-0.578625	-0.676029	7.99812	0.000396122	0.00197251
CCT2	0.0116151	0.0111739	8.09731	1	1
CCT3	-0.186753	-0.200302	8.46402	1	1
CCT4	-0.0863993	-0.0936424	8.39232	1	1
CCT5	0.0142191	0.0155995	8.15298	1	1
CCT6A	0.128588	0.144797	8.15187	1	1
CCT7	-0.385037	-0.400961	8.75236	0.996219	1
CCT8	0.286765	0.317945	8.28429	0.99393	1
CD14	-0.178377	-0.194806	8.01215	0.999975	1
CD151	-0.17398	-0.176392	9.66833	1	1
CD164	-0.0473268	-0.0503701	8.63796	1	1
CD177	-2.86281	-3.46246	8.69395	1.11152e-178	1.50364e-176
CD24	-0.118602	-0.125538	8.83349	1	1
CD276	0.600484	0.679605	8.03984	0.000273265	0.00137479
CD320	-0.777835	-0.821588	8.41714	6.08717e-14	5.05879e-13
CD38	-0.905245	-1.26691	7.9373	1.04987e-18	1.04344e-17
CD44	0.277179	0.303733	8.21717	0.994475	1
CD46	-0.635757	-0.669501	8.9655	6.05612e-06	3.42945e-05
CD47	0.0453181	0.0486961	8.33599	1	1
CD52	1.72871	1.92946	8.05437	4.0765e-89	1.68242e-87
CD59	0.0998456	0.104656	8.66241	1	1
CD63	-0.099073	-0.0999651	10.3431	1	1
CD68	0.769979	0.888434	7.81893	8.64864e-09	5.76971e-08
CD74	1.25292	1.26148	10.7973	5.58113e-55	1.33236e-53
CD81	-0.166713	-0.167841	10.627	1	1
CD9	-0.62406	-0.638626	9.99573	9.16727e-06	5.08481e-05
CD99	0.186816	0.189771	9.79841	1	1
CDC37	-0.237851	-0.249715	8.68017	1	1
CDC37L1	-1.01685	-1.28455	7.81936	4.36835e-26	5.54007e-25
CDC42	0.157515	0.168401	8.48246	1	1
CDC42EP5	-1.1071	-1.16292	8.81805	1.42495e-46	2.89147e-45
CDH1	-0.32744	-0.362103	8.48569	0.951421	1
CDK19	0.569041	0.723145	8.02357	0.000734201	0.00356842
CDK2AP2	0.128567	0.137384	8.43391	1	1
CDK4	0.0201989	0.0219765	8.11374	1	1
CDK5RAP3	-0.420328	-0.454983	8.42404	0.583729	1
CDKN1A	-0.114112	-0.122329	8.0839	1	1
CEBPB	0.541496	0.567258	8.61254	0.0257614	0.107968
CEBPD	0.575414	0.581752	10.1675	0.00522275	0.0239109
CENPX	-0.381766	-0.390579	9.278	0.986843	1
CERS2	0.0195937	0.0225933	8.11967	1	1
CERS4	-0.32785	-0.342458	8.58548	0.996264	1
CFAP69	-0.64552	-0.826832	7.90829	2.43775e-06	1.41669e-05
CFB	1.3603	1.67792	8.12961	8.99634e-31	1.33574e-29
CFD	-1.04684	-1.06093	9.41773	4.36782e-29	6.14777e-28
CFL1	-0.0384028	-0.038716	10.2248	1	1
CHCHD1	-0.280699	-0.307508	8.33772	0.99803	1
CHCHD10	0.106495	0.109209	9.18688	1	1
CHCHD2	0.038637	0.0393179	10.1516	1	1
CHCHD5	-0.248643	-0.264814	8.36447	0.999992	1
CHD3	-0.56727	-0.602639	8.45762	0.00238765	0.0112892
CHGA	0.135577	0.184235	7.59891	0.99994	1
CHI3L1	0.923899	2.12374	7.48316	3.7668e-18	3.63975e-17
CHI3L2	1.5248	2.97809	7.6354	6.10192e-77	2.21764e-75
CHID1	-0.528818	-0.559229	8.43533	0.024826	0.104406
CHIT1	0.880305	2.24438	7.5167	7.12249e-23	8.06663e-22
CHKA	0.3139	0.36486	8.0519	0.897274	1
CHMP2A	-0.143914	-0.154254	8.50228	1	1
CHMP3	-0.0282755	-0.0326601	8.20649	1	1
CHMP5	-0.0171304	-0.0187282	8.3658	1	1
CHP1	-0.0776666	-0.0902637	8.03028	1	1
CHPF	-0.3595	-0.371478	8.81026	0.992831	1
CHPT1	0.510874	0.602875	8.00143	0.0196123	0.083054
CHRNA2	-2.21593	-3.05452	7.84928	2.57054e-215	5.69023e-213
CIB1	-0.235573	-0.240659	9.41931	1	1
CIRBP	-0.0627763	-0.0640254	9.90137	1	1
CISD3	-0.0646587	-0.0672506	8.63963	1	1
CITED1	0.84057	1.49456	7.62268	2.33666e-24	2.84488e-23
CKB	-0.423516	-0.42734	10.5137	0.919331	1
CLDN3	0.140202	0.142364	9.88971	1	1
CLDN4	0.28834	0.294375	9.57412	0.999959	1
CLDN5	0.0708052	0.082651	7.84835	0.999996	1
CLDN7	0.334016	0.354722	8.66708	0.980321	1
CLDN8	0.46788	0.854487	7.62274	1.58463e-05	8.74962e-05
CLIC1	-0.352524	-0.359044	9.58845	1	1
CLK1	-0.22788	-0.255561	8.17968	0.999732	1
CLNS1A	0.310058	0.361873	7.99552	0.948271	1
CLPP	-0.284548	-0.30183	8.36283	0.999848	1
CLPTM1L	0.0047099	0.0060063	8.1507	1	1
CLSTN1	-0.461003	-0.486334	8.73794	0.356919	1
CLSTN2	0.00481132	-0.0516543	7.49438	0.998791	1
CLTA	0.019508	0.0208712	8.8617	1	1
CLTC	-0.0657933	-0.0687456	8.69016	1	1
CLU	-0.631135	-0.640352	9.30643	7.5804e-05	0.000398667
CMC2	-0.0842975	-0.100114	7.96683	1	1
CMPK1	0.0674518	0.0726055	8.52196	1	1
CNBP	0.396598	0.411753	9.25886	0.936481	1
CNDP2	-0.25438	-0.267585	8.7719	0.999996	1
CNN1	-0.74702	-0.754534	9.60649	1.32224e-11	1.01247e-10
CNN3	0.339893	0.369239	8.21329	0.942197	1
CNPY2	0.116151	0.123964	8.76856	1	1
CNPY3	-0.153835	-0.166097	8.27386	1	1
COA3	-0.160056	-0.171932	8.56684	1	1
COA4	0.361426	0.394859	8.33617	0.882828	1
COG3	0.195055	0.230769	8.01345	0.999959	1
COL12A1	-0.542329	-0.616842	8.0084	0.0148254	0.063668
COL16A1	0.0687595	0.0716856	8.33715	1	1
COL18A1	0.119904	0.124754	8.49474	1	1
COL1A1	0.939057	0.961399	8.79038	1.03996e-20	1.08218e-19
COL1A2	0.507765	0.516358	9.07992	0.156837	0.587536
COL2A1	-0.922888	-1.61187	7.56878	2.30488e-23	2.73775e-22
COL3A1	0.976822	1.00942	8.54213	6.79046e-25	8.3509e-24
COL4A1	0.28056	0.30143	8.02816	0.994732	1
COL4A2	0.275524	0.286949	8.35753	0.99981	1
COL6A1	-0.45516	-0.468836	8.70847	0.500166	1
COL6A2	-0.572999	-0.581398	9.36678	0.00395663	0.0183862
COL9A2	0.581527	0.637972	8.38598	0.0063685	0.0287705
COLCA1	0.531005	0.624653	8.05091	0.00912039	0.0401594
COMMD4	-0.031335	-0.0342394	8.30129	1	1
COMMD6	0.285915	0.294782	9.19731	0.999999	1
COMP	2.39796	2.55194	8.2642	2.82015e-202	4.90505e-200
COMT	0.040377	0.0424576	8.64114	1	1
COPA	-0.0612127	-0.0716506	8.1214	1	1
COPB1	-0.0776956	-0.0896636	8.17492	1	1
COPB2	0.231195	0.257515	8.34665	0.999879	1
COPE	0.00777586	0.00801831	9.18091	1	1
COPG1	0.131381	0.145724	8.31442	1	1
COPRS	-0.202464	-0.225994	8.19086	0.999967	1
COPS6	-0.0758357	-0.0820667	8.29337	1	1
COPS9	0.313417	0.319637	9.5193	1	1
COPZ1	-0.0799534	-0.0842947	8.64698	1	1
COQ4	-0.356807	-0.380056	8.45056	0.971176	1
CORO1A	1.26106	1.44164	7.89161	1.48105e-39	2.50442e-38
CORO1B	-0.693458	-0.71607	8.85859	6.93678e-11	4.98261e-10
COTL1	0.370618	0.413563	8.09051	0.740421	1
COX14	0.242229	0.254104	8.78208	1	1
COX17	0.377873	0.399037	8.9997	0.917205	1
COX20	0.159195	0.174907	8.31407	1	1
COX4I1	-0.260208	-0.263719	10.0217	1	1
COX5A	-0.0392629	-0.040631	8.87715	1	1
COX5B	0.0116621	0.0117933	10.1588	1	1
COX6A1	0.11524	0.116675	10.1509	1	1
COX6B1	-0.0477418	-0.0483142	9.89857	1	1
COX6C	0.242218	0.247038	9.78391	1	1
COX7A1	-0.155579	-0.160859	8.53557	1	1
COX7A2	0.319252	0.324501	10.0832	1	1
COX7A2L	0.288136	0.310566	8.55359	0.998832	1
COX7B	0.163772	0.169894	9.13685	1	1
COX7C	0.0895861	0.0907822	10.3998	1	1
COX8A	-0.132137	-0.133218	10.3458	1	1
CP	1.42274	3.30853	7.599	6.56424e-74	2.25126e-72
CPB1	0.755752	3.4624	7.49492	2.98052e-32	4.65229e-31
CPD	-0.187547	-0.23232	7.91884	0.999719	1
CPE	-1.02352	-1.06277	9.4185	3.05868e-31	4.56926e-30
CPED1	0.245485	0.355926	7.61259	0.79199	1
CPLX3	-0.728987	-0.992051	8.00184	2.11869e-09	1.46148e-08
CPM	1.2225	1.66666	7.84427	4.12978e-41	7.44889e-40
CPNE4	-0.2993	-0.346868	8.24377	0.942959	1
CRABP2	0.671192	1.04386	7.64979	1.49485e-09	1.03702e-08
CRACR2B	-0.109634	-0.118785	8.29579	1	1
CRAT	0.283207	0.30912	8.18094	0.994972	1
CREB3	-0.307023	-0.332015	8.27933	0.99475	1
CREB3L1	-0.166535	-0.183934	8.28693	0.999998	1
CREB3L4	-0.464804	-0.488655	8.9724	0.332231	1
CRELD2	0.160248	0.180854	8.15667	0.999999	1
CRIP1	0.732905	0.936792	7.65202	8.21685e-09	5.49671e-08
CRIP2	0.700343	0.742022	8.48656	4.98868e-07	3.05212e-06
CRISP3	0.613392	0.878175	7.80695	4.77987e-06	2.73216e-05
CRISPLD1	0.568948	0.734034	7.81686	0.000450259	0.00222389
CRISPLD2	-0.19415	-0.210175	8.36426	0.999983	1
CRLS1	-0.329995	-0.404275	8.00545	0.798584	1
CRNDE	0.852884	1.17127	7.98092	1.38827e-17	1.30519e-16
CRYAB	-0.0799933	-0.0826397	8.23211	1	1
CRYBG1	-0.419223	-0.524362	7.92948	0.285758	1
CRYL1	-0.473764	-0.537689	8.04958	0.0998965	0.387338
CRYM	0.266616	0.345079	7.9239	0.985235	1
CSDE1	0.0522907	0.0550784	8.78068	1	1
CSGALNACT1	-0.423394	-0.50305	8.01319	0.236413	0.854104
CSKMT	-0.342695	-0.350888	9.012	0.996628	1
CSNK1A1	-0.0680441	-0.0721377	8.66888	1	1
CSNK1D	-0.171751	-0.186923	8.32086	1	1
CSNK1E	0.0375075	0.0432344	8.07454	1	1
CSNK2B	0.0756954	0.0796777	8.63803	1	1
CSRP1	-0.762434	-0.76723	10.2753	2.17752e-16	1.99333e-15
CSRP2	0.578054	0.725659	7.87927	0.000408458	0.00202978
CST1	2.50461	4.53358	7.61078	6.89756e-241	2.79926e-238
CST2	5.63937	6.49329	9.31488	0	0
CST3	-0.514055	-0.5159	11.4191	0.0885504	0.346656
CST4	0.520589	2.29138	7.45464	1.29219e-20	1.33893e-19
CSTB	0.142763	0.148782	8.92644	1	1
CTBP1	-0.0253974	-0.0285733	8.31785	1	1
CTDSP1	-0.392796	-0.414606	8.5871	0.891989	1
CTGF	-0.0834475	-0.0842838	9.43322	1	1
CTNNA1	-0.0447582	-0.0479443	8.50119	1	1
CTNNB1	0.235369	0.250952	8.56672	0.999993	1
CTNND1	-0.183529	-0.202495	8.31057	0.999999	1
CTSA	0.397905	0.435053	8.16931	0.674179	1
CTSB	0.31517	0.322901	9.24406	0.999894	1
CTSD	-0.0872304	-0.0882138	9.89142	1	1
CTSF	-0.533515	-0.558177	8.5329	0.0220134	0.09306
CTSH	0.253605	0.265519	8.76839	0.999991	1
CTSK	1.10895	1.33319	7.71167	7.52555e-28	1.02373e-26
CTSL	0.109752	0.121168	8.21314	1	1
CTSS	1.42888	1.86892	7.73388	3.89994e-54	9.04414e-53
CTTN	0.110638	0.120253	8.41097	1	1
CUEDC2	-0.404878	-0.429053	8.34377	0.796317	1
CUTA	-0.293106	-0.298654	9.47186	1	1
CWH43	-0.415758	-0.588172	7.86056	0.0473007	0.192926
CX3CL1	-0.283176	-0.337885	7.79176	0.983469	1
CXADR	0.141216	0.18306	7.93299	0.999758	1
CXCL1	0.768499	2.78897	7.56141	3.13271e-23	3.6676e-22
CXCL10	1.28796	3.71453	7.64291	1.51083e-66	4.6568e-65
CXCL11	0.530418	2.84362	7.48135	1.18294e-17	1.11646e-16
CXCL13	0.546184	1.63254	7.45463	3.2204e-12	2.52957e-11
CXCL14	1.40388	1.75187	7.6494	1.21224e-52	2.78471e-51
CXCL17	0.700899	2.19849	7.57106	3.04747e-18	2.96824e-17
CXCL2	0.956035	2.11202	7.65056	4.55454e-28	6.26571e-27
CXCL3	0.342669	3.93578	7.46116	5.76135e-13	4.61476e-12
CXCL5	0.28184	4.56195	7.44974	5.73071e-12	4.45823e-11
CXCL6	0.373962	1.39736	7.46294	0.0118389	0.0514782
CXCL8	0.189583	0.810022	7.46113	0.00836532	0.0369683
CXCL9	1.05574	4.13135	7.51097	6.87524e-48	1.44321e-46
CXCR4	1.53419	1.81639	7.85013	4.49877e-63	1.30411e-61
CYB561	-0.304158	-0.331975	8.45361	0.990703	1
CYB561A3	0.238334	0.285797	7.89392	0.987383	1
CYB5A	-0.853061	-0.9057	8.74762	8.33727e-19	8.32018e-18
CYB5R3	0.0666404	0.0686381	8.88967	1	1
CYBA	0.766241	0.79605	8.6715	5.97626e-11	4.35695e-10
CYBRD1	0.514373	0.585747	7.97056	0.0313403	0.130898
CYC1	0.0120983	0.0125594	8.93605	1	1
CYCS	0.271627	0.298957	8.35719	0.998061	1
CYFIP1	-0.10709	-0.126426	8.06454	1	1
CYHR1	-0.292158	-0.303346	8.78001	0.999993	1
CYP1B1	-0.625052	-0.728029	7.96895	0.000122205	0.000629112
CYP27A1	0.0592137	0.0698109	7.97586	1	1
CYP3A5	-0.440939	-1.76121	7.58896	3.25295e-11	2.44473e-10
CYP4F8	0.699672	1.05336	7.69013	2.23569e-10	1.57794e-09
CYR61	-0.549194	-0.563114	8.76405	0.0334502	0.138758
CYSTM1	0.270075	0.312138	7.99612	0.999604	1
CYTH1	-0.237139	-0.291222	7.98692	0.99361	1
DAD1	0.0766021	0.0815023	8.71097	1	1
DAP	-0.239711	-0.252806	8.61906	1	1
DAZAP2	0.143354	0.15183	8.75012	1	1
DBI	-0.162798	-0.165138	10.2432	1	1
DCN	-0.0318887	-0.0323562	8.93262	1	1
DCTN3	0.0971147	0.103136	8.44114	1	1
DCXR	-0.723256	-0.730688	10.2912	3.77516e-14	3.16983e-13
DDAH1	-0.511352	-0.591592	8.06134	0.163327	0.608107
DDB1	-0.204987	-0.219135	8.40339	1	1
DDIT4	1.20185	1.31282	8.3624	3.69639e-41	6.71694e-40
DDOST	0.0359216	0.0396374	8.20784	1	1
DDR1	0.0568754	0.0627355	8.26232	1	1
DDRGK1	-0.358951	-0.389376	8.23754	0.9194	1
DDT	-0.0921035	-0.093252	9.96876	1	1
DDX17	0.0291103	0.0303971	8.91797	1	1
DDX24	-0.247946	-0.27469	8.17077	0.9995	1
DDX3X	0.187909	0.204765	8.31952	0.999999	1
DDX5	0.033609	0.0345855	9.77196	1	1
DEFB1	0.183731	0.41256	7.60159	0.718561	1
DEGS1	-0.0467876	-0.0486252	8.49256	1	1
DEPP1	1.42238	1.64494	7.84913	6.23036e-46	1.24352e-44
DERL2	-0.254584	-0.299504	8.0109	0.999691	1
DES	-0.643885	-0.647535	10.258	3.58144e-05	0.000190411
DGCR6L	-0.301552	-0.31987	8.39502	0.999188	1
DGUOK	0.117915	0.134661	8.09254	1	1
DHCR24	-0.271896	-0.278442	9.33101	0.999994	1
DHRS3	-0.148212	-0.158477	8.47976	1	1
DHRS7	-1.07465	-1.09671	10.2268	2.8851e-44	5.62017e-43
DHX15	-0.0949303	-0.109779	8.08611	1	1
DMAC1	0.259906	0.27708	8.4964	0.999975	1
DMXL1	-0.653381	-0.766644	8.13142	2.34354e-06	1.36847e-05
DNAH5	0.315482	0.602044	7.76842	0.05993	0.241605
DNAJA1	0.152878	0.165088	8.53906	1	1
DNAJB1	0.0946405	0.106582	8.16351	1	1
DNAJC10	-0.185936	-0.212511	8.07843	0.999942	1
DNAJC19	0.47799	0.538215	8.27571	0.0954642	0.372525
DNAJC3	-0.225673	-0.252961	8.18637	0.999593	1
DNAJC4	-0.23126	-0.24654	8.34812	0.999998	1
DNER	0.182514	0.631345	7.47644	0.0395292	0.161771
DNPH1	-0.23173	-0.239918	8.71995	1	1
DPM2	-0.0686414	-0.0736816	8.34454	1	1
DPM3	-0.279098	-0.287103	8.9526	1	1
DPP4	-0.800928	-0.903061	8.33159	9.29373e-13	7.3955e-12
DPP7	-0.294022	-0.304078	8.83175	0.999995	1
DPY30	0.0667129	0.0778605	8.18365	1	1
DRAP1	0.0823318	0.0872701	8.41074	1	1
DSG2	-0.520969	-0.684793	7.88587	0.00238155	0.0112823
DSP	-0.272887	-0.323106	8.1014	0.997918	1
DSTN	-0.180424	-0.183025	9.72244	1	1
DUS1L	-0.552349	-0.57769	8.6543	0.00788764	0.0352411
DUSP1	-0.352068	-0.357569	9.82235	0.994997	1
DUSP2	0.747146	0.875162	7.84758	9.36149e-08	5.9055e-07
DUSP23	0.471278	0.507111	8.23934	0.213316	0.777582
DUT	0.149051	0.162734	8.35734	1	1
DYNC1H1	-0.161534	-0.177795	8.25475	1	1
DYNLL1	0.230192	0.237761	9.15595	1	1
DYNLL2	-0.505097	-0.544112	8.39115	0.0647026	0.259985
DYNLRB1	-0.199565	-0.208581	8.78788	1	1
DYNLT1	0.0605181	0.065431	8.43033	1	1
EBLN3P	-0.137666	-0.167136	7.97889	1	1
EBP	-0.120676	-0.130705	8.47565	1	1
ECE1	0.393136	0.427413	8.33153	0.735624	1
ECH1	-0.322793	-0.33807	8.73307	0.999333	1
ECHDC2	-0.441839	-0.480581	8.40046	0.383106	1
ECHS1	-0.175492	-0.183544	8.80404	1	1
ECI1	-0.548964	-0.572224	8.66243	0.00719968	0.0323454
ECI2	0.134323	0.15571	8.16479	0.999999	1
EDF1	-0.0951737	-0.0960423	10.2905	1	1
EEF1A1	0.110683	0.11086	13.0162	1	1
EEF1A2	1.19631	1.45654	7.80041	4.06874e-37	6.56117e-36
EEF1B2	0.120119	0.122263	9.5066	1	1
EEF1D	-0.0138925	-0.0140484	10.3192	1	1
EEF2	-0.236343	-0.237929	10.7248	1	1
EFNA1	0.314277	0.335424	8.65201	0.995573	1
EGFL7	0.344191	0.374075	8.11753	0.89534	1
EGR1	-0.303292	-0.309945	9.18416	0.995861	1
EI24	-0.161096	-0.184813	8.13492	0.999994	1
EID1	-0.261285	-0.276206	8.49202	0.999988	1
EIF1	0.103578	0.104796	10.2451	1	1
EIF1AX	-0.0224717	-0.0276606	8.05625	1	1
EIF2AK1	0.00121794	0.00158845	8.09332	1	1
EIF2B5	-0.0182852	-0.0208148	8.15363	1	1
EIF2S2	0.243548	0.273566	8.19645	0.99892	1
EIF2S3	0.193431	0.21705	8.07228	0.99996	1
EIF3A	-0.0699463	-0.0799627	8.12463	1	1
EIF3B	-0.249297	-0.260742	8.58833	1	1
EIF3D	-0.149254	-0.162683	8.26273	1	1
EIF3E	0.13571	0.143688	8.51508	1	1
EIF3F	0.0432725	0.044993	8.59792	1	1
EIF3G	-0.276523	-0.287604	8.69542	0.999999	1
EIF3H	0.263425	0.276891	8.70468	0.999995	1
EIF3I	-0.0552672	-0.0584967	8.58475	1	1
EIF3K	0.190581	0.19738	8.96678	1	1
EIF3L	-0.0122485	-0.012841	9.05568	1	1
EIF3M	0.162152	0.176553	8.23776	1	1
EIF4A1	-0.170381	-0.17807	9.02349	1	1
EIF4A2	0.0100046	0.0105198	9.04936	1	1
EIF4B	-0.0263662	-0.0276323	8.82734	1	1
EIF4EBP1	-0.351671	-0.384205	8.04502	0.887092	1
EIF4G1	0.12307	0.127159	9.02196	1	1
EIF4G2	0.0161742	0.0171463	9.04475	1	1
EIF4H	0.0181531	0.0191343	8.52536	1	1
EIF5	0.296685	0.345308	8.05063	0.980614	1
EIF5A	-0.405051	-0.416873	8.95506	0.933984	1
EIF6	-0.109503	-0.113598	8.76638	1	1
ELF3	-0.519173	-0.575204	8.20992	0.0382026	0.156869
ELK4	-0.65674	-0.758761	8.28088	2.23573e-06	1.30865e-05
ELL2	-0.389948	-0.434681	8.3672	0.659695	1
ELN	0.848665	0.906477	8.07309	1.95826e-13	1.6164e-12
ELOB	-0.0132075	-0.013283	10.5919	1	1
ELOC	0.329303	0.367556	8.24574	0.940013	1
ELOVL1	0.213165	0.22717	8.4403	1	1
ELOVL5	-0.303245	-0.322469	8.72793	0.997419	1
ELOVL7	-0.298122	-0.407209	7.82441	0.669944	1
EMC10	-0.262314	-0.278171	8.48065	0.999983	1
EMC4	0.0266231	0.0292729	8.31843	1	1
EMC6	0.0518906	0.0561265	8.25463	1	1
EMC7	-0.0862708	-0.0994111	8.07148	1	1
EMILIN1	-0.0435227	-0.0448922	8.70818	1	1
EMP1	-0.0927336	-0.103839	7.83134	0.99999	1
ENDOD1	-0.898946	-1.09711	8.01006	1.50854e-19	1.52419e-18
ENG	0.215724	0.228919	8.19952	0.999981	1
ENO1	0.100716	0.102997	9.33153	1	1
ENPP5	-0.0340383	-0.0332972	7.91863	1	1
ENSA	0.133163	0.142466	8.47443	1	1
ENTPD5	0.662161	0.738276	8.48375	8.33767e-06	4.63521e-05
ENTPD6	-0.482039	-0.51515	8.5004	0.160494	0.598472
ENY2	0.235634	0.259988	8.31517	0.999799	1
EPAS1	0.167005	0.198496	7.98419	0.999637	1
EPB41L4A-AS1	-0.132366	-0.163485	7.97222	0.999981	1
EPCAM	0.184252	0.196562	8.897	1	1
EPDR1	-0.13227	-0.173544	7.78246	0.999938	1
EPHX2	-1.44596	-1.658	8.3257	6.72663e-82	2.5999e-80
EPN1	-0.303608	-0.326838	8.33757	0.997357	1
EPS8L2	-0.370349	-0.409967	8.14642	0.808674	1
ERBB2	-0.386283	-0.42489	8.30735	0.749896	1
ERBB3	-0.276963	-0.320147	8.10127	0.998872	1
ERG	-0.55005	-0.644544	7.90776	0.008222	0.0366297
ERGIC1	-0.512643	-0.529966	9.06741	0.0761083	0.30085
ERGIC3	-0.329363	-0.344604	8.77496	0.999823	1
ERH	-0.0458649	-0.0489106	8.31319	1	1
ERI3	-0.0612276	-0.0649526	8.30558	1	1
ERLEC1	-0.206319	-0.229838	8.39764	0.999919	1
ERP29	-0.338845	-0.350812	9.17943	0.999451	1
ERP44	0.0188416	0.0245757	8.03835	1	1
ERRFI1	0.629187	0.733055	8.08194	0.000197647	0.00100265
ESD	0.0779091	0.0887409	8.08619	1	1
ETFA	0.111732	0.131268	8.05581	1	1
ETFB	-0.413863	-0.430648	8.66081	0.839212	1
ETS2	0.320957	0.387677	7.87364	0.766697	1
ETV1	1.5625	2.70619	7.7925	2.95556e-63	8.67082e-62
EVL	0.159609	0.173622	8.22165	1	1
EWSR1	-0.131754	-0.145574	8.2988	1	1
EXOC7	-0.53604	-0.585765	8.28741	0.0107824	0.0473918
EZR	0.0381405	0.0413092	8.72349	1	1
F3	0.271332	0.308176	8.39534	0.969177	1
F5	1.15692	2.77275	7.59012	2.15912e-56	5.36475e-55
FABP5	1.40199	1.51936	8.86472	3.62135e-40	6.29856e-39
FADS2	-0.35717	-0.395302	8.15536	0.813898	1
FAM110B	0.386753	0.696715	7.57937	0.00527116	0.0240812
FAM111A	-0.679761	-0.823761	8.02537	5.50208e-08	3.52568e-07
FAM118A	0.411152	0.529799	7.88758	0.153637	0.580912
FAM129A	-0.778081	-0.894239	7.96079	1.08016e-11	8.2971e-11
FAM135A	-0.243291	-0.32565	7.83443	0.986904	1
FAM162A	-0.0428393	-0.0445395	8.69162	1	1
FAM174B	-1.08676	-1.20235	8.27374	6.45758e-41	1.14775e-39
FAM177A1	-0.197176	-0.211421	8.50861	1	1
FAM210B	-0.183013	-0.211038	8.14554	0.999999	1
FAM213A	-0.624155	-0.685645	8.37276	3.54741e-05	0.000189042
FAM3B	-0.27821	-0.292919	8.85855	0.997421	1
FAM3D	-0.718119	-0.966446	7.79204	2.68061e-09	1.83867e-08
FAM50A	-0.156202	-0.168907	8.28302	1	1
FAM84A	0.47599	0.586588	7.9394	0.0372177	0.153602
FAM89B	-0.114213	-0.119151	8.4861	1	1
FAM96A	0.365269	0.419403	8.11713	0.706588	1
FAM96B	0.239203	0.245149	9.09726	1	1
FASN	0.122685	0.124789	9.96134	1	1
FASTK	-0.297256	-0.318771	8.26955	0.998163	1
FAT1	-0.0376505	-0.046335	7.94757	1	1
FAU	0.181039	0.181474	11.9403	1	1
FBL	0.20307	0.221721	8.22039	0.999994	1
FBLN1	-0.0348177	-0.0353432	9.61634	1	1
FBLN2	0.501871	0.562912	8.00707	0.0682923	0.273057
FBP1	-0.365733	-0.413459	8.09021	0.885429	1
FBXO25	-0.0846254	-0.0951721	8.02197	1	1
FBXW5	-0.114469	-0.119347	8.65324	1	1
FCER1G	0.83392	0.962092	7.88717	3.65561e-11	2.73049e-10
FCGBP	0.495279	0.793493	7.77725	0.0314859	0.131281
FCGRT	0.0291152	0.0300865	8.62553	1	1
FDCSP	0.166198	2.74768	7.41992	2.00901e-05	0.000109931
FDFT1	-0.585746	-0.6524	8.30523	0.000550003	0.00269468
FDPS	-0.0744997	-0.0807847	8.29389	1	1
FECH	-0.432961	-0.567857	7.78321	0.264444	0.940031
FHL1	-0.700954	-0.731713	8.2922	9.68267e-08	6.09233e-07
FIS1	-0.119917	-0.122125	9.52139	1	1
FKBP1A	0.208531	0.221556	8.78133	1	1
FKBP2	-0.419803	-0.435858	8.88052	0.966584	1
FKBP3	-0.228742	-0.255285	8.22302	0.99979	1
FKBP4	-0.484954	-0.516402	8.49995	0.156143	0.585838
FKBP5	0.411072	0.427095	9.11073	0.781943	1
FKBP8	-0.340465	-0.359343	8.40904	0.990126	1
FLNA	-0.467768	-0.470095	10.5937	0.532603	1
FLNB	-0.590171	-0.620994	8.92817	0.000311369	0.00155684
FLNC	-0.666931	-0.690266	8.52313	1.49661e-06	8.84524e-06
FLOT1	0.256254	0.274513	8.32429	0.999941	1
FLOT2	-0.135257	-0.14572	8.31245	1	1
FMC1	-0.430924	-0.457625	8.4623	0.586064	1
FMOD	-0.639553	-0.680439	8.3358	3.29573e-05	0.000177154
FN1	0.33198	0.343843	8.40492	0.982665	1
FNTA	0.289979	0.339481	8.05229	0.956613	1
FOLH1	1.0575	1.11793	9.24391	1.8506e-27	2.46241e-26
FOS	-0.137228	-0.139146	9.98945	1	1
FOSB	-0.347441	-0.360328	8.66419	0.924607	1
FOXA1	-0.356096	-0.378964	8.87825	0.958308	1
FSTL1	0.374907	0.387326	9.12989	0.980829	1
FSTL3	0.47036	0.514054	7.98913	0.187124	0.689051
FTH1	0.622993	0.624912	12.1919	1.18305e-09	8.23062e-09
FTL	0.508059	0.508951	12.4511	0.138021	0.525128
FUCA1	-0.344434	-0.40651	8.07957	0.872866	1
FUNDC2	-0.0129338	-0.0142401	8.24945	1	1
FURIN	0.448542	0.481376	8.5145	0.366032	1
FUS	0.076813	0.0803188	8.60565	1	1
FXYD3	-0.967623	-0.976214	10.6814	5.32972e-47	1.09058e-45
FAAH	-1.04958	-1.11452	8.59103	2.61826e-44	5.14151e-43
FAAP20	-0.101079	-0.106312	8.56729	1	1
G3BP2	-0.388189	-0.432369	8.29387	0.68882	1
GABARAP	0.0680064	0.0719451	8.70715	1	1
GABARAPL2	-0.0806751	-0.0863788	8.80149	1	1
GABRP	0.497083	2.3371	7.50383	5.5741e-11	4.10059e-10
GADD45B	-0.120663	-0.122984	8.88472	1	1
GADD45G	-0.0842641	-0.0861753	9.23645	1	1
GADD45GIP1	-0.326745	-0.336004	8.93378	1	1
GALNT3	-0.46379	-0.62432	7.78429	0.0767838	0.303028
GALNT7	-0.573312	-0.663483	8.15494	0.000596696	0.00291758
GAMT	-0.970456	-1.04354	8.19804	7.23804e-30	1.04909e-28
GANAB	-0.307559	-0.324683	8.60525	0.999545	1
GAPDH	-0.0156784	-0.0157427	11.1291	1	1
GAS1	0.21483	0.302035	7.67069	0.931651	1
GAS6	0.245146	0.252578	8.68856	0.999999	1
GATA2	-0.035939	-0.0446537	8.0462	1	1
GCNT1	-0.81819	-1.22889	7.63632	2.80241e-20	2.89147e-19
GCNT2	-0.787806	-1.09163	7.94742	2.10574e-13	1.73226e-12
GCSH	-0.220082	-0.256067	8.01969	0.999881	1
GDF11	1.11355	1.63129	7.68423	1.33295e-34	2.10761e-33
GDF15	-0.978189	-0.996534	9.52227	1.10563e-24	1.35287e-23
GDI1	0.0217624	0.023605	8.1965	1	1
GDI2	0.194053	0.208488	8.44213	1	1
GFPT1	-0.241168	-0.273194	8.20736	0.998951	1
GGCT	0.105665	0.124624	8.06595	1	1
GGT1	-1.205	-1.27356	8.47815	3.77733e-55	9.10672e-54
GHITM	-0.0812516	-0.0880979	8.37366	1	1
GJB1	-1.17564	-1.37672	7.82307	4.48571e-43	8.4672e-42
GLB1L2	-1.36568	-1.50936	8.09146	5.12066e-75	1.80707e-73
GLG1	-0.0993627	-0.108809	8.24667	1	1
GLIPR2	-0.548741	-0.603354	8.14601	0.00652061	0.0294031
GLMP	-0.4416	-0.460614	8.97717	0.582539	1
GLO1	-0.585743	-0.607121	9.1912	0.00389483	0.0181337
GLRX	0.0145638	0.0077551	7.75471	1	1
GLRX2	-0.377436	-0.448673	7.99001	0.759639	1
GLRX5	0.0388153	0.043977	8.07715	1	1
GLUD1	-0.478523	-0.530087	8.39151	0.114588	0.441491
GLUL	0.492504	0.516589	8.72858	0.154731	0.583234
GLYATL1	-0.649422	-0.908399	7.70835	1.0766e-08	7.14308e-08
GM2A	0.156075	0.17885	7.92261	1	1
GMDS	-0.610168	-0.687648	8.05835	0.000103218	0.000535897
GMNN	1.66761	2.12	8.29189	1.72964e-73	5.84954e-72
GMPR	-0.569687	-0.616261	8.46885	0.00245274	0.0115745
GNAI2	0.162723	0.170814	8.48377	1	1
GNAS	0.0969644	0.0988102	9.9167	1	1
GNB1	0.0867104	0.0924189	8.66947	1	1
GNB2	-0.531603	-0.539182	9.77998	0.0536161	0.217592
GNG5	0.139388	0.145495	8.88728	1	1
GNL3	0.0385242	0.0439981	8.13038	1	1
GNMT	-2.08785	-2.33098	8.26365	3.35552e-187	5.10668e-185
GNPTAB	0.538632	0.73891	7.80474	0.000434665	0.00215562
GNPTG	-0.122587	-0.135822	8.23724	1	1
GOLGA8A	0.347953	0.446241	7.79629	0.592331	1
GOLGB1	-0.125197	-0.137395	8.27289	1	1
GOLM1	-0.535817	-0.557462	9.18674	0.0409554	0.167326
GOLPH3	-0.0505779	-0.053714	8.556	1	1
GOT2	-0.271126	-0.31891	8.03255	0.998984	1
GP2	2.0859	2.97357	8.07721	6.25134e-102	3.0444e-100
GPC1	-0.258743	-0.287279	8.16544	0.997251	1
GPI	-0.241473	-0.256906	8.42376	0.999997	1
GPNMB	0.840937	0.972129	7.85932	2.70888e-11	2.04849e-10
GPR108	-0.556956	-0.604745	8.26479	0.00414966	0.0192099
GPR160	0.237636	0.284245	8.02512	0.998426	1
GPS1	-0.358604	-0.380231	8.41599	0.967515	1
GPT2	-0.659365	-0.779306	8.10119	1.33039e-06	7.90121e-06
GPX3	-0.595793	-0.630404	8.35572	0.00117748	0.00563293
GPX4	-0.086432	-0.0871164	10.3704	1	1
GPAA1	-0.165437	-0.172756	8.60531	1	1
GRASP	-0.0674801	-0.0791835	7.94863	1	1
GREB1	-0.891023	-1.01082	8.36664	5.50389e-18	5.29722e-17
GRHPR	-0.178887	-0.192548	8.3881	1	1
GRINA	0.095793	0.0990163	9.06985	1	1
GRK2	-0.299876	-0.318493	8.49357	0.9996	1
GRN	-0.113971	-0.116845	9.16696	1	1
GRSF1	0.00889005	0.0107498	8.07195	1	1
GSN	-0.647165	-0.656973	9.29314	2.57334e-06	1.49192e-05
GSPT1	0.0311787	0.0371886	8.1289	1	1
GSR	-0.60268	-0.705118	7.9927	9.292e-05	0.000485537
GSTA1	1.0145	3.48142	7.54291	1.65257e-40	2.89497e-39
GSTK1	0.0951222	0.100828	8.41912	1	1
GSTO1	-0.0881333	-0.0940968	8.25737	1	1
GSTP1	0.192267	0.195832	9.43818	1	1
GSTT2B	-1.9826	-2.40353	8.00328	4.76355e-171	5.52344e-169
GTF2A2	0.115512	0.133161	8.07783	1	1
GTF2H5	-0.0351132	-0.040529	8.0867	1	1
GTF2I	-0.0514827	-0.0544105	8.77067	1	1
GTF3A	0.243364	0.277666	8.05369	0.997548	1
GTF3C1	-0.494442	-0.527586	8.47378	0.10652	0.411055
GTF3C6	0.0344959	0.0373633	8.63158	1	1
GUCY1A1	0.0690741	0.0806685	7.90381	1	1
GUK1	0.0141663	0.014501	9.68816	1	1
GUSB	0.360531	0.414232	8.09269	0.731295	1
GAA	-0.499855	-0.527464	8.55342	0.10066	0.389676
H1F0	-0.18088	-0.200672	8.40507	0.999998	1
H1FX	-0.312145	-0.317756	9.52324	1	1
H2AFJ	-1.53108	-1.5404	11.0093	3.07563e-227	9.36145e-225
H2AFV	0.102979	0.112764	8.39381	1	1
H2AFY	0.246667	0.277624	8.16548	0.998507	1
H2AFZ	0.140548	0.149028	8.69095	1	1
H3F3A	0.30085	0.305982	10.038	1	1
H3F3B	0.131821	0.134597	9.76846	1	1
HACD2	-0.0592951	-0.0664591	7.95498	1	1
HADHA	-0.247378	-0.261092	8.5065	0.999999	1
HADHB	-0.172859	-0.194375	8.23425	0.999999	1
HBA1	-0.13735	-0.283707	7.44907	0.952778	1
HBA2	-0.372439	-0.516784	7.54921	0.830487	1
HBB	-0.0334306	-0.0428713	7.56722	0.999997	1
HCFC1R1	-0.153717	-0.160238	8.5029	1	1
HDAC1	-0.167117	-0.188503	8.12039	0.999995	1
HDGF	-0.043841	-0.0503683	8.14533	1	1
HDLBP	-0.321443	-0.328934	9.34188	1	1
HEBP2	-0.0952472	-0.098693	9.10964	1	1
HERC6	0.253941	0.428221	7.74288	0.494171	1
HERPUD1	-0.442292	-0.452544	9.85263	0.698301	1
HES1	-0.203995	-0.221668	8.46898	0.999912	1
HES4	-0.0952553	-0.0982556	9.00361	1	1
HEXA	-0.0665433	-0.0724733	8.26554	1	1
HEXB	-0.351276	-0.387486	8.44168	0.851687	1
HGD	-0.858848	-1.12696	7.98333	8.97091e-18	8.60007e-17
HID1	-0.774983	-0.829129	8.42183	4.07633e-14	3.41095e-13
HIF1A	0.107986	0.128034	7.97751	1	1
HIGD1A	0.331396	0.36304	8.23662	0.957558	1
HIGD2A	0.257532	0.266961	8.79924	1	1
HINT1	-0.0652067	-0.0661644	10.3041	1	1
HINT2	0.052167	0.0561567	8.3139	1	1
HIST1H1C	-0.0358766	-0.036662	9.00889	1	1
HIST1H2AC	0.0655404	0.0725988	8.58139	1	1
HIST1H2BJ	0.694534	1.41089	7.60554	1.14488e-17	1.08898e-16
HIST1H4H	0.49839	0.723436	7.75951	0.00060553	0.00295484
HIST2H2BE	0.0291451	0.0354414	8.23575	1	1
HIST3H2A	-0.439147	-0.494012	7.97355	0.280463	0.994073
HLA-A	0.397474	0.400934	10.5544	0.967299	1
HLA-B	0.420907	0.423082	11.559	0.914737	1
HLA-C	0.877227	0.890717	9.88584	5.70002e-24	6.87106e-23
HLA-DMA	1.04146	1.18551	7.94809	1.61284e-23	1.92513e-22
HLA-DMB	1.28911	1.56254	7.87398	1.32507e-39	2.27221e-38
HLA-DPA1	1.30194	1.34804	8.89181	2.02008e-55	4.91889e-54
HLA-DPB1	1.347	1.39488	8.8644	2.19131e-66	6.6698e-65
HLA-DQA1	1.24073	1.37659	8.09202	3.91414e-37	6.35395e-36
HLA-DQB1	1.21373	1.2949	8.37238	5.29876e-40	9.15069e-39
HLA-DRA	1.54016	1.57575	9.46004	1.09319e-83	4.2934e-82
HLA-DRB1	0.960629	0.981976	9.24171	6.83122e-23	7.7729e-22
HLA-DRB5	-0.488778	-0.557074	7.99436	0.0842245	0.330252
HLA-E	0.73241	0.751071	9.32114	6.35862e-11	4.62186e-10
HLA-F	1.12668	1.26653	8.08163	2.73409e-31	4.10957e-30
HM13	-0.321219	-0.331847	8.97062	1	1
HMG20B	-0.445072	-0.46201	8.83289	0.925577	1
HMGB1	0.058555	0.0606909	8.85039	1	1
HMGCS1	-0.417903	-0.522373	7.92331	0.401067	1
HMGCS2	-0.719646	-1.0265	7.80273	5.72944e-11	4.20217e-10
HMGN1	0.377013	0.40071	8.82953	0.917976	1
HMGN2	0.182162	0.186871	9.62362	1	1
HMGN3	-0.0902777	-0.103674	8.29752	1	1
HNRNPA0	-0.0357102	-0.0391004	8.23701	1	1
HNRNPA1	0.252753	0.258586	9.46797	1	1
HNRNPA2B1	0.0658809	0.0675672	9.5934	1	1
HNRNPA3	0.133719	0.142418	8.6411	1	1
HNRNPAB	0.224055	0.247357	8.26507	0.999951	1
HNRNPC	-0.0600691	-0.0626432	8.98999	1	1
HNRNPD	0.0742841	0.0802238	8.44275	1	1
HNRNPDL	0.0459822	0.0475399	8.80248	1	1
HNRNPF	-0.00627706	-0.00670479	8.45202	1	1
HNRNPH1	0.061012	0.0638038	8.78114	1	1
HNRNPK	0.0569899	0.0589544	9.32716	1	1
HNRNPM	0.0143225	0.0137577	8.35239	1	1
HNRNPU	0.052133	0.0553541	8.66294	1	1
HOMER2	0.0247137	0.030947	8.29081	1	1
HOXA11-AS	-0.697156	-0.796332	8.05848	2.9108e-08	1.88505e-07
HOXB13	-0.420442	-0.430192	9.52107	0.863772	1
HP1BP3	0.193656	0.215471	8.15187	0.999985	1
HPGD	0.189435	0.2639	7.67105	0.998266	1
HPN	-0.412346	-0.431003	8.64416	0.751629	1
HSBP1	-0.0741544	-0.0775222	8.89817	1	1
HSD17B12	0.263364	0.315227	7.9576	0.988161	1
HSD17B4	0.424313	0.468407	8.49582	0.432052	1
HSD17B6	0.0792618	0.0964204	7.64112	1	1
HSP90AB1	-0.0610697	-0.0619892	9.91453	1	1
HSP90B1	-0.15294	-0.155789	9.87674	1	1
HSP90AA1	-0.0818491	-0.0838341	9.4518	1	1
HSPA1A	0.140291	0.146667	8.89754	1	1
HSPA5	-0.287654	-0.296761	9.32188	0.99998	1
HSPA8	0.232315	0.237575	9.7153	1	1
HSPA9	0.110433	0.121921	8.38236	1	1
HSPB1	-0.334117	-0.336968	10.1451	0.999998	1
HSPB8	-0.845563	-0.911761	8.00817	1.57203e-15	1.372e-14
HSPD1	0.108875	0.117503	8.46218	1	1
HSPE1	0.331056	0.343647	9.31236	0.998109	1
HSPG2	-0.205823	-0.213712	8.51969	1	1
HYAL2	0.236764	0.25554	8.13608	0.999762	1
HYOU1	-0.102013	-0.114537	8.03569	1	1
IAH1	0.170953	0.203767	7.96441	0.999992	1
ICAM1	0.526373	0.739111	7.62006	0.000775296	0.00376065
ID1	0.335171	0.354701	8.66584	0.92802	1
ID2	0.0144592	0.0146404	8.07245	1	1
ID3	0.381968	0.389734	9.20295	0.937489	1
IDH1	-0.0150634	-0.0147828	8.79675	1	1
IDH2	-0.0979503	-0.102597	8.59136	1	1
IDI1	-0.175636	-0.206106	8.10824	0.999656	1
IER2	-0.246685	-0.254816	9.02545	0.999943	1
IER3	-0.380288	-0.426964	7.94795	0.644419	1
IER3IP1	0.0650478	0.0774258	8.15334	1	1
IFI27	0.359886	0.382805	8.37276	0.863437	1
IFI35	0.0585232	0.0675964	8.05873	1	1
IFI44	0.646218	1.18503	7.66059	5.34685e-11	3.94533e-10
IFI44L	0.652209	1.60855	7.63575	8.986e-16	7.89925e-15
IFI6	0.803456	0.852662	9.16731	1.02583e-06	6.16767e-06
IFIT1	0.381017	0.752133	7.67808	0.00431928	0.0199194
IFIT3	0.41765	1.20911	7.55083	8.82231e-07	5.34386e-06
IFITM1	0.792295	1.02809	7.81324	1.26908e-10	9.03567e-10
IFITM2	0.958083	0.980826	9.16697	6.7858e-28	9.28283e-27
IFITM3	0.717309	0.725175	10.3121	5.62689e-08	3.59619e-07
IFNGR1	0.287374	0.327067	8.08297	0.973409	1
IFNGR2	0.422224	0.469926	8.3065	0.433392	1
IFRD2	-0.348181	-0.380121	8.15865	0.935009	1
IFT57	0.354047	0.417285	8.12158	0.686489	1
IGF1	-0.0144719	-0.0101367	7.842	1	1
IGF1R	-0.394883	-0.459723	8.15918	0.46853	1
IGFBP2	-0.625083	-0.630923	10.1013	8.63458e-07	5.24319e-06
IGFBP3	1.52314	1.72833	7.9685	1.31447e-56	3.29973e-55
IGFBP4	0.318442	0.323028	9.30972	0.999503	1
IGFBP5	0.488014	0.511921	8.70617	0.190913	0.699467
IGFBP6	-0.574712	-0.588038	8.87854	0.00633383	0.028667
IGFBP7	0.270723	0.271789	10.8751	1	1
IGHA1	-1.04553	-1.0544	9.81155	2.32401e-16	2.11946e-15
IGHD	1.06463	2.50995	7.46658	2.03623e-38	3.37294e-37
IGHG1	2.15019	2.19164	9.53096	3.94821e-97	1.84882e-95
IGHG2	2.86242	3.38253	8.13923	3.7071e-147	3.34325e-145
IGHG3	2.77754	2.80567	10.3182	5.52114e-155	5.37759e-153
IGHG4	4.36836	4.57562	9.39312	0	0
IGHGP	0.868157	1.12628	7.59782	5.03334e-14	4.19732e-13
IGHM	1.06154	1.13808	8.20568	2.62218e-16	2.37361e-15
IGKC	0.789336	0.791205	11.588	3.05612e-05	0.000164638
IGLC2	0.841522	0.845197	10.7723	1.38134e-06	8.18384e-06
IGLC3	1.38475	1.41234	9.40737	2.15303e-31	3.2563e-30
IGLC7	6.53371	13.3641	8.77897	0	0
IGLL5	-0.0897352	-0.104239	7.51432	0.999454	1
IKBKB	0.249202	0.335594	7.77203	0.963276	1
IL17RC	-0.643756	-0.710321	8.1355	6.02979e-06	3.42795e-05
IL1R1	-0.395788	-0.448914	8.25188	0.544818	1
IL32	1.18745	1.28663	8.13449	1.55712e-37	2.54469e-36
IL7R	1.99865	2.95262	7.63556	5.32384e-130	4.18179e-128
ILF2	0.284383	0.313679	8.3451	0.996048	1
ILF3	-0.0435697	-0.048112	8.31876	1	1
ILK	-0.480128	-0.498229	8.6263	0.263713	0.938802
IMP3	-0.137186	-0.158279	8.15957	1	1
IMPDH2	-0.393476	-0.41958	8.44443	0.825439	1
ING1	0.256356	0.338845	7.75792	0.97717	1
INSIG1	-0.659373	-0.835766	8.00924	5.85668e-07	3.57419e-06
INTS11	-0.207999	-0.220051	8.42776	1	1
IP6K2	-0.330746	-0.360782	8.37805	0.978326	1
IRF1	0.241159	0.307383	7.72508	0.958549	1
IRF2BP2	0.0145349	0.0159519	8.2258	1	1
IRF7	0.464608	0.566208	7.89405	0.0705885	0.281135
IRS2	-0.234906	-0.276619	8.10197	0.993284	1
IRX4	-0.102467	-0.13158	7.804	0.999961	1
ISCU	0.274411	0.293679	8.42399	0.999776	1
ISG15	0.87249	0.925334	9.11347	4.34456e-08	2.7913e-07
ISG20	0.732417	0.817667	8.06721	6.61012e-08	4.21352e-07
ITFG1	-0.278737	-0.330342	8.01309	0.982084	1
ITGA5	-0.783202	-0.832552	8.17637	9.57659e-12	7.37943e-11
ITGAV	0.251887	0.283918	8.10049	0.997341	1
ITGB1	0.113277	0.118347	8.5844	1	1
ITGB2	1.19431	1.41658	7.84158	1.71448e-32	2.6934e-31
ITGB5	0.155632	0.170473	8.20249	1	1
ITM2B	0.447256	0.45136	10.7697	0.883072	1
ITM2C	-0.279304	-0.291302	8.62771	0.999948	1
IVD	-0.490269	-0.541866	8.22038	0.0781686	0.307995
JAG1	0.467455	0.563957	7.97641	0.0700494	0.279624
JCHAIN	-0.849206	-0.891086	8.11979	6.1608e-09	4.13266e-08
JPT1	0.394224	0.451675	8.0819	0.527685	1
JPT2	-0.11796	-0.130978	8.2081	1	1
JTB	0.188425	0.195644	9.1868	1	1
JUN	-0.422774	-0.438444	8.86961	0.712115	1
JUNB	-0.266204	-0.269701	9.68181	0.999962	1
JUND	-0.285869	-0.292976	9.36403	0.999994	1
JUP	-0.144941	-0.157236	8.38392	1	1
KAT2A	-0.164851	-0.187852	7.97277	0.999969	1
KCNC2	0.222037	0.379418	7.645	0.700221	1
KCNMA1	0.087969	0.097616	7.96432	1	1
KCNN2	-0.141479	-0.214264	7.74127	0.991356	1
KCNN4	-0.470932	-0.546538	7.92845	0.0997956	0.387338
KDELR1	-0.0519723	-0.0552087	8.56734	1	1
KDELR2	0.0821406	0.0853248	9.34601	1	1
KHDRBS3	0.84264	1.50841	7.60795	2.42912e-25	3.04893e-24
KIF22	-0.50364	-0.519095	9.00062	0.129523	0.493566
KIAA0319L	-0.44063	-0.507721	8.0966	0.212667	0.776378
KIAA1324	-0.933592	-1.01078	8.58748	6.94073e-22	7.68212e-21
KIAA1522	0.0227125	0.0280169	8.19862	1	1
KL	-1.17164	-1.98496	7.64814	5.50563e-39	9.18233e-38
KLF2	0.371072	0.39836	8.18306	0.814725	1
KLF5	0.0876789	0.1233	7.60959	0.999367	1
KLF6	-0.203463	-0.237881	7.90456	0.997015	1
KLK10	1.77284	4.12571	7.65153	2.18205e-148	2.04357e-146
KLK11	2.9065	3.30803	9.28332	2.57606e-206	4.82516e-204
KLK2	-1.0885	-1.08992	13.577	4.52391e-73	1.509e-71
KLK3	-1.02446	-1.02498	14.9751	3.55751e-50	7.59872e-49
KLK4	-0.825215	-0.840286	9.93837	3.63417e-20	3.73384e-19
KPNB1	-0.0977477	-0.110711	8.09941	1	1
KRT10	0.0452343	0.0484468	8.58814	1	1
KRT13	-0.782188	-2.42752	7.59048	4.89788e-32	7.59639e-31
KRT14	-0.848045	-1.50881	7.72348	7.5611e-21	7.90183e-20
KRT15	-0.531594	-0.651521	8.34018	0.00681577	0.0306772
KRT17	0.266408	0.29605	8.52864	0.964493	1
KRT18	-0.67836	-0.687179	10.1146	4.84546e-13	3.90686e-12
KRT19	0.22696	0.23723	9.02448	0.999959	1
KRT23	0.133165	0.637789	7.50632	0.101953	0.394055
KRT5	-0.361312	-0.486404	7.97864	0.303091	1
KRT7	0.987732	1.32623	7.92848	3.12413e-18	3.03078e-17
KRT8	-0.722756	-0.731572	10.1127	2.08861e-17	1.95606e-16
KRTCAP2	0.132792	0.141156	8.46686	1	1
KTN1	-0.0826737	-0.095579	8.02546	1	1
KXD1	0.37862	0.4063	8.32839	0.876761	1
LAGE3	-0.043916	-0.0471465	8.24871	1	1
LAMB2	-0.252271	-0.259729	8.8941	1	1
LAMP1	-0.131228	-0.13799	8.64008	1	1
LAMP2	-0.302499	-0.322883	8.63807	0.997072	1
LAMTOR1	0.139951	0.14479	9.06721	1	1
LAMTOR2	-0.037008	-0.0385989	8.53317	1	1
LAMTOR4	-0.085872	-0.0871023	9.66296	1	1
LAMTOR5	0.123571	0.131149	8.86718	1	1
LAP3	0.335707	0.398917	7.9677	0.980562	1
LAPTM4A	0.000220534	0.000351189	8.87352	1	1
LAPTM5	1.42464	1.54302	8.21284	1.67135e-61	4.52193e-60
LBH	1.00063	1.29203	7.78379	3.56798e-24	4.3224e-23
LCN2	2.11353	2.49359	8.43349	1.18746e-67	3.75515e-66
LCP1	0.282905	0.31047	8.37949	0.995483	1
LDHA	0.504614	0.529173	8.68159	0.0971355	0.37844
LDHB	0.221988	0.233434	8.49048	0.999994	1
LDLRAD4	0.742631	0.875911	7.94567	1.06107e-08	7.05931e-08
LGALS1	-0.113272	-0.113868	10.4964	1	1
LGALS3	-0.449484	-0.470476	8.82454	0.46574	1
LGALS3BP	-0.427141	-0.442511	8.93813	0.713643	1
LGMN	0.228126	0.249671	8.47267	0.999841	1
LIFR	-0.625273	-0.73509	8.08776	3.32445e-05	0.000178305
LINC00668	-1.15998	-2.37548	7.65862	8.07501e-71	2.62169e-69
LINC00844	-1.49554	-2.05489	8.10797	7.42677e-63	2.12755e-61
LINC01088	-0.615912	-0.991734	7.61211	4.68033e-09	3.17454e-08
LINC01297	-1.75299	-2.14286	8.11308	9.65233e-117	6.02652e-115
LINC02170	-0.886436	-1.08764	7.94315	9.2531e-16	8.10479e-15
LIPA	0.105053	0.133233	7.74782	1	1
LIPF	0	0	7.44478	1	1
LITAF	-0.0264111	-0.028663	8.44305	1	1
LMAN1	0.0297696	0.0369612	8.26619	1	1
LMAN1L	-1.25115	-1.51601	8.03478	1.61372e-42	3.02263e-41
LMAN2	-0.291501	-0.302107	8.84633	1	1
LMBR1	0.151639	0.229348	7.66825	0.987181	1
LMNA	-0.275213	-0.284496	8.77804	0.99997	1
LMOD1	-0.185271	-0.195909	8.20438	1	1
LONP2	0.0955946	0.111003	8.11314	1	1
LPCAT3	-0.367567	-0.409815	8.14559	0.806476	1
LRBA	0.0279206	0.0385416	7.85448	1	1
LRIG1	-0.0135285	-0.0141802	8.47398	1	1
LRP1	0.173585	0.179189	8.58027	1	1
LRP10	-0.0484159	-0.0507617	8.61241	1	1
LRPAP1	-0.0144338	-0.0148692	8.89679	1	1
LRRC26	-1.7123	-1.75125	9.52374	3.2217e-223	8.71649e-221
LRRC41	-0.219358	-0.238571	8.23439	0.999993	1
LRRC59	-0.0621666	-0.0697076	8.09383	1	1
LRRC75A	0.197422	0.227879	8.14564	0.998363	1
LRRC75B	-0.357325	-0.399064	8.09202	0.834276	1
LRRFIP1	-0.230337	-0.261658	8.07344	0.999337	1
LRRFIP2	-0.181733	-0.208661	8.12723	0.999841	1
LSAMP	-0.570995	-0.871304	7.75883	2.08844e-05	0.000114021
LSM14A	-0.0499794	-0.0578517	8.06203	1	1
LSM3	0.223854	0.243562	8.47404	0.999991	1
LSM4	0.275277	0.290623	8.53357	0.999961	1
LSM5	0.233185	0.269505	8.15099	0.998549	1
LSM7	0.287065	0.293709	9.27175	1	1
LTBP3	-0.229607	-0.236389	8.7931	1	1
LTBP4	-0.763463	-0.774577	9.44082	4.78377e-13	3.86992e-12
LTBR	-0.393328	-0.42151	8.3968	0.831326	1
LTF	4.67703	4.96263	10.9865	2.25288e-213	4.57147e-211
LUC7L3	-0.120182	-0.139502	8.11792	1	1
LUM	0.895468	0.918773	8.83343	1.16172e-17	1.10069e-16
LXN	0.879278	1.20028	7.75442	4.87461e-16	4.34787e-15
LY6D	0.0763063	1.30179	7.45908	0.0835837	0.328268
LY6E	0.557208	0.579915	8.79315	0.0163732	0.0699451
LYPLA1	0.0417216	0.0494533	8.16126	1	1
LYPLA2	0.0233135	0.0249292	8.23931	1	1
LYPLAL1	0.00268026	0.00383805	7.89771	1	1
LYZ	1.52819	1.73641	8.03394	1.32988e-52	2.9984e-51
MAD1L1	-0.69182	-0.816033	7.81378	4.25159e-07	2.60771e-06
MAF	-1.00379	-1.14573	8.1388	4.02287e-26	5.15563e-25
MAF1	0.0716277	0.0749139	8.46958	1	1
MAFF	-0.421866	-0.487686	7.87238	0.621712	1
MAGED1	-0.103834	-0.108809	8.78994	1	1
MAGED2	-0.373137	-0.382466	9.32815	0.999791	1
MAGEF1	-0.000565532	-0.00273381	7.95208	1	1
MAGEH1	-0.43617	-0.526545	7.97168	0.153923	0.581088
MAGT1	-0.17435	-0.202936	8.02904	1	1
MAL2	0.263166	0.32753	7.98372	0.953521	1
MALAT1	-0.157764	-0.159187	10.3517	1	1
MALT1	-0.161887	-0.213841	7.90953	0.999779	1
MANF	-0.0703269	-0.0748173	8.44607	1	1
MAOA	-0.124502	-0.13562	8.34744	1	1
MAOB	0.222035	0.271958	7.88195	0.966985	1
MAP1B	0.113322	0.129841	7.85203	1	1
MAP1LC3B	-0.0126573	-0.0144324	8.15408	1	1
MAP2K2	-0.496819	-0.518905	8.69151	0.128125	0.489771
MARC1	-0.18951	-0.234846	7.9131	0.999854	1
MARCH6	-0.186132	-0.212766	8.1276	0.99998	1
MARCKS	0.123696	0.1353	8.34311	1	1
MARCKSL1	-0.345728	-0.35945	8.96131	0.987151	1
MAT2A	0.0601264	0.0639685	8.53746	1	1
MAZ	-0.616033	-0.636614	8.82299	1.84692e-05	0.000101289
MB	1.04253	1.25585	7.85415	4.5618e-25	5.63857e-24
MBOAT2	-0.0577796	-0.0647086	8.13276	1	1
MCCC2	-0.685199	-0.737707	8.63542	1.04186e-06	6.23324e-06
MCFD2	-0.0383924	-0.042782	8.08853	1	1
MCL1	0.137415	0.14623	8.51165	1	1
MCRIP1	-0.220349	-0.234615	8.33319	0.999999	1
MCRIP2	-0.0724416	-0.077306	8.20518	1	1
MDH1	-0.25537	-0.277996	8.3663	0.999826	1
MDH2	-0.159297	-0.164302	8.94657	1	1
MDK	0.413072	0.41935	9.63534	0.938377	1
MEA1	0.16425	0.176818	8.46684	1	1
MEAF6	0.32208	0.357234	8.54905	0.956599	1
MESD	-0.0902863	-0.103818	8.05189	1	1
MESP1	-1.13199	-1.15571	9.6178	2.1372e-41	3.97257e-40
METRN	-0.450607	-0.487851	8.18816	0.324338	1
METTL26	0.26419	0.273598	8.79237	1	1
METTL7A	0.122464	0.143283	7.9219	1	1
METTL9	0.235535	0.260199	8.29111	0.999816	1
MFAP4	0.776692	0.804864	8.54186	1.89673e-11	1.44329e-10
MFGE8	-0.0734256	-0.0758343	8.67044	1	1
MGAT1	0.123021	0.128942	8.39963	1	1
MGMT	-0.120138	-0.130451	8.25743	1	1
MGP	0.83213	0.83548	10.898	8.95434e-16	7.89925e-15
MGST1	-0.405096	-0.427013	8.91401	0.734094	1
MGST2	-0.134439	-0.150474	8.20334	1	1
MGST3	-0.0518541	-0.0538832	8.98903	1	1
MIA3	-0.011613	-0.0112449	8.1048	1	1
MIEN1	-0.0537161	-0.0562764	8.82466	1	1
MIF	-0.169574	-0.171189	9.99864	1	1
MINOS1	-0.104456	-0.107865	9.32505	1	1
MIOS	-0.516398	-0.646118	7.89866	0.00412046	0.0191111
MIPEP	-1.16404	-1.63438	7.75691	4.01914e-44	7.76714e-43
MIR200CHG	0.00950168	0.0116809	8.45792	1	1
MIR4458HG	0.409527	0.458903	8.1401	0.492785	1
MKNK2	-0.0781907	-0.0854478	8.32791	1	1
MLEC	-0.245755	-0.260951	8.53826	0.999992	1
MLF2	0.0298703	0.0313962	8.92371	1	1
MLPH	-0.424686	-0.453605	8.95008	0.592667	1
MMAB	-0.140002	-0.159935	8.10532	1	1
MMADHC	0.161581	0.18017	8.27319	1	1
MME	0.084831	0.1013	8.49586	0.999991	1
MMP2	0.464403	0.498304	8.0496	0.25833	0.922337
MMP24OS	-0.0498552	-0.0522394	8.60113	1	1
MMP7	1.2408	1.48523	8.37305	1.83744e-19	1.84883e-18
MMP9	0.888098	1.50357	7.52649	8.90297e-10	6.21167e-09
MON1B	-1.70745	-1.95569	8.25748	5.63921e-101	2.69245e-99
MORF4L1	0.278011	0.29198	8.70465	0.999989	1
MORF4L2	0.295178	0.311495	8.71022	0.999847	1
MPC2	-0.234867	-0.243386	9.23317	1	1
MPG	-0.103745	-0.109409	8.44	1	1
MPST	-0.395913	-0.422811	8.3018	0.80819	1
MPZL2	-0.0999396	-0.141891	7.82995	0.999787	1
MRFAP1	0.0956146	0.100629	8.78299	1	1
MRPL12	-0.258768	-0.270667	8.48392	0.999989	1
MRPL13	0.519721	0.6231	8.03175	0.00768694	0.0344075
MRPL14	0.144208	0.152583	8.42666	1	1
MRPL17	-0.142297	-0.158846	8.15847	1	1
MRPL20	0.0275653	0.0294828	8.78632	1	1
MRPL21	0.367392	0.422364	8.06438	0.683415	1
MRPL23	0.128823	0.134914	8.43148	1	1
MRPL24	-0.162332	-0.172901	8.33919	1	1
MRPL27	-0.179344	-0.192608	8.40885	1	1
MRPL3	0.472322	0.556065	8.02998	0.0672667	0.269399
MRPL32	0.076354	0.091901	8.09498	1	1
MRPL33	0.0412596	0.0436343	8.73858	1	1
MRPL34	0.055735	0.0605125	8.27982	1	1
MRPL36	0.010962	0.0120848	8.30011	1	1
MRPL37	-0.0430181	-0.0462866	8.06131	1	1
MRPL40	-0.0393667	-0.0444265	8.2243	1	1
MRPL41	-0.0252918	-0.0257274	9.30442	1	1
MRPL43	-0.00198668	-0.00281547	8.50274	1	1
MRPL51	0.0680021	0.0742014	8.58985	1	1
MRPL52	-0.153216	-0.159721	8.69596	1	1
MRPL54	-0.413942	-0.429865	8.73465	0.869241	1
MRPL55	-0.126623	-0.134058	8.4521	1	1
MRPL57	0.144555	0.149165	9.07935	1	1
MRPS12	0.246076	0.261229	8.30709	0.999979	1
MRPS16	-0.100202	-0.111845	8.17107	1	1
MRPS18A	-0.392555	-0.423512	8.24593	0.775332	1
MRPS21	0.0491186	0.0510071	8.86309	1	1
MRPS23	-0.224958	-0.253996	8.19798	0.99953	1
MRPS26	-0.299812	-0.312744	8.74085	0.999933	1
MRPS33	-0.194744	-0.224384	8.06347	0.999998	1
MRPS34	-0.186421	-0.193458	8.69865	1	1
MRPS7	-0.0456966	-0.0502378	8.13969	1	1
MS4A1	0.740566	5.56172	7.43496	4.57335e-30	6.66833e-29
MSMB	-0.224928	-0.22543	13.8236	0.999675	1
MSMO1	-0.270101	-0.377097	7.90337	0.804264	1
MSRB2	-0.15118	-0.162946	8.31978	1	1
MT1A	-0.647622	-0.76981	7.66662	0.00830262	0.0367579
MT1E	-0.303767	-0.307068	10.4173	0.99876	1
MT1F	-0.0305073	-0.0316327	8.82178	1	1
MT1G	0.0229169	0.0233882	10.5914	1	1
MT1H	0.219226	0.281769	7.741	0.996504	1
MT1M	-0.144052	-0.148515	8.94224	0.999999	1
MT1X	0.0980579	0.101763	9.57124	1	1
MT2A	0.120254	0.120956	11.343	1	1
MTA1	0.112338	0.133536	7.90621	1	1
MT-ATP6	-0.582696	-0.584362	11.8098	0.000199407	0.00100947
MTCH1	0.0670949	0.0698802	8.96161	1	1
MT-CO1	-0.485532	-0.48672	12.055	0.411868	1
MT-CO2	-0.587235	-0.588222	12.719	1.6328e-05	8.99515e-05
MT-CO3	-0.404337	-0.4052	12.165	0.997917	1
MT-CYB	-0.372807	-0.374105	11.5658	0.999978	1
MTERF4	-0.435135	-0.526797	7.9917	0.14484	0.549353
MTHFD2L	-0.158733	-0.187396	8.01572	1	1
MTHFS	-0.566572	-0.666915	8.09184	0.000980861	0.00472015
MT-ND1	-0.354444	-0.356623	10.8052	0.99998	1
MT-ND2	-0.562744	-0.567897	10.1851	0.00427646	0.0197594
MT-ND3	-0.552925	-0.554763	11.6979	0.00824357	0.0366297
MT-ND4	-0.769428	-0.771484	11.798	2.7188e-29	3.87151e-28
MT-ND4L	-0.344097	-0.356328	8.57757	0.991011	1
MT-ND5	-0.385484	-0.397194	8.89851	0.95767	1
MTX2	-0.137369	-0.169166	7.911	0.999999	1
MUC1	2.24629	2.74125	7.95053	4.13285e-137	3.5941e-135
MUC12	0.789993	1.25839	7.64638	2.88338e-15	2.48973e-14
MUC4	0.117298	0.386782	7.47466	0.682923	1
MUC5B	0.519265	2.8806	7.44209	4.98699e-09	3.37314e-08
MUCL1	1.18919	4.32932	7.52121	1.23367e-79	4.62152e-78
MX1	0.590158	0.936594	7.7773	5.28641e-06	3.01462e-05
MX2	0.288766	0.697503	7.56494	0.0130765	0.0565566
MXD4	-0.316731	-0.330676	8.61306	0.999455	1
MXRA8	0.405847	0.421228	8.35951	0.803473	1
MYBPC1	-1.33563	-1.53327	8.28815	8.90994e-51	1.93712e-49
MYC	-0.0950717	-0.105937	7.94688	0.999999	1
MYDGF	-0.00883164	-0.00881525	9.66302	1	1
MYH11	-0.429964	-0.434217	9.69541	0.789512	1
MYH9	0.385139	0.401735	8.7295	0.947259	1
MYL12A	0.277383	0.289751	8.81065	0.999994	1
MYL12B	0.064022	0.0663086	9.23474	1	1
MYL2	1.87261	6.45669	7.45104	1.74447e-175	2.12389e-173
MYL6	-0.0509365	-0.0510761	11.6968	1	1
MYL9	-0.235149	-0.235774	11.3769	1	1
MYLK	-0.549636	-0.559164	9.08692	0.022225	0.093792
MYO1C	-0.64829	-0.682767	8.4932	6.71627e-07	4.08853e-06
MYO6	0.622974	0.732446	8.11558	7.9512e-05	0.000417267
MZB1	0.175931	0.207822	7.78341	0.998836	1
MZT2A	-0.280985	-0.285478	9.52271	1	1
MZT2B	-0.049599	-0.0500016	10.3768	1	1
NACA	0.197974	0.199895	10.8235	1	1
NAGLU	-0.643077	-0.694006	8.24878	6.99471e-06	3.92445e-05
NAMPT	-0.248148	-0.27323	8.34424	0.998953	1
NANS	-0.469584	-0.494353	8.87095	0.289784	1
NAP1L1	0.247384	0.258432	8.62183	0.999999	1
NAPA	-0.236089	-0.244517	8.8989	1	1
NARS	-0.00497267	-0.00446464	8.06299	1	1
NAXE	-0.294525	-0.3081	8.59695	0.999956	1
NBEAL1	0.170696	0.196412	8.01142	1	1
NBL1	-0.524357	-0.531751	9.74058	0.0611065	0.245941
NBR1	-0.394633	-0.457662	8.10649	0.48812	1
NCAPD3	-1.80225	-1.90601	9.09155	2.46062e-121	1.76224e-119
NCKAP1	-0.120653	-0.135339	8.08974	1	1
NCL	-0.071355	-0.0758677	8.57794	1	1
NCOA4	-0.71971	-0.766393	8.69049	1.66763e-09	1.1536e-08
NCOA7	0.505104	0.822549	7.61593	0.000102431	0.000532949
NDFIP1	-0.155266	-0.165775	8.67162	1	1
NDRG1	-0.0508586	-0.0513058	10.039	1	1
NDRG2	-0.34778	-0.380333	8.2778	0.914387	1
NDRG3	0.105551	0.126455	8.15342	0.999998	1
NDUFA1	0.0943825	0.0974484	9.42608	1	1
NDUFA10	0.0893151	0.0985997	8.21342	1	1
NDUFA11	-0.1247	-0.126355	9.83425	1	1
NDUFA12	0.0221084	0.0236381	8.36306	1	1
NDUFA13	-0.0217332	-0.0218814	10.1154	1	1
NDUFA2	-0.0602937	-0.0619827	9.16237	1	1
NDUFA3	0.170856	0.174209	9.52777	1	1
NDUFA4	0.0456614	0.0464063	10.0882	1	1
NDUFA5	-0.350409	-0.388445	8.30142	0.895319	1
NDUFA6	0.139841	0.14913	8.63693	1	1
NDUFA7	0.0151048	0.0156069	8.69602	1	1
NDUFA8	-0.0597211	-0.0663908	8.28778	1	1
NDUFAB1	0.191978	0.206135	8.55384	1	1
NDUFAF3	0.0543849	0.0557425	9.02233	1	1
NDUFAF8	-0.0895472	-0.0942318	8.63048	1	1
NDUFB1	0.326962	0.336884	9.37486	0.999881	1
NDUFB10	-0.228732	-0.235631	9.06302	1	1
NDUFB11	-0.10952	-0.111415	9.57928	1	1
NDUFB2	0.144276	0.146772	9.64754	1	1
NDUFB3	0.142448	0.154036	8.56279	1	1
NDUFB4	0.350695	0.361275	9.34528	0.998189	1
NDUFB5	0.33494	0.383489	8.10447	0.875119	1
NDUFB6	0.123774	0.1325	8.44909	1	1
NDUFB7	-0.255044	-0.258724	9.5309	1	1
NDUFB8	-0.241643	-0.251242	8.79711	1	1
NDUFB9	0.166615	0.173518	9.05801	1	1
NDUFC1	-0.048678	-0.0504291	9.00115	1	1
NDUFC2	0.0849674	0.0887311	9.00769	1	1
NDUFS4	0.0249786	0.0300215	8.04194	1	1
NDUFS5	-0.174322	-0.178327	9.37151	1	1
NDUFS6	-0.203	-0.207623	9.25419	1	1
NDUFS7	-0.384212	-0.39857	8.72721	0.971364	1
NDUFS8	-0.444174	-0.453047	9.30267	0.99968	1
NDUFV1	-0.319737	-0.335346	8.507	0.998854	1
NDUFV2	-0.0518875	-0.0536515	8.97195	1	1
NDUFV3	-0.262793	-0.275815	8.66438	0.999996	1
NEAT1	-0.351858	-0.355903	10.6617	0.999542	1
NECAB3	-1.0312	-1.10434	8.40805	5.32248e-41	9.52959e-40
NECTIN2	-0.36624	-0.382923	8.68623	0.980685	1
NEDD4L	-0.149228	-0.157091	8.97731	1	1
NEDD8	-0.037134	-0.0386388	8.94976	1	1
NEDD9	0.0662924	0.0820944	7.88975	1	1
NEFH	-1.90942	-2.03852	9.42569	4.04425e-105	2.09526e-103
NENF	-0.0630492	-0.064136	9.55696	1	1
NEU1	-0.833642	-0.973083	8.09124	2.03118e-15	1.7664e-14
NFE2L1	0.0099123	0.00996847	8.08423	1	1
NFIB	-0.0917303	-0.10761	8.11414	1	1
NFKBIA	0.500587	0.544097	8.38706	0.0784088	0.308442
NFKBIZ	0.59961	0.839619	7.72221	7.60795e-06	4.23921e-05
NHP2	-0.104054	-0.10892	8.72257	1	1
NIPAL3	-1.02641	-1.32609	8.09802	4.08127e-26	5.20309e-25
NISCH	-0.334561	-0.356406	8.4633	0.991172	1
NKX3-1	-0.595487	-0.610108	9.74513	0.00043788	0.00216715
NME1	0.0283067	0.0303832	8.32085	1	1
NME3	-0.0643995	-0.0655375	9.54714	1	1
NME4	-0.216491	-0.219393	9.88817	1	1
NMRAL1	-0.468221	-0.501585	8.30249	0.240089	0.864817
NNMT	1.01443	1.1243	8.01149	1.53377e-21	1.65253e-20
NONO	-0.18883	-0.203297	8.38402	1	1
NOP10	0.336784	0.352564	8.98097	0.996153	1
NOP53	-0.399706	-0.407085	9.38272	0.988688	1
NORAD	0.0232655	0.0251196	8.78074	1	1
NOV	1.75271	2.50075	7.83284	3.4966e-89	1.46797e-87
NPC2	0.552764	0.574346	9.11355	0.0111463	0.0488153
NPDC1	-0.712214	-0.721271	10.0204	1.05316e-17	1.00567e-16
NPM1	0.157801	0.162078	9.3171	1	1
NPNT	-0.521197	-0.598651	8.05366	0.0180146	0.0764207
NPR3	-1.91589	-3.41581	7.64371	1.548e-170	1.71336e-168
NPTN	-0.00200784	-0.00132365	8.26876	1	1
NPY	-1.2753	-1.28455	11.4093	1.42259e-26	1.83281e-25
NR2F6	-0.0519844	-0.0541983	8.38024	1	1
NR4A1	-0.533765	-0.542557	9.86436	0.070659	0.281135
NSA2	0.231839	0.251539	8.19155	0.999894	1
NSG1	-0.265052	-0.742546	7.68863	0.0115279	0.0502153
NSMCE1	-0.135525	-0.143853	8.51496	1	1
NUCB1	-0.584117	-0.60949	8.7219	0.000501978	0.00246435
NUCB2	0.189877	0.219692	8.20585	0.999	1
NUCKS1	0.118581	0.128078	8.35275	1	1
NUDC	-0.124438	-0.133472	8.37096	1	1
NUDCD2	-0.0245323	-0.0279569	7.90933	1	1
NUDT16L1	-0.0384898	-0.041165	8.42409	1	1
NUDT4	-0.359701	-0.392296	8.54166	0.891813	1
NUDT8	-0.523512	-0.549799	8.40569	0.0556614	0.225142
NUDT9	0.191921	0.238947	7.98685	0.998269	1
NUMA1	-0.356559	-0.367141	9.05209	0.998293	1
NUPR1	0.20124	0.202532	10.7893	1	1
NAA10	-0.173352	-0.1828	8.43486	1	1
NAA38	-0.294269	-0.299641	9.41101	1	1
NAA60	-0.109043	-0.120934	8.08697	1	1
NAAA	-0.416257	-0.514429	7.97667	0.231997	0.839397
OAS1	0.484071	0.856113	7.7178	0.000135959	0.000698437
OAS2	0.704922	1.19602	7.69847	7.7341e-12	5.99762e-11
OAT	0.297364	0.354508	7.94715	0.936033	1
OAZ1	0.340857	0.344247	10.2519	1	1
OCIAD1	-0.073963	-0.0811423	8.55181	1	1
OCIAD2	-0.000131308	-0.00225139	8.01956	1	1
ODC1	0.133154	0.139585	9.03259	1	1
ODF3B	0.478949	0.582003	7.82848	0.123683	0.475028
OGA	0.0754059	0.0855749	8.17779	1	1
OGT	-0.164502	-0.181738	8.41386	1	1
OLFM4	0.549329	0.682753	8.22326	0.016411	0.0699838
OLFML3	-0.0746081	-0.0839987	7.94065	1	1
OR51E1	-1.15004	-1.93587	7.61173	9.5102e-56	2.33913e-54
OR51E2	-0.807272	-0.856682	8.75766	2.32079e-09	1.59636e-08
ORM1	1.83825	3.41968	7.79092	5.04285e-96	2.31686e-94
ORM2	2.35	3.53447	7.95709	1.22857e-119	8.30992e-118
ORMDL2	-0.124584	-0.141162	8.13418	1	1
OS9	-0.395599	-0.410126	8.9298	0.944519	1
OST4	0.343743	0.348304	10.0784	1	1
OSTC	0.388605	0.430279	8.26939	0.696285	1
OTUB1	-0.0569765	-0.0613447	8.41373	1	1
OXA1L	0.140968	0.156101	8.13853	1	1
OXLD1	-0.201474	-0.217926	8.21212	0.999998	1
P3H2	-0.902278	-1.49663	7.71198	1.99099e-28	2.77032e-27
P4HB	-0.539249	-0.542925	10.825	0.0134077	0.0578859
P4HTM	-0.422317	-0.463861	8.20914	0.493271	1
PABPC1	0.290094	0.295007	9.88652	1	1
PABPC4	0.147573	0.167652	8.03803	0.999998	1
PACSIN2	-0.202422	-0.231083	8.11615	1	1
PAGE4	-0.53992	-0.562108	8.36484	0.0372918	0.153647
PAIP2	0.109345	0.120399	8.33646	1	1
PAK1IP1	-0.579963	-0.688795	8.13745	0.000855789	0.00413462
PAPOLA	0.205829	0.229756	8.22517	0.999971	1
PARK7	-0.130198	-0.133341	9.47656	1	1
PARM1	-0.978275	-1.11938	8.07798	3.36858e-25	4.18494e-24
PARP10	0.00705977	0.00783988	8.15663	1	1
PARP14	0.403248	0.548689	7.76228	0.191025	0.699467
PARP9	0.468468	0.645884	7.808	0.0110048	0.0482825
PART1	-0.978842	-1.01649	9.325	2.3332e-30	3.4225e-29
PAXX	0.0730327	0.0755777	8.41293	1	1
PCA3	0.175184	0.182158	8.93254	0.998622	1
PCAT14	-0.880813	-0.917568	8.96613	2.19413e-13	1.79889e-12
PCAT18	-1.22823	-1.73214	7.70421	1.2838e-52	2.92155e-51
PCAT4	-1.97719	-2.27356	8.69222	6.55215e-75	2.27921e-73
PCBD1	-0.280284	-0.294118	8.79833	0.999969	1
PCBP1	-0.0541105	-0.0573318	8.72066	1	1
PCBP2	0.0832889	0.0868643	8.95124	1	1
PCDH8	0.594863	3.53687	7.45365	6.13375e-23	7.01206e-22
PCGEM1	-1.56036	-3.17617	7.62051	1.14242e-89	4.96751e-88
PCMT1	-0.114665	-0.131222	8.05253	1	1
PCP4	-0.68771	-0.705821	8.77265	1.83617e-07	1.13768e-06
PCSK1N	0.304536	0.347749	8.11049	0.916235	1
PCYOX1	-0.467914	-0.554583	7.94481	0.0717216	0.284897
PDAP1	-0.0710294	-0.075456	8.41478	1	1
PDCD4	0.170342	0.185467	8.51574	0.999999	1
PDCD5	0.35788	0.394573	8.28102	0.868163	1
PDCD6	0.161388	0.175675	8.46485	1	1
PDCD6IP	-0.122947	-0.145877	8.01866	1	1
PDE9A	-0.15127	-0.169296	8.25825	0.999997	1
PDIA3	-0.403348	-0.415407	9.43249	0.903325	1
PDIA4	-0.34152	-0.360811	8.67119	0.97885	1
PDIA5	-0.0290791	-0.0315255	8.05344	1	1
PDIA6	-2.58248e-05	0.000875693	8.92655	1	1
PDK4	-0.182422	-0.216756	8.02391	0.99866	1
PDLIM1	0.121657	0.145969	7.85755	1	1
PDLIM5	-0.249673	-0.253931	9.89577	0.999938	1
PDLIM7	-0.385594	-0.402826	8.37524	0.90295	1
PDXDC1	-0.15749	-0.174742	8.34473	1	1
PDXK	0.032356	0.0343232	8.31195	1	1
PDZK1IP1	1.09412	1.33912	7.90481	3.1329e-23	3.6676e-22
PEBP1	-0.082096	-0.0841464	9.48705	1	1
PEBP4	-2.02698	-2.88195	7.85943	2.41655e-158	2.45179e-156
PEMT	-0.699673	-0.746565	8.23963	1.39874e-08	9.18041e-08
PER1	-0.250941	-0.263172	8.63397	0.99998	1
PERP	-0.210561	-0.2308	8.44592	0.999987	1
PET100	0.0483029	0.0493457	9.37998	1	1
PEX10	0.869632	0.957779	8.37759	8.04387e-15	6.87257e-14
PFDN2	0.335344	0.369679	8.2443	0.942491	1
PFDN5	0.104811	0.106079	10.1879	1	1
PFKL	-0.185227	-0.193657	8.63006	1	1
PFN1	-0.00653713	-0.00665665	10.2042	1	1
PFN2	-0.214576	-0.240556	8.23813	0.999903	1
PGAM1	0.0946905	0.10015	8.58503	1	1
PGC	1.58591	2.1535	7.78458	2.21478e-62	6.19883e-61
PGK1	-0.182449	-0.190927	8.76926	1	1
PGLS	-0.00839081	-0.00877312	8.78663	1	1
PGM3	-0.144052	-0.164011	8.20513	0.999997	1
PGM5-AS1	-1.28934	-1.46875	7.85237	7.11968e-55	1.68315e-53
PGRMC1	-0.422327	-0.45435	8.37078	0.586773	1
PGRMC2	0.184563	0.213001	8.11755	0.999993	1
PHB	-0.259558	-0.271541	8.67609	1	1
PHB2	-0.00105133	-0.00102121	9.04706	1	1
PHGDH	-0.691957	-0.770935	8.276	8.42636e-08	5.3294e-07
PHGR1	-1.53572	-1.80546	7.78766	1.41318e-76	5.06042e-75
PHLDA2	0.314056	0.363763	8.20203	0.891127	1
PHPT1	-0.168227	-0.170813	9.64152	1	1
PI15	-0.175841	-0.206346	8.17047	0.998783	1
PI16	-1.09973	-1.22111	7.75251	1.10484e-27	1.48635e-26
PI3	0.885723	2.63733	7.54146	2.07678e-28	2.87328e-27
PIEZO1	-0.193673	-0.205568	8.37601	1	1
PIGH	-0.391929	-0.501682	7.91329	0.393156	1
PIGR	1.92121	2.36909	8.17053	2.25841e-62	6.24913e-61
PIGT	-0.0537322	-0.0574732	8.35949	1	1
PIM3	0.127168	0.134297	8.60895	1	1
PIN1	-0.286701	-0.297824	8.75693	0.999996	1
PIN4	0.0738818	0.0839753	8.19123	1	1
PIP	0.212085	1.69657	7.46568	4.87063e-05	0.000257826
PITPNA	-0.178888	-0.207813	8.03363	0.999999	1
PJA2	-0.154371	-0.176937	8.05543	1	1
PKM	-0.233234	-0.239742	9.2286	1	1
PLA2G16	0.798145	1.01	7.74683	4.26777e-11	3.17799e-10
PLA2G2A	-0.256176	-0.259834	10.8669	0.984895	1
PLA2G7	0.29062	0.403618	7.74128	0.761373	1
PLAC9	-0.838626	-0.895374	8.10604	3.36561e-13	2.74089e-12
PLAT	-0.0400379	-0.0459554	7.60038	0.999971	1
PLD3	-0.503525	-0.517994	8.98829	0.230752	0.836132
PLEC	-0.212366	-0.222485	8.5455	1	1
PLEKHB2	-0.194917	-0.227796	8.08171	0.999999	1
PLEKHH1	-0.519005	-0.66334	7.97554	0.00382372	0.0178367
PLEKHJ1	-0.297347	-0.319185	8.25545	0.998264	1
PLPP1	0.375505	0.383824	10.1882	0.954657	1
PLPP2	0.59653	0.667977	8.05535	0.000953579	0.00459795
PLPP5	-0.589593	-0.638889	8.63608	0.000500747	0.00246327
PLSCR1	0.385003	0.494802	7.77637	0.322861	1
PLTP	0.429154	0.464452	8.04566	0.450165	1
PLXNB1	-0.335718	-0.367638	8.24892	0.959795	1
PLXNB2	-0.474108	-0.48873	9.01157	0.360273	1
PM20D2	-0.0810471	-0.0990593	7.97327	1	1
PMEPA1	-0.960989	-0.985107	9.67775	1.46695e-39	2.49791e-38
PMPCB	-0.241671	-0.281339	8.04755	0.999645	1
PNKD	-0.391157	-0.401357	9.28802	0.992008	1
PNKP	-1.19582	-1.28316	8.28087	1.98668e-58	5.14634e-57
PNRC1	0.101782	0.110387	8.19935	1	1
PODXL2	-0.916658	-0.982087	8.24968	4.44984e-23	5.13524e-22
POLB	0.126848	0.181465	7.80891	0.997741	1
POLD2	-0.0733189	-0.0778039	8.37674	1	1
POLD4	-0.264993	-0.278022	8.56946	0.999989	1
POLR1D	0.0426262	0.0459589	8.22748	1	1
POLR2E	0.0907717	0.0943988	8.73484	1	1
POLR2F	0.121677	0.126261	8.65538	1	1
POLR2G	-0.128749	-0.140677	8.32155	1	1
POLR2H	0.287024	0.322275	8.15694	0.989161	1
POLR2I	-0.180739	-0.187815	8.77364	1	1
POLR2J	0.0540948	0.0573892	8.67954	1	1
POLR2K	0.423639	0.471056	8.35171	0.425122	1
POLR2L	0.203076	0.205205	10.2432	1	1
POMGNT1	-0.397936	-0.443289	8.16571	0.615079	1
POMP	0.167707	0.179732	8.59481	1	1
POSTN	0.671488	0.789659	7.69663	0.000122017	0.000629112
PPA1	0.179722	0.196276	8.30776	0.999999	1
PPA2	-0.0734912	-0.0842771	8.08069	1	1
PPCS	0.0575155	0.0638046	8.35162	1	1
PPDPF	-0.235065	-0.237671	10.3224	1	1
PPIA	0.123455	0.124838	10.5776	1	1
PPIB	-0.0281658	-0.0283711	9.73458	1	1
PPM1A	-0.218215	-0.254806	8.02102	0.999992	1
PPM1B	0.628796	0.758281	8.03083	1.78729e-05	9.82403e-05
PPP1CA	-0.387037	-0.403082	8.83354	0.999984	1
PPP1CB	0.303075	0.314441	9.0861	0.999972	1
PPP1CC	0.0406964	0.045246	8.15205	1	1
PPP1R14A	0.125652	0.13016	8.43457	1	1
PPP1R14B	0.296154	0.304147	8.91953	0.999965	1
PPP1R16A	-0.372803	-0.421794	8.09114	0.707863	1
PPP1R1B	0.565554	0.606983	8.27979	0.0111733	0.0488457
PPP1R7	-0.720258	-0.776852	8.39892	1.62513e-10	1.1537e-09
PPP2CA	-0.0504143	-0.0566457	8.1421	1	1
PPP2R1A	-0.192083	-0.197899	9.02007	1	1
PPP3CA	-0.161909	-0.1683	8.85234	1	1
PPT1	-0.0331901	-0.0409747	8.03289	1	1
PRAC1	-0.671278	-0.680745	10.0083	2.75684e-07	1.70378e-06
PRCP	-0.249155	-0.291594	7.97106	0.99927	1
PRDM8	-0.574985	-0.892625	7.78111	7.48447e-06	4.17998e-05
PRDX1	0.0460496	0.0474614	9.35706	1	1
PRDX2	-0.544726	-0.553644	9.67662	0.00531007	0.0242135
PRDX3	-0.219775	-0.236963	8.49808	0.999998	1
PRDX4	-0.351877	-0.369868	8.6987	0.982861	1
PRDX5	-0.162843	-0.166018	9.44293	1	1
PRDX6	0.102094	0.105051	9.52332	1	1
PREB	0.166109	0.182467	8.14818	1	1
PRELID1	0.123972	0.127626	8.90799	1	1
PRELP	0.377478	0.392581	8.28357	0.917661	1
PRIM2	-0.190944	-0.262225	7.83565	0.994725	1
PRKAR1A	0.00198344	0.000999351	8.30004	1	1
PRKCSH	-0.461413	-0.495924	8.39124	0.276967	0.983111
PRMT1	-0.0726265	-0.0763196	8.5543	1	1
PRPF8	-0.357675	-0.375304	8.66075	0.988036	1
PRR13	0.285774	0.311531	8.37381	0.997899	1
PRR15L	0.239779	0.280354	8.00744	0.995691	1
PRR4	1.02225	2.76978	7.4997	3.90352e-51	8.64097e-50
PRRC2A	-0.146459	-0.153876	8.46102	1	1
PRSS23	-0.0991621	-0.106361	8.17481	1	1
PRSS8	-0.538227	-0.560849	8.75025	0.0239768	0.10101
PRUNE2	-0.509413	-0.614391	7.80731	0.0155558	0.06657
PSAP	-0.0506522	-0.0510294	10.6131	1	1
PSCA	2.33193	2.633	8.76954	4.78505e-93	2.11847e-91
PSENEN	-0.182684	-0.198811	8.21065	1	1
PSMA1	0.193308	0.209765	8.42344	1	1
PSMA2	0.087284	0.0943767	8.61986	1	1
PSMA3	0.251966	0.286776	8.12129	0.997432	1
PSMA4	-0.117222	-0.12645	8.47255	1	1
PSMA5	0.191858	0.2185	8.11996	0.999961	1
PSMA7	0.183926	0.196461	8.47578	1	1
PSMB1	0.152635	0.159462	8.92179	1	1
PSMB2	0.128565	0.142406	8.30524	1	1
PSMB3	-0.0619052	-0.0641018	8.88998	1	1
PSMB4	0.0105568	0.0113872	8.86631	1	1
PSMB5	-0.0611396	-0.0646189	8.63001	1	1
PSMB6	-0.317738	-0.33111	8.7508	0.999912	1
PSMB7	-0.146103	-0.156097	8.45387	1	1
PSMB8	0.711837	0.77961	8.22171	7.72614e-08	4.91205e-07
PSMB9	1.06389	1.17043	8.19171	8.06245e-27	1.04984e-25
PSMC1	0.0202282	0.0245329	8.16034	1	1
PSMC4	0.132399	0.148383	8.15415	1	1
PSMC5	-0.176147	-0.186401	8.60987	1	1
PSMC6	-0.0485981	-0.057694	7.99164	1	1
PSMD13	-0.157699	-0.168783	8.37823	1	1
PSMD2	0.255466	0.271122	8.49665	0.999994	1
PSMD3	-0.111245	-0.120048	8.314	1	1
PSMD7	-0.139263	-0.15717	8.1301	1	1
PSMD8	-0.213413	-0.218924	9.21612	1	1
PSME1	0.143136	0.14739	9.1543	1	1
PSME2	0.396644	0.420906	8.71731	0.819835	1
PTBP1	0.116706	0.126319	8.43359	1	1
PTGDS	-0.662642	-0.667092	10.2422	0.000158282	0.000811402
PTGES3	0.232667	0.246433	8.65075	1	1
PTGR1	-0.339191	-0.396291	8.18816	0.795207	1
PTGS2	-0.230261	-0.354432	7.62384	0.796032	1
PTMA	0.496456	0.503103	10.0996	0.217872	0.793
PTMS	-0.764973	-0.776912	9.59754	5.89672e-27	7.71964e-26
PTN	-1.07286	-1.18573	8.36895	5.64729e-22	6.30787e-21
PTOV1	-0.478682	-0.493822	8.98396	0.306761	1
PTP4A1	0.0678234	0.0805967	8.0419	1	1
PTP4A2	0.305065	0.342157	8.17317	0.973503	1
PTP4A3	0.966145	1.0316	8.30368	6.38958e-22	7.1044e-21
PTPA	-0.63587	-0.66955	8.46714	4.39234e-06	2.51655e-05
PTPMT1	0.118452	0.134684	8.12726	1	1
PTPN18	-0.120708	-0.13366	8.22831	1	1
PTPRF	-0.311399	-0.329681	8.77135	0.998444	1
PTPRM	-1.53706	-1.93624	7.9607	2.69676e-70	8.64026e-69
PTPRN2	-1.3431	-1.58934	8.05742	4.171e-65	1.25388e-63
PTRHD1	-0.152072	-0.168082	8.26555	1	1
PTS	-0.170185	-0.204049	7.97844	0.999987	1
PTTG1IP	0.062356	0.0660728	8.43031	1	1
PUF60	-0.105281	-0.11095	8.45838	1	1
PYCR1	-0.696456	-0.725898	8.59202	5.49799e-09	3.69824e-08
PYGB	-0.688194	-0.723517	8.55066	3.43894e-09	2.3522e-08
PYURF	0.146951	0.161254	8.28931	1	1
QARS	-0.369117	-0.395622	8.40092	0.92604	1
QDPR	-0.349406	-0.428935	7.91058	0.755282	1
RAB11A	-0.294555	-0.313262	8.62672	0.999265	1
RAB11B	-0.28842	-0.316284	8.2227	0.996538	1
RAB13	-0.294739	-0.321029	8.29314	0.995953	1
RAB18	0.218671	0.246304	8.34716	0.999785	1
RAB1A	0.0474914	0.0518453	8.48097	1	1
RAB1B	-0.287128	-0.302121	8.58904	1	1
RAB25	-0.214308	-0.2389	8.20984	0.999972	1
RAB27A	-1.25233	-1.48362	8.14718	9.13309e-48	1.90078e-46
RAB2A	0.15814	0.172675	8.46292	1	1
RAB3B	-0.699548	-0.813674	8.11579	1.69923e-08	1.10928e-07
RAB3D	-0.417617	-0.473906	8.09648	0.419419	1
RAB4A	-0.100959	-0.11186	8.307	1	1
RAB5B	-0.0964838	-0.108877	8.18446	1	1
RAB5C	0.0637226	0.0680364	8.37664	1	1
RAB5IF	0.14674	0.169853	8.05841	1	1
RAB6A	0.190818	0.222585	8.01203	0.999999	1
RAB7A	0.393189	0.422098	8.51364	0.819806	1
RABAC1	-0.147673	-0.150296	9.43233	1	1
RABEP2	-0.556004	-0.603306	8.23268	0.0049946	0.0229469
RABL6	-0.430698	-0.45872	8.3243	0.5611	1
RAC1	0.124223	0.130799	8.73092	1	1
RACK1	-0.251695	-0.253113	11.1119	1	1
RAD23A	-0.208419	-0.225184	8.24032	0.999999	1
RAD23B	0.135165	0.158111	8.04222	1	1
RALGAPA2	0.0762623	0.0986106	7.89796	1	1
RALY	-0.109384	-0.114589	8.53958	1	1
RAMP1	-0.751194	-0.762398	9.58569	8.31989e-13	6.64227e-12
RAN	0.194088	0.206087	8.69047	1	1
RANBP1	0.254193	0.290631	8.05942	0.994913	1
RANBP2	-0.0955373	-0.108951	8.11644	1	1
RARRES1	1.97946	2.55438	7.94723	1.01596e-86	4.12312e-85
RARRES2	0.0359572	0.0363621	9.43688	1	1
RARRES3	1.45486	1.53514	8.66646	2.15525e-62	6.10238e-61
RASD1	-0.306268	-0.329723	8.35104	0.972306	1
RASSF7	-0.0250217	-0.0278598	8.20082	1	1
RBBP4	-0.0272727	-0.0299388	8.08923	1	1
RBBP7	-0.21779	-0.246245	8.08762	0.999781	1
RBCK1	0.0718436	0.0761255	8.28001	1	1
RBM3	0.327131	0.350254	8.44399	0.987562	1
RBM39	-0.027709	-0.0302903	8.63233	1	1
RBM47	-0.595503	-0.665806	8.33117	0.000223632	0.00112976
RBM5	-0.180785	-0.206626	8.23591	0.999992	1
RBM8A	0.220738	0.239942	8.47115	0.999994	1
RBMX	0.00480016	0.00410478	8.20071	1	1
RBPMS	-0.0707619	-0.0753784	8.22285	1	1
RBX1	0.188791	0.200886	8.69143	1	1
RCAN3	-0.694539	-0.865879	8.09983	8.30354e-08	5.2654e-07
RCN1	-0.0467074	-0.0493897	8.60723	1	1
RCN2	0.0841225	0.100841	8.03673	1	1
RDH11	-0.903587	-0.922024	10.2238	8.39244e-20	8.58639e-19
REEP3	0.0301062	0.0369904	8.00943	1	1
REEP5	-0.310559	-0.328509	8.86867	0.998313	1
REEP6	-0.81314	-0.924221	8.05629	2.47917e-14	2.09611e-13
REPIN1	-0.456526	-0.499958	8.2284	0.250247	0.900078
REPS2	-0.81759	-1.00524	7.90297	3.68718e-14	3.10668e-13
RER1	-0.0393044	-0.0413469	8.6644	1	1
RERE	0.0226921	0.0238757	8.37923	1	1
REX1BD	0.0580379	0.060024	8.73337	1	1
REXO2	0.353764	0.380251	8.70634	0.907177	1
RGCC	0.863755	1.00291	8.04101	1.25311e-12	9.93916e-12
RGL2	-0.0494981	-0.0537204	8.41937	1	1
RGMB-AS1	0.271356	0.397882	7.75261	0.682658	1
RGS1	1.09686	1.27301	7.89666	2.88957e-25	3.60826e-24
RGS10	0.305214	0.331802	8.30441	0.985902	1
RGS2	0.0992348	0.108161	8.27184	1	1
RGS5	0.223816	0.262731	7.81631	0.986418	1
RHBDD2	-0.160502	-0.172675	8.33752	1	1
RHEB	-0.0627994	-0.0699725	8.22244	1	1
RHOA	0.289603	0.298827	9.06909	1	1
RHOB	-0.441094	-0.45258	9.04006	0.636174	1
RHOC	-0.0625108	-0.0633634	9.59632	1	1
RHOT2	-0.00443548	-0.00586309	8.3132	1	1
RHOU	-0.0741945	-0.0832652	8.14813	1	1
RHPN2	0.0960669	0.119681	8.00363	1	1
RLN1	-1.89999	-2.74622	7.78668	5.16613e-118	3.39987e-116
RNASE1	-0.0312242	-0.0313328	8.69706	1	1
RNASE4	-0.411884	-0.525608	7.88139	0.381343	1
RNASEH2C	-0.27075	-0.280256	8.75809	1	1
RNASET2	-0.267202	-0.288313	8.29016	0.999661	1
RNF11	0.168719	0.191913	8.17953	0.999997	1
RNF141	-0.0508575	-0.0646727	7.87773	1	1
RNF145	0.167887	0.20866	7.86148	0.999319	1
RNF181	0.218358	0.227691	8.79976	1	1
RNF187	-0.134957	-0.143061	8.44362	1	1
RNF213	0.144326	0.175169	7.92463	0.999995	1
RNF7	0.42666	0.461941	8.62975	0.518939	1
RNH1	-0.00339133	-0.00369984	8.87677	1	1
RNPS1	0.100956	0.109826	8.43569	1	1
ROMO1	0.0902291	0.0917074	9.71519	1	1
RPL10	-0.195973	-0.196208	13.0412	1	1
RPL10A	-0.141762	-0.142533	11.1973	1	1
RPL11	0.200203	0.200843	12.266	1	1
RPL12	0.0083449	0.00837814	12.0771	1	1
RPL13	-0.337883	-0.338288	12.9714	1	1
RPL13A	-0.233613	-0.234093	12.4254	1	1
RPL14	0.0667893	0.067281	11.0034	1	1
RPL15	0.144677	0.145115	11.8008	1	1
RPL17	0.233739	0.237605	10.0937	1	1
RPL18	-0.25451	-0.254915	12.4834	1	1
RPL18A	0.074116	0.0742389	12.3902	1	1
RPL19	0.0684393	0.0687087	11.7193	1	1
RPL21	0.143523	0.144276	11.3132	1	1
RPL22	0.391751	0.394845	11.1393	0.99931	1
RPL22L1	0.336823	0.35979	8.70037	0.96549	1
RPL23	-0.10254	-0.103626	10.2773	1	1
RPL23A	-0.113084	-0.11374	11.1259	1	1
RPL24	0.216081	0.217432	11.0896	1	1
RPL26	-0.136675	-0.137488	11.3488	1	1
RPL27	0.165955	0.167142	10.6997	1	1
RPL27A	0.0166293	0.0167745	10.6147	1	1
RPL28	0.0123237	0.0123441	12.7315	1	1
RPL29	-0.134476	-0.134829	12.1599	1	1
RPL3	-0.262092	-0.262884	11.879	1	1
RPL30	0.491105	0.492666	12.056	0.368897	1
RPL31	-0.0922962	-0.0927694	11.1993	1	1
RPL32	0.223278	0.223912	12.2155	1	1
RPL34	0.305191	0.306263	12.0386	1	1
RPL35	0.102151	0.102392	11.9512	1	1
RPL35A	0.509018	0.510793	12.0388	0.138518	0.526197
RPL36	-0.375543	-0.376111	12.6039	1	1
RPL36A	0.309828	0.312452	10.9132	1	1
RPL36AL	0.292214	0.298416	9.7876	1	1
RPL37	0.248211	0.248971	12.1267	1	1
RPL37A	0.0722868	0.0724531	12.5522	1	1
RPL38	0.0959294	0.0966495	10.7678	1	1
RPL39	0.20527	0.206153	11.5553	1	1
RPL4	0.0662822	0.0667642	10.877	1	1
RPL41	-0.047097	-0.0471344	13.7962	1	1
RPL5	0.285804	0.287624	11.2452	1	1
RPL6	0.0264819	0.026644	11.0604	1	1
RPL7	0.212227	0.213939	10.8442	1	1
RPL7A	-0.138296	-0.138599	12.2154	1	1
RPL8	0.0926418	0.0928236	12.3896	1	1
RPL9	0.159403	0.160186	11.4965	1	1
RPLP0	-0.176287	-0.176888	11.7098	1	1
RPLP1	0.0598786	0.0599354	13.4033	1	1
RPLP2	0.224338	0.225057	11.7792	1	1
RPN1	0.0425315	0.0476133	8.41916	1	1
RPN2	-0.0459051	-0.0472623	9.18334	1	1
RPS10	0.0779568	0.0781794	11.7988	1	1
RPS11	-0.221657	-0.222397	11.5381	1	1
RPS12	0.13351	0.133851	12.5531	1	1
RPS13	0.175079	0.175948	11.5037	1	1
RPS14	0.044269	0.0443551	12.3703	1	1
RPS15	-0.336835	-0.337272	12.8645	1	1
RPS15A	0.517709	0.519223	12.1671	0.0670584	0.269007
RPS16	-0.0837466	-0.0840926	11.3829	1	1
RPS17	0.249928	0.254156	9.9108	1	1
RPS18	-0.0527457	-0.052847	12.4615	1	1
RPS19	-0.0264155	-0.0264656	12.3428	1	1
RPS19BP1	-0.123181	-0.126229	9.1678	1	1
RPS2	-0.0621921	-0.0622921	12.546	1	1
RPS20	0.134934	0.136405	10.3286	1	1
RPS21	0.191459	0.191943	11.9579	1	1
RPS23	0.0854917	0.0858593	11.5875	1	1
RPS24	-0.173926	-0.174664	11.7771	1	1
RPS25	0.0901732	0.090671	11.2856	1	1
RPS26	0.207497	0.208681	11.3497	1	1
RPS27	0.440191	0.440839	12.8057	0.99192	1
RPS27A	0.257845	0.258837	12.0065	1	1
RPS27L	-0.0483916	-0.0497197	9.44244	1	1
RPS28	-0.120737	-0.120888	12.9626	1	1
RPS29	0.394552	0.395838	11.8742	0.999988	1
RPS3	0.186138	0.18663	11.9427	1	1
RPS3A	0.153283	0.153985	11.7192	1	1
RPS4X	0.0313272	0.0314912	11.5615	1	1
RPS4Y1	0.0791178	0.0809152	9.70337	1	1
RPS5	-0.269042	-0.269986	11.582	1	1
RPS6	-0.0548572	-0.0550679	11.8541	1	1
RPS6KC1	-0.777172	-0.99	7.79859	8.1868e-11	5.8632e-10
RPS7	0.308906	0.310904	11.2468	1	1
RPS8	0.0576327	0.0578032	12.3048	1	1
RPS9	-0.497575	-0.499086	11.4952	0.263064	0.937864
RPSA	0.0593587	0.059642	11.2192	1	1
RRAS	-0.153214	-0.158888	8.6409	1	1
RRBP1	-0.466906	-0.499309	8.49895	0.254554	0.911528
RSL1D1	0.134469	0.147423	8.11142	1	1
RSRP1	-0.156439	-0.174311	8.33284	1	1
RTL8C	0.0211112	0.0231053	8.34488	1	1
RTN3	0.123068	0.140313	8.06056	1	1
RTN4	-0.1882	-0.199313	8.69279	1	1
RTRAF	0.136942	0.148723	8.40309	1	1
S100A10	0.324959	0.337742	9.05422	0.995852	1
S100A11	0.58584	0.592706	10.3631	0.00011428	0.000590813
S100A13	0.501983	0.523367	8.52048	0.12431	0.476685
S100A2	0.771628	1.20955	7.68234	4.92218e-13	3.95561e-12
S100A4	0.443493	0.458149	8.64866	0.54686	1
S100A6	0.208737	0.209503	11.0511	1	1
S100A7	0.881742	1.44269e+08	7.49608	2.23508e-47	4.61222e-46
S100A8	0.391809	0.670682	7.60614	0.0135763	0.0585102
S100A9	0.708293	0.919917	7.87965	9.26564e-07	5.59847e-06
S100P	1.34973	1.70063	7.94689	3.8813e-36	6.17711e-35
SAP18	0.131101	0.137606	8.81743	1	1
SAR1A	-0.0483671	-0.0536713	8.18426	1	1
SAR1B	-0.442647	-0.502232	8.25726	0.238603	0.860739
SARAF	-0.369155	-0.383812	9.2998	0.982085	1
SARS	-0.169971	-0.1839	8.30492	1	1
SAT1	0.725281	0.738178	10.1577	8.92732e-12	6.90096e-11
SAT2	-0.502617	-0.53755	8.42339	0.0719329	0.285271
SC5D	-0.204477	-0.22574	8.37722	0.999956	1
SCAMP2	-0.158034	-0.17397	8.17754	1	1
SCAND1	-0.36625	-0.374799	9.15995	1	1
SCARB2	-0.342125	-0.361884	8.70106	0.990258	1
SCCPDH	0.0400443	0.0483737	8.1809	1	1
SCD	0.369106	0.403668	8.6144	0.771559	1
SCGB1A1	0.0269107	0.0539153	7.70227	0.999302	1
SCGB1D2	-0.47228	-1.0727	7.54713	0.00357395	0.0167357
SCGB3A1	0.240212	0.348332	7.64583	0.918047	1
SCNN1A	0.830192	1.16541	7.79697	8.44194e-15	7.18746e-14
SCOC	-0.0822772	-0.0929978	8.10748	1	1
SCP2	-0.199433	-0.214065	8.62052	1	1
SCUBE2	1.4866	1.98261	7.9773	6.60683e-51	1.44934e-49
SDC1	0.689168	0.814922	8.04839	9.88062e-07	5.95527e-06
SDC4	0.361037	0.400845	8.16336	0.806775	1
SDCBP	0.0881499	0.0989597	8.06037	1	1
SDF2L1	-0.172526	-0.18248	8.39977	1	1
SDF4	-0.302344	-0.312173	8.90675	1	1
SDHB	0.173477	0.201255	8.03131	1	1
SDHC	-0.111083	-0.127639	8.07721	1	1
SEC11A	0.201876	0.21874	8.37499	0.999999	1
SEC11C	-0.00634825	-0.00551816	9.84427	1	1
SEC13	0.247118	0.278337	8.1987	0.99985	1
SEC14L2	-0.766036	-0.856153	8.17375	2.95561e-11	2.22815e-10
SEC16A	-0.138143	-0.151558	8.25152	1	1
SEC22B	0.172311	0.199677	8.12228	0.999999	1
SEC22C	-0.147103	-0.18294	7.96538	0.999937	1
SEC23B	-0.288807	-0.345566	8.04143	0.94482	1
SEC31A	-0.0410821	-0.0448438	8.1746	1	1
SEC61A1	0.0185614	0.0194549	9.27705	1	1
SEC61B	0.334692	0.343894	9.57261	0.999766	1
SEC61G	0.370749	0.381318	9.67972	0.989946	1
SEC62	0.051954	0.0577435	8.29289	1	1
SEC63	0.00194031	0.00279006	8.02412	1	1
SEL1L	-0.439497	-0.4927	8.18764	0.28988	1
SELENBP1	0.0151328	0.018384	8.26585	1	1
SELENOF	0.307101	0.333403	8.50668	0.994275	1
SELENOH	0.154255	0.157617	9.33935	1	1
SELENOK	0.186204	0.201956	8.60604	1	1
SELENOM	0.343767	0.346611	10.1451	0.99997	1
SELENON	-0.198403	-0.211539	8.36619	1	1
SELENOP	-0.026187	-0.0267369	9.30203	1	1
SELENOS	0.0148365	0.0180329	8.30042	1	1
SELENOT	0.534829	0.608387	8.28654	0.00828705	0.0367558
SELENOW	-0.0850506	-0.0857516	10.3866	1	1
SEM1	0.184139	0.192291	9.04535	1	1
SEMA3C	-0.541479	-0.61047	8.11479	0.00862115	0.0380299
SEPT2	0.140758	0.150533	8.52076	1	1
SEPT9	-0.0448395	-0.0506833	8.19423	1	1
SERBP1	0.0401036	0.0423601	8.4918	1	1
SERF2	-0.0957989	-0.0959657	12.4737	1	1
SERHL2	0.337687	0.402415	8.03624	0.709309	1
SERINC1	0.0313243	0.0356905	8.27809	1	1
SERINC2	-0.841575	-0.890355	8.55125	9.9475e-22	1.08135e-20
SERINC3	-0.0082709	-0.00942949	8.10277	1	1
SERINC5	0.00759253	0.00738144	8.2292	1	1
SERP1	0.578319	0.594411	9.62855	0.0011653	0.00558562
SERPINA1	1.06781	1.61474	7.63216	5.38845e-29	7.54074e-28
SERPINB11	-0.0869418	-0.379499	7.65032	0.531481	1
SERPINB6	-0.734553	-0.758259	9.09041	4.1404e-15	3.54996e-14
SERPINE1	0.143638	0.158291	8.02365	0.999973	1
SERPINF1	0.331452	0.34095	8.64987	0.994607	1
SERPING1	0.693387	0.706057	9.25778	1.29205e-07	8.10864e-07
SERTAD1	-0.376369	-0.408848	8.1015	0.786604	1
SESN1	0.440806	0.578689	7.8398	0.0544963	0.220796
SESN3	0.610275	0.863929	7.76455	1.1347e-06	6.75551e-06
SET	0.0771658	0.0828246	8.40371	1	1
SETD7	-0.0363331	-0.038291	8.0821	1	1
SEZ6L2	-0.898841	-0.999932	8.21656	4.41723e-21	4.6765e-20
SF1	-0.189083	-0.203432	8.50546	1	1
SF3B1	-0.0894951	-0.0984665	8.41809	1	1
SF3B2	-0.0825818	-0.0902874	8.28126	1	1
SF3B5	-0.113335	-0.116342	9.04855	1	1
SF3B6	0.275736	0.296539	8.51376	0.999567	1
SFN	-0.813267	-0.903025	8.13743	3.92868e-13	3.18878e-12
SFPQ	-0.0599915	-0.0651722	8.56975	1	1
SFRP2	1.28611	1.43434	7.87118	1.56159e-40	2.75542e-39
SFRP4	1.9655	2.15036	7.93521	1.80566e-121	1.33236e-119
SFT2D1	-0.308941	-0.357297	8.11167	0.988607	1
SGK1	0.317894	0.35029	8.46473	0.903488	1
SGSM3	-0.395859	-0.436014	8.22091	0.679441	1
SH2D1A	0.493298	3.02121	7.48356	2.45502e-16	2.23059e-15
SH3BGRL	-0.176005	-0.18867	8.28019	1	1
SH3BGRL3	0.529801	0.543751	9.15464	0.0325871	0.135594
SH3GLB2	-0.164057	-0.174594	8.50124	1	1
SH3RF1	-0.125701	-0.162676	7.79128	0.99999	1
SH3YL1	0.410918	0.504816	7.94155	0.229803	0.833933
SHC2	-0.0339375	-0.0344646	8.27717	1	1
SHISA5	-0.0533451	-0.0565691	8.60748	1	1
SHROOM1	-0.628467	-0.707078	8.22136	9.84428e-05	0.000513294
SIDT2	-0.616068	-0.725146	8.00923	3.50966e-05	0.000187825
SIL1	-0.554766	-0.59305	8.32095	0.00566961	0.0257565
SIM2	-0.99049	-1.22803	7.88313	4.90762e-27	6.4595e-26
SIVA1	0.155138	0.159512	8.91609	1	1
SKIL	0.790279	0.959221	7.93136	6.38639e-11	4.62823e-10
SKP1	0.100807	0.103331	9.60945	1	1
SLC12A2	-0.690621	-0.780497	8.27983	1.81621e-07	1.12818e-06
SLC14A1	-0.456244	-0.889095	7.70323	3.54793e-05	0.000189042
SLC15A2	-0.941559	-1.1587	8.00649	1.34338e-21	1.45384e-20
SLC1A5	-0.656793	-0.693341	8.52418	3.7607e-07	2.3183e-06
SLC22A17	-0.554135	-0.612899	8.1979	0.00558907	0.0254381
SLC22A23	-0.0882244	-0.107437	7.99669	1	1
SLC22A3	-1.71999	-2.01513	8.13289	1.60725e-105	8.50796e-104
SLC25A1	-0.227577	-0.238164	8.64172	1	1
SLC25A3	-0.261231	-0.268578	9.23517	1	1
SLC25A37	-0.316224	-0.371307	8.10053	0.953619	1
SLC25A39	-0.194485	-0.203908	8.535	1	1
SLC25A4	-0.541911	-0.596446	8.22276	0.00823082	0.0366297
SLC25A5	0.187044	0.1978	8.55092	1	1
SLC25A6	0.0385243	0.0388791	10.2617	1	1
SLC26A2	0.242411	0.354351	7.7194	0.814767	1
SLC26A4	0.652764	1.27734	7.62776	1.33246e-08	8.769e-08
SLC2A10	-0.861137	-1.01356	8.07574	1.7736e-18	1.75557e-17
SLC2A12	-1.00565	-1.25649	7.94579	1.37851e-27	1.84432e-26
SLC2A4RG	-0.424461	-0.446755	8.46694	0.696592	1
SLC30A4	-1.12948	-1.27528	8.33323	3.33047e-41	6.09751e-40
SLC35F2	-0.42965	-0.55184	7.87902	0.191742	0.701038
SLC37A4	-0.384255	-0.482514	7.83828	0.324543	1
SLC38A10	-0.34441	-0.363899	8.47926	0.989133	1
SLC38A2	0.179743	0.196836	8.25849	0.999999	1
[truncated: 436 more rows]

## Sheet: LG relapse vs LG non-relapse
Genes	logFC	unshrunk.logFC	logCPM	PValue	Adjusted_Pvalue
A2M	1.49017	1.5196	9.50024	1.86101e-56	8.23921e-55
ABAT	-0.430242	-0.549346	7.81103	0.190335	0.759781
ABCC4	-0.105009	-0.109072	8.77735	1	1
ABHD11	0.078994	0.08802	8.16238	0.999996	1
ABHD12	0.122217	0.135177	8.2662	0.999989	1
ABHD2	-0.779846	-0.827508	8.77378	1.06152e-07	8.58736e-07
AC010642.2	0.0215522	0.0228896	8.08733	1	1
AC011043.1	-0.35784	-0.770782	7.63869	0.0394559	0.185832
AC018816.1	0.264776	1.18824	7.57924	0.00171528	0.00951415
AC020916.1	0.258765	0.297944	7.79672	0.992313	1
AC023310.4	1.1516	2.37574	7.60898	5.00286e-43	1.52275e-41
AC069228.1	0.863593	1.44269e+08	7.49826	7.13245e-51	2.80121e-49
AC254629.1	0.832182	1.24023	7.69747	1.62765e-11	1.62431e-10
ACACA	-0.239429	-0.269053	8.14912	0.986013	1
ACAD8	-0.264301	-0.294641	8.13398	0.952345	1
ACADSB	0.261262	0.34051	7.88185	0.824942	1
ACADVL	-0.15487	-0.159382	9.07542	1	1
ACAT1	-0.0830321	-0.0922209	8.00018	1	1
ACAT2	-0.298074	-0.381814	7.87958	0.682941	1
ACKR1	-0.207869	-0.231384	7.76659	0.96977	1
ACLY	-0.58303	-0.63006	8.53553	0.00546899	0.02914
ACO2	-0.114004	-0.126464	8.16083	0.999995	1
ACP1	0.322265	0.362375	8.25929	0.869143	1
ACP5	0.0484966	0.0668147	7.86821	0.999438	1
ACPP	-1.73109	-1.74141	12.361	1.74898e-77	1.3738e-75
ACSL1	0.332579	0.372017	8.31547	0.837849	1
ACSL3	-0.021506	-0.0217502	8.66166	1	1
ACSM1	-1.08649	-1.4503	7.82787	2.16331e-19	2.97608e-18
ACSM3	0.273245	0.384398	7.73705	0.640855	1
ACTA1	-0.474094	-1.58981	7.46611	1.11095e-05	7.64169e-05
ACTA2	-0.21237	-0.21324	10.7044	0.999999	1
ACTB	0.032965	0.0330601	11.3887	1	1
ACTC1	-1.26471	-1.6032	7.63768	1.53857e-30	3.34503e-29
ACTG1	0.0863902	0.086941	11.0473	1	1
ACTG2	-0.818542	-0.821058	11.0885	1.10955e-10	1.05126e-09
ACTN1	-0.15601	-0.165041	8.30128	0.999998	1
ACTR2	0.385218	0.433227	8.11764	0.576666	1
ACY3	0.129941	1.26437	7.48181	0.0176451	0.0876852
ACAA1	-0.136989	-0.146381	8.47629	1	1
ADAM10	-0.138225	-0.158459	8.08088	0.999997	1
ADAM9	-0.172429	-0.20452	7.97713	0.999707	1
ADAMTS1	0.0981938	0.11181	7.91029	0.999654	1
ADAMTSL1	0.975557	2.19363	7.54159	1.2407e-23	2.04129e-22
ADAR	0.352558	0.401618	8.10051	0.711102	1
ADD1	0.0390768	0.0433033	8.35987	1	1
ADGRF1	0.280287	0.802066	7.48892	0.0255037	0.124579
ADH5	-0.317784	-0.336199	8.53559	0.978328	1
ADI1	-0.220423	-0.227769	9.10116	0.999996	1
ADIPOR1	0.263577	0.302354	8.10737	0.982395	1
ADIRF	-0.962575	-0.966868	11.3765	1.34641e-19	1.87343e-18
ADRM1	0.0517673	0.0552209	8.30006	1	1
AEBP1	0.469601	0.475876	9.39076	0.404553	1
AES	-0.126842	-0.129174	9.51973	1	1
AFDN	-0.131377	-0.148913	8.06345	1	1
AFF3	-0.226685	-0.285778	7.83822	0.971297	1
AFMID	0.0139819	0.0187433	7.76948	0.999997	1
AGR2	0.0446205	0.046152	9.74095	1	1
AGR3	0.260231	0.801124	7.6701	0.0140036	0.0703067
AGRN	0.113312	0.128662	8.10773	0.999949	1
AGTRAP	-0.458509	-0.473233	8.95099	0.440851	1
AHCY	-0.238036	-0.25217	8.53117	0.999793	1
AHNAK	-0.239619	-0.252931	8.56616	0.999617	1
AIDA	0.800986	0.991856	7.90616	5.66174e-09	4.94134e-08
AK2	-0.0329537	-0.035511	8.2851	1	1
AKR1A1	-0.161549	-0.167979	8.86164	1	1
AKR7A2	-0.302788	-0.325515	8.31963	0.979209	1
AKT1	-0.212412	-0.225498	8.4024	0.999956	1
AL049839.2	2.55749	3.097	7.87825	2.47392e-120	4.30286e-118
AL121790.1	0.609622	0.781391	7.96932	0.000235448	0.00143329
AL451127.1	-0.696871	-3.22289	7.48807	2.66863e-22	4.13892e-21
AL589182.1	-1.3532	-1.57653	8.09049	1.52419e-32	3.50132e-31
ALCAM	0.197647	0.23428	8.04913	0.998999	1
ALDH1A3	-0.300537	-0.30921	9.34986	0.994059	1
ALDH2	-0.0549781	-0.0617749	8.15018	1	1
ALDH3A2	-0.0731584	-0.079708	8.17532	0.999999	1
ALDH4A1	-0.857417	-0.977438	8.00249	2.41904e-10	2.27427e-09
ALDH6A1	-0.0126174	-0.01195	7.95974	1	1
ALDH7A1	-0.311703	-0.354699	8.05582	0.916011	1
ALDH9A1	-0.0599549	-0.0655262	8.0361	1	1
ALKBH7	-0.504544	-0.518161	9.01961	0.142002	0.593962
ALOX15B	-1.31212	-1.39963	8.78749	3.03654e-32	6.78346e-31
AMACR	1.2744	1.42246	8.367	2.27439e-22	3.573e-21
AMD1	0.486557	0.504922	9.22767	0.226106	0.877848
AMOTL1	-0.0138546	-0.0164049	7.94984	1	1
ANAPC11	-0.243579	-0.249266	9.27805	1	1
ANAPC15	-0.0917776	-0.101006	8.14893	1	1
ANAPC16	0.177575	0.185118	8.83813	1	1
ANAPC5	-0.195116	-0.221695	8.12799	0.998236	1
ANG	-0.082117	-0.0969749	7.89762	0.999998	1
ANK3	1.26654	1.68995	7.88108	4.56013e-30	9.74027e-29
ANKH	-0.150274	-0.162848	8.49198	0.999922	1
ANKRD10	0.0482187	0.0541572	8.19986	1	1
ANKRD29	0.718298	1.1378	7.63534	1.88227e-08	1.60256e-07
ANKRD37	-0.773423	-0.900264	8.13567	2.27662e-07	1.7825e-06
ANO7	-0.982286	-1.04985	8.54871	4.80038e-17	6.02522e-16
ANPEP	-1.75936	-1.83236	9.24291	5.67016e-59	2.70723e-57
ANTXR2	-0.0278679	-0.0290339	8.158	1	1
ANXA1	-0.689383	-0.742041	8.5855	8.17383e-05	0.000526542
ANXA11	-0.227611	-0.238196	8.60352	0.999971	1
ANXA2	0.382472	0.401203	8.7616	0.781896	1
ANXA3	-0.407183	-0.461271	8.14591	0.422872	1
ANXA5	0.331097	0.344126	8.97824	0.993123	1
ANXA7	0.275265	0.301483	8.24562	0.985955	1
AOC1	-1.29403	-2.54805	7.61866	1.24004e-29	2.60302e-28
AP000527.1	0.478205	0.544372	8.31255	0.122509	0.524269
AP001816.1	-0.49056	-0.505949	8.77412	0.218335	0.854735
AP1B1	0.0105557	0.0116822	8.36864	1	1
AP1M2	-0.36569	-0.395208	8.23763	0.793932	1
AP2M1	-0.215135	-0.221578	9.13662	1	1
AP2S1	-0.153194	-0.158228	9.00514	1	1
AP3D1	0.0932064	0.104525	8.13735	1	1
APCDD1	0.761776	0.918341	7.90754	2.27206e-07	1.7825e-06
APEH	-0.321626	-0.344445	8.30163	0.95677	1
APEX1	0.160669	0.173338	8.24165	0.999981	1
APH1A	-0.0324511	-0.0360983	8.19455	1	1
APLP2	-0.347357	-0.353672	9.71055	0.993978	1
APMAP	0.243619	0.275924	8.18451	0.988177	1
APOC1	1.55711	1.66631	8.55389	1.50895e-42	4.48084e-41
APOD	-0.228458	-0.236544	8.50793	0.998556	1
APOE	0.976154	1.00119	9.35304	1.94738e-14	2.22623e-13
APOL4	1.2513	1.99961	7.67832	2.80095e-37	7.25564e-36
APP	0.0123543	0.0125787	8.43024	1	1
APRT	-0.623754	-0.633251	9.64401	3.30408e-05	0.000217444
AQP1	-0.243952	-0.268345	7.90024	0.97128	1
AQP3	-0.213824	-0.244327	8.22436	0.988836	1
ARCN1	0.185192	0.218409	8.04115	0.99698	1
ARF1	0.110326	0.113577	9.40944	1	1
ARF3	0.0543344	0.0616526	8.13652	1	1
ARF4	0.155658	0.165536	8.74853	1	1
ARF5	-0.13623	-0.144511	8.42657	1	1
ARF6	0.171468	0.189302	8.29924	0.999954	1
ARFGAP3	-0.115655	-0.125023	8.38661	0.999998	1
ARFGEF3	-0.0237226	-0.0237351	8.17235	1	1
ARFIP2	-0.49692	-0.527147	8.48669	0.131551	0.560993
ARG2	-0.102855	-0.106848	8.81667	0.999993	1
ARGLU1	0.0600257	0.0650862	8.33033	1	1
ARHGAP1	0.0250193	0.0264704	8.34082	1	1
ARHGDIA	-0.341265	-0.35337	8.81833	0.988723	1
ARHGDIB	1.1321	1.2372	8.06095	5.8392e-23	9.35424e-22
ARHGEF26	0.412097	0.535336	7.81674	0.153647	0.62985
ARL1	0.124162	0.139958	8.25797	0.999987	1
ARL6IP1	0.275867	0.314633	8.12441	0.952463	1
ARL6IP4	-0.179972	-0.183975	9.31216	1	1
ARL6IP5	0.0649553	0.0692856	8.55278	1	1
ARMCX3	-0.0158489	-0.0165207	8.02946	1	1
ARPC1A	0.121208	0.137873	8.2049	0.99996	1
ARPC1B	0.936926	1.00875	8.29297	5.29239e-16	6.44349e-15
ARPC2	0.462496	0.498616	8.34495	0.256711	0.969132
ARPC3	0.391037	0.40991	8.90024	0.825807	1
ARPC4	-0.0119985	-0.0125469	8.46361	1	1
ARPC5	0.461833	0.505317	8.19469	0.226879	0.8783
ARRDC1	-0.335674	-0.360215	8.39262	0.930474	1
ARRDC2	0.838912	1.00729	7.8544	4.54115e-09	4.0216e-08
ASAH1	-0.148167	-0.155919	8.83245	1	1
ASRGL1	1.10888	1.52881	7.84867	1.49217e-22	2.35937e-21
ASS1	1.05014	1.26982	7.82316	3.43651e-17	4.3811e-16
ASTN2	-0.752407	-0.866417	7.96962	4.99395e-07	3.78825e-06
ATF3	-0.057496	-0.0595939	8.26845	0.999975	1
ATF4	0.073809	0.0766224	9.02995	1	1
ATOX1	0.220548	0.228967	8.9829	1	1
ATP11A	0.98116	1.49092	7.70302	1.51037e-20	2.16338e-19
ATP1A1	0.163864	0.169825	9.3521	1	1
ATP1B1	0.717196	0.909272	7.77321	4.70193e-06	3.34772e-05
ATP1B3	0.0930404	0.11391	7.94542	0.99988	1
ATP2C1	-0.300428	-0.319437	8.65922	0.981796	1
ATP5F1A	0.162703	0.169461	9.01435	1	1
ATP5F1B	0.00100455	0.00154987	9.37143	1	1
ATP5F1C	0.106019	0.115299	8.38415	1	1
ATP5F1D	-0.454804	-0.464621	9.24373	0.563347	1
ATP5F1E	0.442266	0.447285	10.3447	0.827701	1
ATP5IF1	-0.0954737	-0.0983343	9.27876	1	1
ATP5MC1	0.0505284	0.0517907	9.05503	1	1
ATP5MC2	-0.0109276	-0.0110253	9.95735	1	1
ATP5MC3	0.0773901	0.0808178	8.94389	1	1
ATP5MD	0.222131	0.227131	9.66218	1	1
ATP5ME	0.229956	0.232678	10.2126	1	1
ATP5MF	0.0353701	0.0363605	9.80166	1	1
ATP5MG	0.330449	0.337314	9.6865	0.999541	1
ATP5MPL	0.28682	0.294707	9.53018	0.999901	1
ATP5PB	0.271469	0.292118	8.49499	0.995959	1
ATP5PD	0.0454525	0.0486003	8.6008	1	1
ATP5PF	-0.0474788	-0.0486712	9.10578	1	1
ATP5PO	0.0640553	0.067715	8.79973	1	1
ATP6AP1	-0.235941	-0.244199	8.91143	0.999976	1
ATP6AP2	0.170831	0.186926	8.30708	0.999933	1
ATP6V0B	0.0894803	0.0910453	9.93159	1	1
ATP6V0D1	-0.167226	-0.177061	8.40388	0.999997	1
ATP6V0E1	0.222364	0.23021	9.11197	1	1
ATP6V0E2	-0.443498	-0.47188	8.44704	0.396331	1
ATP6V1E1	0.221551	0.242625	8.28658	0.999012	1
ATP6V1F	0.0672579	0.0690196	8.90534	1	1
ATP6V1G1	0.0847905	0.0878742	9.66873	1	1
ATP6V1H	0.0268753	0.0363503	7.93607	1	1
ATP8B1	-0.13732	-0.178487	7.81713	0.997742	1
ATRAID	0.0106296	0.0115398	8.55679	1	1
ATXN10	0.0415354	0.0485234	8.21211	1	1
AUP1	-0.0942032	-0.0999313	8.52779	1	1
AURKAIP1	-0.180672	-0.186544	8.97126	1	1
AZGP1	-0.815919	-0.819566	11.598	1.2463e-08	1.07235e-07
AZIN1	-0.00803815	-0.0057721	8.12529	1	1
B2M	0.856037	0.858824	12.2716	3.67264e-23	5.96191e-22
B4GALT1	0.314995	0.351824	8.12147	0.8616	1
BABAM1	0.110135	0.119991	8.23428	0.999999	1
BACE2	0.835676	0.918507	8.13766	6.10713e-10	5.59055e-09
BAD	-0.146167	-0.152871	8.63569	1	1
BAG1	0.168691	0.186155	8.21577	0.999899	1
BAG6	-0.203832	-0.216443	8.42408	0.999983	1
BAIAP2	-1.03382	-1.09964	8.50735	8.18445e-24	1.35572e-22
BANF1	-0.0936157	-0.0985832	8.51392	1	1
BANK1	1.16074	1.77901	7.73328	8.8915e-28	1.73206e-26
BASP1	0.207443	0.229832	8.49145	0.995011	1
BBS4	0.0509515	0.0730597	7.75706	0.999711	1
BCAP29	0.279673	0.331155	7.94746	0.971254	1
BCAP31	-0.207425	-0.213609	9.00651	1	1
BCAT2	-0.143144	-0.154046	8.29757	0.999996	1
BCL3	0.183476	0.213492	7.85905	0.992314	1
BEX3	0.011177	0.0124581	9.22982	1	1
BEX4	0.200641	0.224906	8.10648	0.997644	1
BGN	0.488248	0.50238	8.86463	0.238257	0.916519
BHLHE40	-0.243972	-0.276775	7.89815	0.944231	1
BIK	-0.0688537	-0.0759623	8.12774	1	1
BLOC1S1	-0.09087	-0.0930453	9.19478	1	1
BLVRB	-0.520815	-0.537433	9.04283	0.075746	0.338425
BMPR1B	-0.125941	-0.143203	8.09328	1	1
BNIP3	-0.472443	-0.516649	8.41628	0.184299	0.739321
BOLA3	0.0939091	0.113085	8.07441	0.999933	1
BRD2	0.0828731	0.0889011	8.35149	1	1
BRI3	-0.0487608	-0.0495373	9.66534	1	1
BRK1	-0.0114148	-0.0114273	8.77553	1	1
BSG	-0.405429	-0.411988	9.57266	1	1
BST2	0.0914177	0.0961395	8.59026	0.999999	1
BTBD6	-0.0223361	-0.0266135	8.15561	1	1
BTF3	0.16057	0.163661	9.55075	1	1
BTG1	0.885718	0.945712	8.48953	4.29178e-15	5.02427e-14
BTG2	-0.115468	-0.118862	8.68392	1	1
BUD31	0.0645133	0.0717288	8.21359	1	1
BZW1	0.394341	0.431502	8.4194	0.628615	1
C11orf58	0.27591	0.298822	8.39823	0.992458	1
C11orf96	0.24767	0.253654	8.96164	0.997341	1
C12orf57	-0.210226	-0.212431	10.0197	1	1
C15orf48	0.84106	0.91526	8.48482	3.94574e-07	3.01187e-06
C15orf61	0.0385538	0.0457307	7.96667	1	1
C19orf24	-0.134856	-0.142936	8.40048	1	1
C19orf33	1.13058	1.56589	7.72933	4.71333e-22	7.21821e-21
C19orf48	-0.688397	-0.702388	9.43475	3.4297e-07	2.64282e-06
C19orf53	-0.137072	-0.140545	9.20745	1	1
C19orf70	-0.145643	-0.149521	9.055	1	1
C1orf116	-0.755841	-0.817146	8.47928	5.52583e-08	4.54575e-07
C1orf122	-0.213745	-0.220078	9.01503	1	1
C1orf21	-0.018681	-0.0181072	8.3206	1	1
C1orf43	0.351354	0.37672	8.47737	0.900621	1
C1QA	0.895974	0.919018	8.99953	4.41054e-13	4.79449e-12
C1QB	1.14776	1.18339	8.90476	2.3377e-27	4.48212e-26
C1QBP	0.22544	0.246969	8.25684	0.998401	1
C1QC	0.840955	0.904264	8.15263	5.60074e-09	4.90569e-08
C1R	0.902856	0.922455	9.05565	2.4542e-14	2.77953e-13
C1S	0.973328	1.01023	8.59131	3.73578e-17	4.73782e-16
C2orf72	-1.16758	-1.61749	7.73194	6.20563e-24	1.03498e-22
C3	2.59947	2.86525	8.74646	3.17708e-102	3.86809e-100
C4orf3	0.348108	0.36816	8.62745	0.949127	1
C4orf48	0.643703	0.694359	8.16271	0.000478727	0.00280891
C5orf15	0.058784	0.071932	7.98001	0.999994	1
C6orf48	0.257765	0.27826	8.32489	0.996391	1
C6orf62	0.472713	0.518576	8.36169	0.172561	0.701479
C7	0.140692	0.154659	8.05402	0.999717	1
C7orf50	0.139638	0.146022	8.55225	1	1
C8orf33	0.177993	0.209759	7.97967	0.999343	1
C8orf59	0.516267	0.550069	8.64321	0.0693536	0.313314
C8orf82	-0.542203	-0.581547	8.36816	0.0288057	0.13917
C9orf16	-0.0724429	-0.0744868	8.93375	1	1
CAB39	0.242436	0.286874	7.97294	0.989064	1
CAB39L	0.0321391	0.0471086	7.97466	0.999993	1
CADPS	0.625919	1.86419	7.53906	4.01594e-15	4.72406e-14
CALCA	1.3624	3.45533	7.49396	3.5403e-44	1.14942e-42
CALD1	0.104538	0.106259	9.06708	1	1
CALM1	-0.0246809	-0.0253994	8.70614	1	1
CALM2	0.0962444	0.0985236	9.52497	1	1
CALM3	0.0655211	0.0688498	8.55792	1	1
CALR	-0.228582	-0.230917	10.1878	1	1
CALU	0.0718567	0.0807544	8.25504	1	1
CAMK1	-0.650168	-0.721934	8.10958	0.000224797	0.00137533
CAMK2N1	0.662975	0.735505	8.10539	0.000684183	0.0039385
CAMKK2	-0.657754	-0.752945	8.2425	0.000217959	0.00133685
CAMTA1	0.122939	0.137121	8.1081	0.999986	1
CANT1	-0.479302	-0.5	8.79354	0.249999	0.951288
CANX	0.104097	0.107511	9.26859	1	1
CAP1	0.320323	0.350062	8.21447	0.930205	1
CAPG	0.566077	0.65266	8.04668	0.00974171	0.0502565
CAPN2	0.294425	0.333242	8.15335	0.910915	1
CAPNS1	-0.236343	-0.241906	9.30334	1	1
CAPZB	-0.0710107	-0.0744409	8.74481	1	1
CARMN	-0.645835	-0.680025	8.17415	0.000575052	0.00334988
CARTPT	-0.313022	-3.01914	7.50975	4.76612e-08	3.93407e-07
CASC4	-0.128596	-0.143086	8.16461	0.999957	1
CAST	-0.00359618	-0.00322961	8.09834	1	1
CAT	0.0440663	0.0515155	8.09404	1	1
CAVIN1	-0.321484	-0.334791	8.53011	0.980613	1
CBLL1	-0.378543	-0.530076	7.71889	0.177755	0.720189
CBR1	0.0142733	0.0148892	8.30003	1	1
CBR3	-0.275685	-0.39272	7.64005	0.599844	1
CBWD1	-0.313022	-0.397556	7.9307	0.632133	1
CBX3	0.152957	0.174041	8.14096	0.999734	1
CCDC167	-0.309684	-0.33975	8.1838	0.93049	1
CCDC47	0.0481938	0.0618777	8.01858	0.999998	1
CCDC57	-0.567373	-0.613147	8.24293	0.0110149	0.0564657
CCDC85B	-0.22752	-0.237231	8.48257	0.999935	1
CCDC86	-0.281447	-0.354008	7.89876	0.863386	1
CCK	-1.27497	-1.94536	7.97945	2.179e-26	3.98938e-25
CCL18	0.534381	1.60451	7.47429	1.42051e-12	1.50389e-11
CCL19	2.98998	4.20252	7.89746	5.05627e-171	2.4624e-168
CCL2	-0.65905	-0.740038	7.85672	0.00153882	0.00861386
CCL20	0.261635	3.16793	7.43105	6.98871e-09	6.07768e-08
CCL21	1.61895	1.82187	7.89417	8.37029e-44	2.57996e-42
CCL3	0.268357	0.348696	7.59067	0.735667	1
CCL4	0.522975	0.615051	7.7495	0.040685	0.191251
CCL4L2	0.0981689	0.127813	7.60332	0.999407	1
CCL5	0.937918	1.05192	7.90226	7.68632e-12	7.89712e-11
CCNC	0.41702	0.508051	7.96088	0.222473	0.868144
CCND1	-0.376473	-0.401846	8.48064	0.804032	1
CCNG1	-0.0235592	-0.0251881	8.12915	1	1
CCNG2	0.0519929	0.0588996	8.19084	1	1
CCNI	0.295899	0.306498	8.74048	0.999349	1
CCNL2	0.0178378	0.0191257	8.44876	1	1
CCPG1	-0.360039	-0.413382	7.99819	0.637359	1
CCT2	0.0379827	0.0419685	8.09739	1	1
CCT3	-0.0785023	-0.0829207	8.46415	1	1
CCT4	-0.0065128	-0.0063703	8.39242	1	1
CCT5	0.151426	0.170706	8.15307	0.999895	1
CCT6A	0.273845	0.307095	8.15194	0.966105	1
CCT7	-0.3516	-0.36529	8.75248	0.999364	1
CCT8	0.318219	0.35283	8.28439	0.914555	1
CD14	0.0808061	0.0852899	8.01205	0.999997	1
CD151	-0.365454	-0.370862	9.66838	1	1
CD164	0.229323	0.243836	8.63807	0.999907	1
CD177	-3.03728	-3.61255	8.69427	2.31837e-110	3.52827e-108
CD24	0.282323	0.296663	8.8337	0.987724	1
CD276	0.264785	0.3041	8.03986	0.953004	1
CD320	-0.532275	-0.559911	8.4172	0.0530615	0.245636
CD38	-0.687651	-0.884981	7.93747	3.34122e-05	0.000219296
CD44	0.485804	0.534099	8.21715	0.133354	0.566695
CD46	-0.442948	-0.463728	8.96567	0.473951	1
CD47	0.104253	0.113145	8.33605	0.999998	1
CD52	1.54425	1.73019	8.05409	9.2862e-46	3.27709e-44
CD59	0.310608	0.325099	8.66242	0.993006	1
CD63	0.0843438	0.085202	10.3432	1	1
CD68	0.974345	1.1292	7.81882	4.51307e-13	4.88414e-12
CD74	1.35496	1.3643	10.7971	1.11472e-47	4.11263e-46
CD81	-0.0603558	-0.0607327	10.627	1	1
CD9	-0.364138	-0.371089	9.99589	0.975294	1
CD99	0.090871	0.0922748	9.79847	1	1
CDC37	-0.19201	-0.201458	8.68017	1	1
CDC37L1	-1.10731	-1.37694	7.8194	9.51341e-19	1.30141e-17
CDC42	0.208676	0.222984	8.48253	0.999962	1
CDC42EP5	-0.852666	-0.889373	8.81815	4.58131e-12	4.78776e-11
CDH1	-0.148195	-0.15993	8.48588	0.999962	1
CDK19	0.941487	1.16553	8.02366	6.54833e-13	7.05539e-12
CDK2AP2	-0.0437261	-0.0476888	8.434	1	1
CDK4	-0.04628	-0.0516738	8.11381	1	1
CDK5RAP3	-0.452057	-0.487097	8.4241	0.316557	1
CDKN1A	-0.128154	-0.137482	8.08384	0.99987	1
CEBPB	0.867936	0.907097	8.6124	6.92961e-13	7.43331e-12
CEBPD	0.879711	0.889148	10.1673	2.99688e-16	3.68556e-15
CENPX	-0.490859	-0.503595	9.27812	0.227416	0.878982
CERS2	0.135003	0.151864	8.11973	0.999999	1
CERS4	-0.567138	-0.596836	8.58557	0.0130563	0.0662335
CFAP69	-0.229101	-0.293639	7.90831	0.962859	1
CFB	2.10679	2.4687	8.12951	3.27705e-69	2.04606e-67
CFD	-0.344436	-0.348889	9.41755	0.917847	1
CFL1	0.0158907	0.0161368	10.2249	1	1
CHCHD1	-0.0153478	-0.0148108	8.33784	1	1
CHCHD10	0.107366	0.110216	9.18693	1	1
CHCHD2	0.0902104	0.0915909	10.1518	1	1
CHCHD5	-0.14721	-0.157257	8.36452	1	1
CHD3	-0.341243	-0.360929	8.45764	0.943462	1
CHGA	0.866212	1.16152	7.59889	1.53139e-11	1.54088e-10
CHI3L1	1.28541	2.59242	7.48316	1.908e-28	3.80818e-27
CHI3L2	2.45218	4.02053	7.63533	1.37579e-156	5.5834e-154
CHID1	-0.630507	-0.667986	8.43539	0.00026576	0.00160577
CHIT1	1.62503	3.22727	7.51673	1.783e-65	9.43829e-64
CHKA	-0.0455433	-0.0578344	8.05194	0.999986	1
CHMP2A	-0.0298067	-0.0320605	8.50235	1	1
CHMP3	-0.0034777	-0.00521182	8.20657	1	1
CHMP5	0.00456955	0.00587715	8.36593	1	1
CHP1	0.201688	0.235343	8.03035	0.998306	1
CHPF	-0.312091	-0.322715	8.81028	0.995974	1
CHPT1	0.711882	0.83329	8.00143	5.95354e-06	4.18985e-05
CHRNA2	-2.05377	-2.69071	7.84938	8.41582e-95	9.31478e-93
CIB1	-0.327973	-0.335097	9.41942	1	1
CIRBP	0.0397193	0.0402303	9.90141	1	1
CISD3	-0.284807	-0.298418	8.63965	0.997644	1
CITED1	0.0761077	0.239599	7.62272	0.819213	1
CKB	-0.551985	-0.5568	10.5138	0.0242175	0.118891
CLDN3	0.228939	0.232631	9.88974	1	1
CLDN4	0.541078	0.552138	9.5741	0.0547364	0.25243
CLDN5	-0.179336	-0.208703	7.84828	0.979713	1
CLDN7	0.373726	0.396306	8.66718	0.802468	1
CLDN8	0.78472	1.29586	7.62279	2.19107e-14	2.49312e-13
CLIC1	-0.39347	-0.400457	9.58855	0.999454	1
CLK1	-0.107964	-0.120768	8.17967	0.999994	1
CLNS1A	0.257379	0.300261	7.99557	0.977468	1
CLPP	-0.290056	-0.308326	8.36287	0.993526	1
CLPTM1L	0.134927	0.155619	8.15076	0.999943	1
CLSTN1	-0.318081	-0.333845	8.73808	0.988551	1
CLSTN2	-0.0223437	-0.166347	7.49438	0.931423	1
CLTA	-0.0109682	-0.0109105	8.86183	1	1
CLTC	0.00554141	0.00818785	8.69032	1	1
CLU	-0.749661	-0.762504	9.30638	1.22109e-07	9.79472e-07
CMC2	0.0455166	0.0552736	7.9669	1	1
CMPK1	0.0093756	0.0108746	8.52211	1	1
CNBP	0.328839	0.341235	9.25898	0.993276	1
CNDP2	0.230575	0.240567	8.77204	0.999977	1
CNN1	-0.6791	-0.685846	9.60651	2.56055e-05	0.00017129
CNN3	0.269813	0.293739	8.21326	0.984078	1
CNPY2	0.146447	0.156044	8.76872	1	1
CNPY3	-0.172868	-0.186461	8.27386	0.999971	1
COA3	-0.080756	-0.0854149	8.56697	1	1
COA4	0.206428	0.225626	8.3363	0.999375	1
COG3	0.168771	0.199529	8.01351	0.999486	1
COL12A1	-0.687917	-0.787054	8.00832	0.000275202	0.00165461
COL16A1	-0.121881	-0.128591	8.33702	0.999999	1
COL18A1	0.217247	0.226203	8.49461	0.999888	1
COL1A1	-0.467871	-0.488302	8.7902	0.300979	1
COL1A2	-0.440403	-0.452193	9.07975	0.523377	1
COL2A1	-0.977082	-1.54274	7.56883	1.33639e-10	1.26128e-09
COL3A1	-0.0739975	-0.0773805	8.54192	1	1
COL4A1	0.109302	0.116639	8.02807	0.999987	1
COL4A2	0.0398465	0.0406229	8.35743	1	1
COL6A1	-0.422058	-0.434634	8.70839	0.666672	1
COL6A2	-0.747231	-0.758897	9.3667	8.26715e-09	7.16388e-08
COL9A2	0.612685	0.665593	8.38609	0.00649472	0.0342308
COLCA1	0.623632	0.721261	8.05093	0.000722879	0.00413195
COMMD4	0.121504	0.130108	8.30131	1	1
COMMD6	0.395463	0.407088	9.19739	0.902655	1
COMP	2.65604	2.98433	8.2639	1.34928e-153	4.69355e-151
COMT	0.0617015	0.0648145	8.64124	1	1
COPA	0.149433	0.166792	8.12148	1	1
COPB1	0.0903722	0.101065	8.17502	0.999999	1
COPB2	0.19894	0.221809	8.34677	0.999517	1
COPE	-0.292167	-0.299886	9.18098	1	1
COPG1	0.166069	0.183779	8.31453	0.99995	1
COPRS	-0.0772245	-0.0840408	8.19097	1	1
COPS6	0.0034599	0.004259	8.29343	1	1
COPS9	0.277687	0.283241	9.51938	1	1
COPZ1	-0.0960787	-0.101281	8.64711	1	1
COQ4	-0.312516	-0.332379	8.45061	0.982633	1
CORO1A	1.24257	1.42932	7.89141	2.62689e-26	4.77348e-25
CORO1B	-0.525949	-0.542822	8.85864	0.0634197	0.288648
COTL1	0.714578	0.792119	8.09044	5.48824e-06	3.88485e-05
COX14	0.251438	0.263002	8.7822	0.999941	1
COX17	0.383534	0.404893	8.99988	0.806136	1
COX20	0.14067	0.154738	8.31416	0.99999	1
COX4I1	-0.17254	-0.174655	10.0218	1	1
COX5A	0.135198	0.142028	8.87728	1	1
COX5B	-0.0857368	-0.0866749	10.1589	1	1
COX6A1	0.0294	0.0297556	10.1511	1	1
COX6B1	-0.0704657	-0.0713486	9.89867	1	1
COX6C	0.230717	0.235259	9.78407	1	1
COX7A1	-0.0769184	-0.0802278	8.53549	1	1
COX7A2	0.3433	0.348836	10.0833	0.999615	1
COX7A2L	0.072984	0.0797628	8.55374	1	1
COX7B	0.279667	0.28936	9.13702	0.999785	1
COX7C	0.245229	0.248176	10.3999	1	1
COX8A	-0.145024	-0.146293	10.3459	1	1
CP	2.12515	4.51182	7.59894	2.9779e-119	4.83412e-117
CPB1	1.22151	4.14603	7.49491	1.51813e-52	6.16108e-51
CPD	-0.00669302	-0.0034156	7.91892	1	1
CPE	-0.498345	-0.513289	9.41871	0.191687	0.763924
CPED1	0.517895	0.717269	7.61259	0.00569991	0.0302381
CPLX3	-0.345924	-0.442482	8.00196	0.420214	1
CPM	1.08378	1.51884	7.84431	2.75438e-21	4.0648e-20
CPNE4	-0.539365	-0.622872	8.24395	0.0198227	0.0977091
CRABP2	0.827348	1.22969	7.64977	2.61026e-11	2.58373e-10
CRACR2B	-0.484658	-0.52769	8.29581	0.150399	0.621767
CRAT	-0.282369	-0.312295	8.18099	0.951113	1
CREB3	-0.2943	-0.318722	8.27941	0.977299	1
CREB3L1	-0.000308465	-0.000697787	8.28699	1	1
CREB3L4	-0.411363	-0.430464	8.97258	0.685831	1
CRELD2	0.153944	0.173625	8.15674	0.999887	1
CRIP1	0.597065	0.781858	7.65195	0.000729776	0.0041616
CRIP2	0.250133	0.269232	8.48652	0.989874	1
CRISP3	1.45128	1.85319	7.80702	4.03352e-44	1.29232e-42
CRISPLD1	0.646745	0.818787	7.81689	0.000116062	0.000734053
CRISPLD2	0.164251	0.175578	8.36427	0.999897	1
CRLS1	-0.0986436	-0.115626	8.00554	0.999999	1
CRNDE	0.744198	1.00804	7.98101	1.99005e-08	1.68256e-07
CRYAB	-0.700004	-0.75015	8.23209	3.17012e-05	0.000210333
CRYBG1	-0.169943	-0.202199	7.92956	0.999716	1
CRYL1	-0.153969	-0.170959	8.04967	0.999996	1
CRYM	0.816572	1.01575	7.92394	9.6112e-10	8.66788e-09
CSDE1	0.0800104	0.0839842	8.78076	1	1
CSGALNACT1	-0.185815	-0.211377	8.0133	0.999983	1
CSKMT	-0.13909	-0.141298	9.01198	1	1
CSNK1A1	-0.0176984	-0.0180853	8.66899	1	1
CSNK1D	0.00208515	0.00272774	8.3209	1	1
CSNK1E	0.0470644	0.0546605	8.07456	1	1
CSNK2B	0.110902	0.116994	8.63812	1	1
CSRP1	-0.526875	-0.529855	10.2754	0.0946837	0.414667
CSRP2	0.597401	0.746997	7.87932	0.00130908	0.00737873
CST1	0.58523	1.71342	7.61079	3.06185e-10	2.85656e-09
CST2	0.988755	1.44869	9.31497	1.00497e-05	6.97179e-05
CST3	-0.375872	-0.377147	11.4191	0.999765	1
CST4	-0.160806	-2.25653	7.45463	0.00394018	0.0213683
CSTB	0.262213	0.272868	8.92656	0.999929	1
CTBP1	0.0242864	0.02653	8.31791	1	1
CTDSP1	-0.280505	-0.29476	8.58714	0.998501	1
CTGF	-0.519968	-0.527617	9.43306	0.134138	0.567059
CTNNA1	-0.069072	-0.0730829	8.50129	1	1
CTNNB1	0.288529	0.307629	8.56678	0.991681	1
CTNND1	-0.0577171	-0.0612095	8.31063	1	1
CTSA	0.386514	0.422203	8.1693	0.652976	1
CTSB	0.688579	0.704024	9.24398	7.65974e-07	5.75663e-06
CTSD	-0.107181	-0.108292	9.89144	1	1
CTSF	-0.478512	-0.499995	8.53292	0.250031	0.951288
CTSH	0.545677	0.569731	8.76842	0.0299048	0.143909
CTSK	0.691074	0.849252	7.71159	3.52559e-05	0.000230775
CTSL	0.222675	0.243748	8.21318	0.998287	1
CTSS	1.74559	2.22397	7.73378	3.08397e-61	1.53254e-59
CTTN	0.0758452	0.0833259	8.41105	1	1
CUEDC2	-0.38247	-0.405295	8.34379	0.808471	1
CUTA	-0.255668	-0.260569	9.47194	1	1
CWH43	-0.182273	-0.22989	7.86067	0.990956	1
CX3CL1	-0.174845	-0.202735	7.7917	0.999996	1
CXADR	0.0616982	0.0850666	7.93306	0.999823	1
CXCL1	1.38184	3.75514	7.56136	5.33772e-49	2.06307e-47
CXCL10	1.72566	4.27741	7.64281	3.52119e-94	3.72787e-92
CXCL11	0.740121	3.44951	7.48133	4.78e-27	9.09321e-26
CXCL13	0.116885	0.533408	7.45459	0.188302	0.752899
CXCL14	0.769879	0.974312	7.6493	2.36531e-07	1.846e-06
CXCL17	1.40425	3.26075	7.571	2.01425e-52	8.04048e-51
CXCL2	1.6436	3.04726	7.6505	3.64932e-71	2.33845e-69
CXCL3	0.636923	4.73849	7.46115	5.75879e-21	8.3968e-20
CXCL5	0.619759	5.60032	7.44974	2.31865e-22	3.61917e-21
CXCL6	0.8111	2.27216	7.46292	6.15487e-12	6.37749e-11
CXCL8	0.514269	1.6108	7.46112	5.22187e-11	5.0861e-10
CXCL9	1.03848	4.12535	7.51092	3.00155e-39	8.12085e-38
CXCR4	1.54803	1.85807	7.84993	8.67361e-45	2.89319e-43
CYB561	-0.30257	-0.329241	8.45378	0.95547	1
CYB561A3	0.160569	0.194538	7.89393	0.995802	1
CYB5A	-0.486171	-0.510748	8.74778	0.200515	0.7952
CYB5R3	0.0697138	0.0717245	8.88966	1	1
CYBA	0.820366	0.853487	8.67125	3.66367e-10	3.39203e-09
CYBRD1	0.656884	0.74749	7.97053	0.000287128	0.00172113
CYC1	-0.235892	-0.243482	8.93609	0.999999	1
CYCS	0.294242	0.322801	8.35732	0.964027	1
CYFIP1	-0.0640418	-0.0749689	8.06461	1	1
CYHR1	-0.380627	-0.396507	8.78003	0.90781	1
CYP1B1	0.0952767	0.102514	7.96901	0.999872	1
CYP27A1	0.549814	0.629029	7.97587	0.0167317	0.083487
CYP3A5	-0.465121	-1.56503	7.589	4.95662e-06	3.51876e-05
CYP4F8	-0.964847	-2.85276	7.69017	5.43471e-27	1.02585e-25
CYR61	-0.394708	-0.406242	8.76388	0.731117	1
CYSTM1	0.404402	0.463433	7.99615	0.7225	1
CYTH1	-0.0649298	-0.075631	7.98696	1	1
DAD1	0.206849	0.21877	8.71109	0.999993	1
DAP	-0.203135	-0.213857	8.61918	0.999995	1
DAZAP2	0.312956	0.330825	8.75019	0.990375	1
DBI	0.0808377	0.0828545	10.2434	1	1
DCN	-0.126869	-0.129992	8.93241	1	1
DCTN3	-0.049713	-0.0532844	8.44119	1	1
DCXR	-0.769529	-0.778148	10.2913	1.31746e-12	1.40088e-11
DDAH1	-0.355599	-0.407042	8.06146	0.926576	1
DDB1	-0.244538	-0.261494	8.40345	0.998997	1
DDIT4	1.04343	1.14335	8.36224	2.18868e-18	2.9608e-17
DDOST	-0.0463019	-0.0504974	8.20793	1	1
DDR1	0.190075	0.210825	8.26238	0.999515	1
DDRGK1	-0.0899776	-0.0965463	8.23757	1	1
DDT	-0.224512	-0.227645	9.96888	1	1
DDX17	0.133082	0.139589	8.91801	1	1
DDX24	-0.0874048	-0.0964851	8.17081	1	1
DDX3X	0.319445	0.347376	8.31953	0.942318	1
DDX5	0.0584423	0.0601733	9.77202	1	1
DEFB1	0.607827	1.15403	7.60156	1.1865e-06	8.72846e-06
DEGS1	0.240507	0.260719	8.4927	0.997877	1
DEPP1	-0.0826039	-0.0898467	7.84897	0.994071	1
DERL2	0.0772895	0.0935587	8.01098	0.999995	1
DES	-0.399046	-0.401411	10.258	0.846644	1
DGCR6L	-0.436605	-0.464978	8.39506	0.454427	1
DGUOK	0.251138	0.285099	8.09259	0.992205	1
DHCR24	-0.390903	-0.400573	9.33121	0.858163	1
DHRS3	-0.112127	-0.1195	8.47979	1	1
DHRS7	-0.481149	-0.488624	10.227	0.314536	1
DHX15	0.0182758	0.0204392	8.08615	1	1
DMAC1	0.145572	0.155577	8.4965	1	1
DMXL1	-0.0872478	-0.0981612	8.13151	0.999972	1
DNAH5	0.0439561	0.101301	7.76854	0.978092	1
DNAJA1	0.233542	0.251535	8.53916	0.999581	1
DNAJB1	0.224105	0.250202	8.16355	0.99559	1
DNAJC10	-0.0114533	-0.0100628	8.07853	1	1
DNAJC19	0.434711	0.489892	8.27582	0.293981	1
DNAJC3	-0.0424	-0.0440544	8.1865	1	1
DNAJC4	-0.322978	-0.346066	8.34816	0.958297	1
DNER	0.612705	1.51529	7.47649	6.75267e-16	8.09988e-15
DNPH1	-0.401685	-0.417497	8.71999	0.808283	1
DPM2	-0.160755	-0.173251	8.3446	0.999996	1
DPM3	-0.31712	-0.32673	8.95263	0.999999	1
DPP4	-0.440168	-0.482616	8.33177	0.323675	1
DPP7	-0.333492	-0.345049	8.83175	0.992422	1
DPY30	0.140419	0.160868	8.18377	0.999937	1
DRAP1	-0.0390533	-0.0423271	8.41074	1	1
DSG2	-0.250575	-0.308437	7.88597	0.98569	1
DSP	-0.222774	-0.258875	8.10149	0.999201	1
DSTN	-0.0508428	-0.0516558	9.72252	1	1
DUS1L	-0.557432	-0.583271	8.65439	0.0179868	0.0891873
DUSP1	0.0343414	0.0349791	9.82233	1	1
DUSP2	1.0369	1.20982	7.84743	6.96772e-15	8.1179e-14
DUSP23	0.543688	0.584798	8.23924	0.0344352	0.164734
DUT	0.166588	0.181398	8.35741	0.999965	1
DYNC1H1	-0.158851	-0.173193	8.2548	0.999974	1
DYNLL1	0.316883	0.32683	9.15607	0.998753	1
DYNLL2	-0.455692	-0.489471	8.39124	0.301202	1
DYNLRB1	-0.0892576	-0.0924669	8.78802	1	1
DYNLT1	0.133356	0.144503	8.43043	0.999999	1
EBLN3P	0.0355589	0.0453144	7.97895	0.999997	1
EBP	-0.148799	-0.159679	8.47584	0.99991	1
ECE1	0.225072	0.245806	8.33156	0.998543	1
ECH1	-0.338704	-0.354196	8.73319	0.978856	1
ECHDC2	-0.221181	-0.237787	8.40052	0.999694	1
ECHS1	-0.161149	-0.167418	8.80423	1	1
ECI1	-0.451786	-0.470438	8.66251	0.453044	1
ECI2	-0.0703208	-0.0773364	8.16489	0.999995	1
EDF1	-0.219166	-0.221295	10.2906	1	1
EEF1A1	0.281473	0.281895	13.0163	1	1
EEF1A2	0.810768	1.04339	7.80041	3.2667e-09	2.91371e-08
EEF1B2	0.204357	0.208077	9.50669	1	1
EEF1D	-0.107189	-0.108181	10.3192	1	1
EEF2	-0.156055	-0.157041	10.7249	1	1
EFNA1	-0.00057494	-0.000835766	8.65207	1	1
EGFL7	0.0404587	0.0446104	8.11743	0.999999	1
EGR1	0.193589	0.198292	9.18403	0.999809	1
EI24	-0.0445345	-0.0500632	8.13503	1	1
EID1	-0.0497195	-0.0514101	8.49211	1	1
EIF1	0.24461	0.247382	10.2451	1	1
EIF1AX	-0.0045939	-0.00655179	8.05633	1	1
EIF2AK1	-0.0722798	-0.0828331	8.0934	1	1
EIF2B5	-0.0797415	-0.08879	8.15368	1	1
EIF2S2	0.22919	0.2568	8.19654	0.994046	1
EIF2S3	0.210021	0.235937	8.07232	0.996492	1
EIF3A	0.0423528	0.0473966	8.12469	1	1
EIF3B	-0.350432	-0.367761	8.58837	0.95211	1
EIF3D	-0.0640918	-0.0685377	8.26282	1	1
EIF3E	0.195347	0.206909	8.5152	0.99999	1
EIF3F	0.103262	0.108374	8.59799	1	1
EIF3G	-0.294495	-0.305881	8.69545	0.999284	1
EIF3H	0.170754	0.179523	8.70477	1	1
EIF3I	0.0187579	0.0203747	8.58489	1	1
EIF3K	0.27697	0.286232	8.96686	0.999954	1
EIF3L	0.121864	0.126297	9.05581	1	1
EIF3M	0.260409	0.283663	8.23783	0.992911	1
EIF4A1	0.148434	0.15399	9.02361	1	1
EIF4A2	0.0198992	0.0210899	9.04945	1	1
EIF4B	0.0157043	0.0165048	8.82742	1	1
EIF4EBP1	-0.704741	-0.774134	8.04506	2.03129e-05	0.000137394
EIF4G1	-0.155568	-0.160113	9.02198	1	1
EIF4G2	0.14756	0.153759	9.04485	1	1
EIF4H	0.123507	0.13112	8.52545	1	1
EIF5	0.340392	0.39395	8.05067	0.788047	1
EIF5A	-0.139322	-0.142787	8.95512	1	1
EIF6	-0.179012	-0.18602	8.76638	1	1
ELF3	0.0396453	0.04241	8.20988	1	1
ELK4	-0.450476	-0.505926	8.28103	0.228025	0.879937
ELL2	-0.11942	-0.131615	8.36729	0.999987	1
ELN	0.286996	0.319926	8.07293	0.916515	1
ELOB	-0.230804	-0.232447	10.5919	1	1
ELOC	0.166111	0.186443	8.24582	0.999763	1
ELOVL1	0.252155	0.269072	8.44035	0.998967	1
ELOVL5	-0.122687	-0.127696	8.72812	1	1
ELOVL7	0.0844623	0.111204	7.82451	0.999835	1
EMC10	-0.127469	-0.134253	8.48072	1	1
EMC4	0.139903	0.15285	8.31853	0.999996	1
EMC6	0.221489	0.242836	8.25469	0.998553	1
EMC7	0.0449754	0.0515709	8.07156	1	1
EMILIN1	-0.221781	-0.228361	8.70805	0.999966	1
EMP1	-0.274389	-0.317536	7.83127	0.85083	1
ENDOD1	-0.459582	-0.539438	8.01016	0.139984	0.587197
ENG	0.03897	0.0422657	8.19939	1	1
ENO1	-0.170658	-0.174424	9.33159	1	1
ENPP5	0.192582	0.25345	7.91874	0.962773	1
ENSA	0.0479812	0.0517215	8.4745	1	1
ENTPD5	0.94008	1.0361	8.48391	1.41265e-14	1.63024e-13
ENTPD6	-0.3885	-0.412835	8.50048	0.774151	1
ENY2	0.1985	0.219585	8.31528	0.999365	1
EPAS1	0.522784	0.603072	7.9841	0.035089	0.167205
EPB41L4A-AS1	-0.0177714	-0.0228329	7.97229	1	1
EPCAM	0.122164	0.131318	8.89724	1	1
EPDR1	-0.223039	-0.294689	7.78252	0.900437	1
EPHX2	-1.09172	-1.22763	8.32583	7.58191e-22	1.14671e-20
EPN1	-0.314544	-0.339327	8.33763	0.961707	1
EPS8L2	-0.400888	-0.443617	8.14643	0.527449	1
ERBB2	-0.16419	-0.179175	8.30741	0.999964	1
ERBB3	-0.261953	-0.30032	8.10137	0.986128	1
ERG	-0.681385	-0.780427	7.90789	0.000442254	0.00260118
ERGIC1	-0.627036	-0.649495	9.06758	0.000159573	0.000988704
ERGIC3	-0.2913	-0.303465	8.77507	0.999997	1
ERH	0.0938313	0.103967	8.3133	1	1
ERI3	-0.235506	-0.254278	8.30562	0.998674	1
ERLEC1	-0.0936053	-0.102694	8.39781	0.999996	1
ERP29	-0.215454	-0.222486	9.17956	1	1
ERP44	0.132749	0.156186	8.03843	0.99982	1
ERRFI1	-0.156715	-0.191576	8.08196	0.975547	1
ESD	0.208847	0.234375	8.08624	0.997794	1
ETFA	0.241016	0.281974	8.05589	0.97652	1
ETFB	-0.500759	-0.521277	8.66087	0.142453	0.593962
ETS2	0.51217	0.611546	7.87355	0.0355834	0.1689
ETV1	2.37561	3.64102	7.79256	2.79052e-110	3.99701e-108
EVL	0.159392	0.173906	8.2216	0.999963	1
EWSR1	0.00792599	0.00969413	8.29885	1	1
EXOC7	-0.421342	-0.456582	8.28746	0.485686	1
EZR	0.177596	0.189229	8.72355	0.999999	1
F3	0.851044	0.943963	8.39541	5.53553e-09	4.86607e-08
F5	1.13707	2.61387	7.59016	4.00855e-40	1.10918e-38
FABP5	-0.0373475	-0.0452528	8.86496	0.99878	1
FADS2	-0.436038	-0.478321	8.15548	0.337261	1
FAM110B	0.0597436	0.147765	7.57939	0.967194	1
FAM111A	-0.420766	-0.492481	8.02544	0.553486	1
FAM118A	-0.335132	-0.441128	7.88761	0.707547	1
FAM129A	-0.715296	-0.818177	7.96085	7.05497e-06	4.92231e-05
FAM135A	0.270702	0.362508	7.8345	0.74265	1
FAM162A	0.130327	0.13973	8.69177	1	1
FAM174B	-0.876332	-0.959442	8.27387	1.90449e-12	1.9989e-11
FAM177A1	-0.0238196	-0.0246055	8.50871	1	1
FAM210B	0.0449301	0.0522165	8.14565	1	1
FAM213A	-0.268742	-0.28934	8.37291	0.989193	1
FAM3B	-0.368042	-0.390002	8.85873	0.76244	1
FAM3D	-0.0716222	-0.0977116	7.79207	0.999235	1
FAM50A	-0.176741	-0.190568	8.28304	0.999969	1
FAM84A	0.114913	0.151512	7.93946	0.999231	1
FAM89B	-0.287912	-0.302898	8.48611	0.997117	1
FAM96A	0.241036	0.276268	8.11722	0.977725	1
FAM96B	0.153177	0.15692	9.09725	1	1
FASN	-0.512309	-0.520819	9.9615	0.148051	0.613101
FASTK	-0.316172	-0.340537	8.26955	0.956659	1
FAT1	0.389856	0.457476	7.94764	0.426212	1
FAU	0.0649094	0.0650687	11.9403	1	1
FBL	0.114334	0.12457	8.22044	0.999999	1
FBLN1	0.160032	0.161832	9.6162	1	1
FBLN2	0.224526	0.257797	8.00694	0.957583	1
FBP1	-0.219443	-0.242981	8.09031	0.999988	1
FBXO25	-0.0632892	-0.0694696	8.02207	1	1
FBXW5	-0.163288	-0.170575	8.65322	1	1
FCER1G	1.23274	1.42503	7.88703	1.15063e-24	1.93226e-23
FCGBP	1.22065	1.75762	7.77721	4.87912e-26	8.80048e-25
FCGRT	0.0226589	0.0232246	8.62542	1	1
FDCSP	-0.0228864	-1.44269e+08	7.41989	0.0250143	0.122555
FDFT1	-0.479829	-0.533417	8.30533	0.134917	0.569365
FDPS	-0.188223	-0.204777	8.29397	0.999843	1
FECH	-0.202907	-0.245157	7.78327	0.999527	1
FHL1	-0.745702	-0.784063	8.29217	8.16031e-07	6.0952e-06
FIS1	-0.0561771	-0.0575257	9.52141	1	1
FKBP1A	0.177065	0.188281	8.78148	0.999993	1
FKBP2	-0.370274	-0.383604	8.88064	0.999243	1
FKBP3	-0.147528	-0.162281	8.22314	0.999945	1
FKBP4	-0.636204	-0.676476	8.50012	0.000254922	0.00154412
FKBP5	0.0257717	0.0272178	9.11083	1	1
FKBP8	-0.564397	-0.599243	8.40909	0.0112471	0.0575353
FLNA	-0.348396	-0.350012	10.5937	0.991159	1
FLNB	-0.451753	-0.472312	8.92831	0.425971	1
FLNC	-0.666248	-0.690905	8.52313	0.000100004	0.000635794
FLOT1	0.288747	0.308583	8.32428	0.99053	1
FLOT2	0.0266858	0.0284885	8.31246	1	1
FMC1	-0.251906	-0.266164	8.4624	0.999366	1
FMOD	-0.393127	-0.416317	8.33581	0.694728	1
FN1	-0.208443	-0.220989	8.40476	0.998879	1
FNTA	0.255417	0.297969	8.05236	0.980805	1
FOLH1	1.01752	1.07388	9.24417	4.05233e-17	5.11265e-16
FOS	0.603161	0.610648	9.98936	0.014477	0.0725341
FOSB	-0.391363	-0.408913	8.66406	0.639642	1
FOXA1	-0.17884	-0.18794	8.87845	0.999994	1
FSTL1	0.332039	0.343644	9.12997	0.990408	1
FSTL3	0.29221	0.321714	7.98899	0.921553	1
FTH1	0.583861	0.585733	12.1919	0.000193927	0.00119548
FTL	0.473039	0.473921	12.4511	0.614101	1
FUCA1	0.0794882	0.0930411	8.07968	1	1
FUNDC2	-0.0545573	-0.0605433	8.24956	1	1
FURIN	-0.186899	-0.203383	8.51458	0.999405	1
FUS	0.0766331	0.0801943	8.60566	1	1
FXYD3	-0.957229	-0.965545	10.6815	2.88201e-28	5.70545e-27
FAAH	-1.17726	-1.25059	8.59113	1.6949e-37	4.43772e-36
FAAP20	-0.156703	-0.164578	8.56732	1	1
G3BP2	-0.181756	-0.19804	8.294	0.999768	1
GABARAP	0.482623	0.508191	8.70714	0.206596	0.815335
GABARAPL2	0.0403534	0.0422999	8.80159	1	1
GABRP	1.03604	3.38239	7.5038	2.97715e-28	5.84625e-27
GADD45B	-0.76153	-0.78347	8.8846	7.89009e-07	5.9115e-06
GADD45G	-0.149721	-0.153607	9.23647	1	1
GADD45GIP1	-0.318195	-0.327403	8.93378	0.999999	1
GALNT3	-0.194473	-0.241506	7.78436	0.998203	1
GALNT7	-0.104275	-0.116138	8.15506	0.999992	1
GAMT	-0.832688	-0.897776	8.19809	9.12549e-11	8.74826e-10
GANAB	-0.250608	-0.262932	8.60535	0.999832	1
GAPDH	-0.0534104	-0.0536564	11.1291	1	1
GAS1	0.270696	0.379034	7.67068	0.651672	1
GAS6	0.144064	0.148518	8.6884	1	1
GATA2	0.192349	0.220564	8.04624	0.994363	1
GCNT1	-0.716965	-0.990812	7.63637	5.773e-07	4.36561e-06
GCNT2	-0.651054	-0.850823	7.94758	0.000151352	0.000942564
GCSH	-0.123026	-0.140501	8.01978	0.999999	1
GDF11	0.739459	1.14246	7.68427	2.39826e-08	2.02068e-07
GDF15	-1.50051	-1.53319	9.52243	6.29811e-55	2.73855e-53
GDI1	0.0830213	0.0914571	8.19655	1	1
GDI2	0.255519	0.274805	8.4422	0.998377	1
GFPT1	-0.0663261	-0.0724985	8.2075	1	1
GGCT	0.11799	0.140566	8.06608	0.999982	1
GGT1	-0.673346	-0.706023	8.47825	0.000132223	0.000829801
GHITM	0.148516	0.161831	8.37374	0.999998	1
GJB1	-1.33905	-1.5436	7.82316	1.27173e-36	3.19245e-35
GLB1L2	-1.3592	-1.49425	8.09157	9.47691e-43	2.84892e-41
GLG1	-0.0173555	-0.0192112	8.24668	1	1
GLIPR2	-0.444661	-0.487076	8.14607	0.308168	1
GLMP	-0.168547	-0.173776	8.97736	1	1
GLO1	-0.612957	-0.63294	9.1914	0.00449073	0.0241389
GLRX	0.351738	0.431384	7.7547	0.71699	1
GLRX2	-0.145429	-0.163711	7.99014	1	1
GLRX5	0.0796123	0.0909199	8.07723	1	1
GLUD1	-0.200974	-0.218647	8.39166	0.999501	1
GLUL	0.520553	0.545149	8.72854	0.077605	0.345463
GLYATL1	-0.151688	-0.18925	7.70842	0.997791	1
GM2A	0.159611	0.182147	7.92262	1	1
GMDS	-0.162985	-0.180535	8.05841	0.999754	1
GMNN	1.27686	1.6474	8.29204	6.63908e-26	1.17146e-24
GMPR	-0.290229	-0.308157	8.46898	0.985218	1
GNAI2	0.275167	0.288268	8.48373	0.998656	1
GNAS	0.136307	0.138847	9.91681	1	1
GNB1	0.0282008	0.0304832	8.66958	1	1
GNB2	-0.546486	-0.554856	9.78005	0.0309587	0.148687
GNG5	0.265183	0.276244	8.88736	0.999872	1
GNL3	0.0162849	0.0186734	8.13048	1	1
GNMT	-1.35709	-1.51242	8.26373	1.05794e-32	2.4534e-31
GNPTAB	0.612641	0.822754	7.80477	0.000134881	0.000844307
GNPTG	-0.0546391	-0.0619432	8.23729	1	1
GOLGA8A	0.296462	0.377314	7.79625	0.79187	1
GOLGB1	-0.130396	-0.142316	8.27298	0.999988	1
GOLM1	-0.274464	-0.283307	9.18697	0.994544	1
GOLPH3	0.0374254	0.0416027	8.55614	1	1
GOT2	-0.176781	-0.203754	8.03265	0.999979	1
GP2	2.22997	3.10613	8.07736	1.29403e-85	1.08654e-83
GPC1	-0.369456	-0.411308	8.16547	0.660355	1
GPI	-0.121212	-0.128336	8.42381	1	1
GPNMB	0.854003	0.985866	7.85925	1.4925e-08	1.27966e-07
GPR108	-0.152714	-0.163753	8.26481	0.999992	1
GPR160	0.00983496	0.0143088	8.02526	1	1
GPS1	-0.265722	-0.281539	8.41603	0.998057	1
GPT2	-0.226514	-0.256671	8.10126	0.983872	1
GPX3	-0.745649	-0.791838	8.35568	1.44611e-06	1.05428e-05
GPX4	-0.258901	-0.261251	10.3705	1	1
GPAA1	-0.287349	-0.301905	8.60535	0.998012	1
GRASP	-0.0120995	-0.0128185	7.94857	0.999999	1
GREB1	-0.479984	-0.532537	8.36675	0.144261	0.598424
GRHPR	-0.206213	-0.220294	8.38819	0.99994	1
GRINA	-0.0906119	-0.0929822	9.06988	1	1
GRK2	-0.323758	-0.343215	8.49361	0.977623	1
GRN	-0.00318821	-0.00296911	9.16698	1	1
GRSF1	0.127802	0.148403	8.07201	0.999991	1
GSN	-0.460115	-0.467042	9.29308	0.479511	1
GSPT1	0.0360149	0.0439912	8.12899	1	1
GSR	-0.549657	-0.640607	7.99277	0.0117082	0.0597683
GSTA1	1.6125	4.2539	7.54288	5.3115e-66	2.93943e-64
GSTK1	0.312956	0.331911	8.41908	0.982172	1
GSTO1	0.121821	0.131432	8.25738	1	1
GSTP1	0.441542	0.449298	9.43805	0.616067	1
GSTT2B	-1.26799	-1.48224	8.00335	2.17449e-30	4.68573e-29
GTF2A2	0.229532	0.262049	8.07791	0.9956	1
GTF2H5	0.0319927	0.0372257	8.08681	1	1
GTF2I	0.122153	0.128878	8.77074	1	1
GTF3A	0.276111	0.315157	8.05375	0.947352	1
GTF3C1	-0.517467	-0.55173	8.47388	0.0674911	0.306606
GTF3C6	0.472455	0.507061	8.63175	0.217997	0.854735
GUCY1A1	0.147134	0.178791	7.9039	0.999848	1
GUK1	-0.0146402	-0.0147507	9.68816	1	1
GUSB	0.625181	0.71065	8.09274	0.000495783	0.002902
GAA	-0.450539	-0.476018	8.55347	0.391935	1
H1F0	-0.0958374	-0.105666	8.40519	0.999999	1
H1FX	-0.428817	-0.436792	9.52326	0.999253	1
H2AFJ	-1.36411	-1.3734	11.0093	7.31545e-90	7.12525e-88
H2AFV	0.219893	0.239229	8.3939	0.999474	1
H2AFY	0.368071	0.41058	8.16554	0.695594	1
H2AFZ	-0.0689394	-0.0732991	8.69105	1	1
H3F3A	0.260437	0.264839	10.0382	1	1
H3F3B	0.36635	0.373593	9.76848	0.99354	1
HACD2	0.255075	0.313569	7.95505	0.912292	1
HADHA	-0.309044	-0.326316	8.50655	0.990232	1
HADHB	-0.0226836	-0.0251612	8.23433	1	1
HBA1	0.301243	0.558644	7.44906	0.142407	0.593962
HBA2	0.0891242	0.129228	7.54919	0.988562	1
HBB	0.534964	0.705149	7.56719	0.0100976	0.0519825
HCFC1R1	-0.24097	-0.252466	8.50287	0.999898	1
HDAC1	-0.0766746	-0.0838264	8.12047	0.999999	1
HDGF	-0.140624	-0.156695	8.14538	0.999975	1
HDLBP	-0.393724	-0.402533	9.34201	1	1
HEBP2	-0.0289716	-0.0288064	9.10987	1	1
HERC6	0.555486	0.877761	7.74286	0.000141075	0.000880814
HERPUD1	-0.284283	-0.290001	9.85276	0.999809	1
HES1	-0.164967	-0.175699	8.46905	0.999741	1
HES4	-0.269652	-0.278332	9.00361	0.999428	1
HEXA	0.0153035	0.0169531	8.26556	1	1
HEXB	0.0820358	0.0906411	8.44183	0.999997	1
HGD	-0.441006	-0.53207	7.98348	0.428146	1
HID1	-0.587193	-0.62272	8.42194	0.00438257	0.0236097
HIF1A	0.359331	0.420956	7.97755	0.592787	1
HIGD1A	0.610712	0.664375	8.23666	0.00125807	0.00712421
HIGD2A	0.316004	0.327352	8.7993	0.997599	1
HINT1	0.170517	0.172861	10.3043	1	1
HINT2	-0.132723	-0.144704	8.31395	0.999998	1
HIST1H1C	-0.647506	-0.66846	9.00906	0.000362845	0.0021497
HIST1H2AC	0.035418	0.0409494	8.5816	1	1
HIST1H2BJ	0.799409	1.54897	7.60558	3.34607e-18	4.47674e-17
HIST1H4H	0.15545	0.245378	7.7596	0.94378	1
HIST2H2BE	-0.164598	-0.186347	8.23594	0.998423	1
HIST3H2A	-0.355153	-0.394502	7.97366	0.781509	1
HLA-A	0.773961	0.77977	10.5543	1.64585e-11	1.63577e-10
HLA-B	0.915472	0.919376	11.559	7.18467e-25	1.21491e-23
HLA-C	0.276882	0.28196	9.88582	0.999577	1
HLA-DMA	1.26325	1.4274	7.94797	1.74204e-28	3.50568e-27
HLA-DMB	1.14001	1.39438	7.87391	1.05466e-19	1.47591e-18
HLA-DPA1	1.37859	1.43155	8.8915	5.41569e-44	1.71262e-42
HLA-DPB1	1.50994	1.56356	8.86414	8.11484e-63	4.20418e-61
HLA-DQA1	1.66656	1.84187	8.0918	4.54855e-57	2.05106e-55
HLA-DQB1	1.40707	1.49781	8.37213	3.8409e-42	1.1134e-40
HLA-DRA	1.68338	1.72483	9.45974	2.02148e-72	1.40637e-70
HLA-DRB1	1.18508	1.21163	9.24143	2.94536e-31	6.46123e-30
HLA-DRB5	-0.811462	-0.917566	7.99427	1.08704e-06	8.02103e-06
HLA-E	0.818794	0.839005	9.32097	1.65688e-12	1.74653e-11
HLA-F	1.31812	1.4722	8.08144	5.482e-34	1.30869e-32
HM13	-0.276229	-0.285085	8.97074	1	1
HMG20B	-0.514553	-0.534031	8.83299	0.25405	0.962102
HMGB1	0.187601	0.194879	8.85047	1	1
HMGCS1	-0.479348	-0.604016	7.92341	0.0690444	0.312497
HMGCS2	-1.15917	-1.73192	7.80286	6.10475e-25	1.04684e-23
HMGN1	0.460874	0.488691	8.82966	0.313857	1
HMGN2	0.150018	0.153899	9.62373	1	1
HMGN3	0.247728	0.271329	8.29754	0.994767	1
HNRNPA0	0.0606733	0.0666323	8.23706	1	1
HNRNPA1	0.353112	0.361048	9.46804	0.999999	1
HNRNPA2B1	0.102921	0.10561	9.59346	1	1
HNRNPA3	0.226672	0.240718	8.64117	0.999953	1
HNRNPAB	0.187551	0.207017	8.26512	0.999739	1
HNRNPC	-0.0137832	-0.013876	8.99011	1	1
HNRNPD	0.187129	0.202106	8.44279	0.999974	1
HNRNPDL	0.127263	0.133165	8.80249	1	1
HNRNPF	0.128084	0.138925	8.45211	1	1
HNRNPH1	0.198327	0.20848	8.78114	0.999997	1
HNRNPK	0.0453606	0.0471518	9.32728	1	1
HNRNPM	0.113564	0.122925	8.35245	1	1
HNRNPU	0.0745708	0.0792437	8.66299	1	1
HOMER2	0.0794475	0.093119	8.29094	0.999999	1
HOXA11-AS	-0.647471	-0.73973	8.05855	0.000198509	0.00122063
HOXB13	-0.414517	-0.423202	9.52125	0.808048	1
HP1BP3	0.2175	0.240329	8.15189	0.997617	1
HPGD	0.746668	1.01021	7.67103	1.02294e-06	7.57098e-06
HPN	-1.02101	-1.08134	8.6443	1.01753e-20	1.46609e-19
HSBP1	-0.0382805	-0.0391231	8.89834	1	1
HSD17B12	0.455979	0.538823	7.95766	0.13273	0.565032
HSD17B4	0.760114	0.825709	8.49597	1.22283e-07	9.79472e-07
HSD17B6	0.283241	0.358109	7.64114	0.981537	1
HSP90AB1	-0.0977225	-0.0990919	9.91468	1	1
HSP90B1	-0.119515	-0.121182	9.87695	1	1
HSP90AA1	-0.100402	-0.102608	9.45199	1	1
HSPA1A	0.135527	0.141897	8.89762	1	1
HSPA5	-0.182821	-0.187172	9.32211	1	1
HSPA8	0.33904	0.346305	9.71545	0.997448	1
HSPA9	0.14848	0.16328	8.38249	0.999995	1
HSPB1	-0.560611	-0.566166	10.1452	0.00928606	0.0480075
HSPB8	-0.713934	-0.766467	8.00819	1.08767e-05	7.50274e-05
HSPD1	0.0529146	0.0581511	8.46231	1	1
HSPE1	0.239567	0.248983	9.31256	0.99995	1
HSPG2	-0.418535	-0.43633	8.51961	0.640345	1
HYAL2	0.0789508	0.0857041	8.13603	1	1
HYOU1	-0.00381231	-0.00084479	8.0358	1	1
IAH1	0.319856	0.379507	7.96445	0.756686	1
ICAM1	0.644791	0.890258	7.62002	3.24618e-05	0.000214795
ID1	1.0313	1.07638	8.66572	2.52163e-17	3.23167e-16
ID2	0.404356	0.447258	8.07244	0.485526	1
ID3	0.948683	0.96598	9.20276	5.95623e-18	7.83969e-17
IDH1	0.145139	0.155114	8.79698	0.999999	1
IDH2	-0.237669	-0.249255	8.59145	0.999884	1
IDI1	-0.113257	-0.127823	8.1084	0.999657	1
IER2	0.425579	0.437095	9.02538	0.605814	1
IER3	-0.0100551	-0.0117296	7.9479	1	1
IER3IP1	0.370375	0.423853	8.15345	0.613422	1
IFI27	0.15541	0.167463	8.37255	0.999338	1
IFI35	0.300303	0.340226	8.05864	0.873529	1
IFI44	0.948825	1.67094	7.6605	3.65904e-20	5.1801e-19
IFI44L	0.867318	2.30598	7.63565	4.1249e-23	6.65175e-22
IFI6	1.40802	1.48962	9.16718	6.33727e-25	1.07911e-23
IFIT1	0.557271	1.07629	7.67801	5.89442e-06	4.16027e-05
IFIT3	0.388059	1.16782	7.55077	1.72038e-05	0.000117015
IFITM1	0.988371	1.25562	7.81311	5.17589e-14	5.78132e-13
IFITM2	1.17374	1.20092	9.16676	9.95845e-38	2.63574e-36
IFITM3	1.05752	1.06847	10.3119	3.53848e-25	6.15443e-24
IFNGR1	0.463729	0.52446	8.08298	0.165383	0.674551
IFNGR2	0.566215	0.625373	8.30658	0.00768459	0.0401545
IFRD2	-0.305335	-0.333405	8.15869	0.953058	1
IFT57	0.282289	0.332407	8.12168	0.8801	1
IGF1	0.305762	0.362223	7.84201	0.756805	1
IGF1R	-0.217582	-0.245614	8.1593	0.991001	1
IGFBP2	-0.365107	-0.368215	10.1012	0.994466	1
IGFBP3	0.866402	1.02339	7.96832	1.90665e-08	1.61766e-07
IGFBP4	0.577341	0.585015	9.30952	0.0135708	0.0684158
IGFBP5	0.508272	0.530718	8.70618	0.136328	0.574322
IGFBP6	-0.446486	-0.457312	8.87837	0.499248	1
IGFBP7	0.346636	0.348037	10.875	0.990362	1
IGHA1	-0.706337	-0.710562	9.81123	0.00181994	0.0100717
IGHD	0.916024	2.1252	7.46655	1.1433e-28	2.31995e-27
IGHG1	0.767859	0.787615	9.53045	0.000356197	0.00211546
IGHG2	1.68915	2.08656	8.1388	1.47905e-29	3.0782e-28
IGHG3	2.70292	2.72616	10.3177	5.45552e-108	7.38011e-106
IGHG4	1.94239	2.08615	9.39239	6.48927e-44	2.02582e-42
IGHGP	0.396705	0.528467	7.59775	0.179387	0.721995
IGHM	0.746989	0.800107	8.20524	0.000226658	0.00138324
IGKC	0.296324	0.297028	11.5877	0.880336	1
IGLC2	0.100497	0.101104	10.7721	0.998802	1
IGLC3	1.17263	1.19375	9.40711	2.84683e-14	3.20928e-13
IGLC7	2.27254	1.44269e+08	8.77815	3.40239e-44	1.11957e-42
IGLL5	-0.996327	-1.41777	7.51427	0.0131631	0.066498
IKBKB	0.394748	0.526433	7.77203	0.179357	0.721995
IL17RC	-0.551736	-0.606313	8.13554	0.0182771	0.0902734
IL1R1	0.0615276	0.0703496	8.25194	0.999999	1
IL32	1.11657	1.21171	8.1343	1.99509e-21	2.96222e-20
IL7R	2.25032	3.36268	7.63538	2.71968e-122	5.51869e-120
ILF2	0.386908	0.424639	8.34519	0.660276	1
ILF3	-0.0119672	-0.0131482	8.31879	1	1
ILK	-0.388081	-0.402215	8.62633	0.877514	1
IMP3	0.0544895	0.0605278	8.15964	1	1
IMPDH2	-0.348313	-0.367705	8.44454	0.924517	1
ING1	0.659472	0.841168	7.75794	2.86638e-05	0.000191223
INSIG1	-0.223874	-0.271116	8.00939	0.944869	1
INTS11	-0.306288	-0.325172	8.42775	0.986565	1
IP6K2	-0.22133	-0.238289	8.37812	0.999627	1
IRF1	0.318829	0.39916	7.72502	0.597076	1
IRF2BP2	0.078815	0.086857	8.22582	1	1
IRF7	0.460488	0.56528	7.89395	0.0978337	0.426927
IRS2	-0.0849481	-0.0988299	8.10205	0.999929	1
IRX4	0.11608	0.145429	7.80406	0.999998	1
ISCU	0.341846	0.364763	8.42401	0.930517	1
ISG15	1.3798	1.46044	9.11325	1.34334e-21	2.00676e-20
ISG20	0.727478	0.813847	8.06706	9.01403e-06	6.27119e-05
ITFG1	-0.0942494	-0.110277	8.01317	0.999998	1
ITGA5	-0.736312	-0.783293	8.17637	2.67658e-06	1.92256e-05
ITGAV	0.265501	0.3003	8.10052	0.967389	1
ITGB1	0.116878	0.121913	8.5844	1	1
ITGB2	1.41699	1.67277	7.84143	1.2556e-35	3.05739e-34
ITGB5	-0.135727	-0.149397	8.20252	0.999974	1
ITM2B	0.544768	0.549489	10.7697	0.0136486	0.068666
ITM2C	-0.113324	-0.117629	8.62774	1	1
IVD	-0.404844	-0.445868	8.22048	0.524788	1
JAG1	0.658802	0.786242	7.97643	0.00012734	0.000801224
JCHAIN	-0.517386	-0.533776	8.11947	0.152122	0.625441
JPT1	0.422816	0.482004	8.08196	0.326114	1
JPT2	-0.298918	-0.336478	8.20823	0.917615	1
JTB	0.340825	0.353371	9.18692	0.992499	1
JUN	-0.283128	-0.293425	8.86961	0.994531	1
JUNB	0.211995	0.214587	9.68172	0.999969	1
JUND	-0.231829	-0.23766	9.36404	0.999993	1
JUP	-0.121216	-0.130165	8.38399	1	1
KAT2A	-0.295165	-0.336417	7.97279	0.882873	1
KCNC2	0.601807	0.931309	7.64505	1.31197e-05	8.97374e-05
KCNMA1	0.228836	0.25298	7.96429	0.984048	1
KCNN2	0.201779	0.289145	7.74137	0.898782	1
KCNN4	-0.0179539	-0.0206506	7.92849	0.999999	1
KDELR1	0.114869	0.123041	8.56744	1	1
KDELR2	0.16759	0.173779	9.34616	1	1
KHDRBS3	0.838	1.50691	7.60798	7.41032e-18	9.70114e-17
KIF22	-0.716512	-0.742731	9.0007	1.70839e-07	1.35063e-06
KIAA0319L	-0.226819	-0.25633	8.09669	0.997463	1
KIAA1324	-0.279667	-0.292779	8.5877	0.991613	1
KIAA1522	-0.0397074	-0.0418936	8.19875	1	1
KL	-0.470291	-0.882181	7.6481	0.00857955	0.0446393
KLF2	0.523089	0.561329	8.18286	0.0752169	0.336678
KLF5	0.278368	0.447757	7.60958	0.64308	1
KLF6	-0.146685	-0.171689	7.9045	0.995481	1
KLK10	1.11623	3.05103	7.65153	8.36661e-35	2.0171e-33
KLK11	2.233	2.56052	9.28354	4.67355e-79	3.79336e-77
KLK2	-1.14122	-1.14272	13.577	2.90065e-53	1.23914e-51
KLK3	-0.873112	-0.873538	14.9751	1.93004e-17	2.49981e-16
KLK4	-0.668238	-0.679446	9.93855	2.30899e-05	0.000154887
KPNB1	0.0446631	0.0515603	8.09946	1	1
KRT10	0.229063	0.244001	8.5882	0.999869	1
KRT13	-0.587379	-1.34853	7.59043	1.45061e-07	1.15433e-06
KRT14	-0.61168	-0.940451	7.72349	0.000318553	0.00190117
KRT15	0.243841	0.277917	8.34013	0.962018	1
KRT17	0.918197	0.990112	8.52854	3.01278e-10	2.82158e-09
KRT18	-0.597801	-0.605009	10.1147	0.000252589	0.0015338
KRT19	0.272276	0.282744	9.02444	0.992185	1
KRT23	0.464141	1.62061	7.50631	1.64415e-07	1.30407e-06
KRT5	0.0238908	0.029281	7.97863	1	1
KRT7	1.95589	2.42934	7.92836	7.80424e-76	5.76512e-74
KRT8	-0.729367	-0.738713	10.1128	5.69702e-12	5.92831e-11
KRTCAP2	0.189059	0.200513	8.46691	0.999997	1
KTN1	-0.0398973	-0.0452711	8.02549	1	1
KXD1	0.266515	0.285554	8.32842	0.995588	1
LAGE3	-0.314561	-0.341405	8.24874	0.948434	1
LAMB2	-0.191404	-0.196542	8.89405	1	1
LAMP1	0.051154	0.054871	8.64016	1	1
LAMP2	0.0214283	0.025122	8.63825	1	1
LAMTOR1	0.122172	0.126478	9.06731	1	1
LAMTOR2	-0.0201174	-0.021081	8.53326	1	1
LAMTOR4	-0.0662998	-0.0673811	9.66295	1	1
LAMTOR5	0.212256	0.224358	8.86734	0.999984	1
LAP3	0.472406	0.557362	7.96771	0.154139	0.630804
LAPTM4A	0.150808	0.156569	8.87356	1	1
LAPTM5	1.48784	1.61465	8.21259	5.77323e-47	2.06733e-45
LBH	0.626317	0.840022	7.78379	8.89869e-05	0.000568722
LCN2	3.15713	3.53987	8.43341	4.78367e-151	1.45603e-148
LCP1	0.51624	0.561439	8.37961	0.0603989	0.275931
LDHA	0.519379	0.544158	8.68164	0.0765785	0.341518
LDHB	0.537409	0.563419	8.49046	0.0489704	0.227563
LDLRAD4	0.465252	0.564993	7.94567	0.094228	0.413415
LGALS1	0.0229105	0.0229934	10.4963	1	1
LGALS3	0.109163	0.113416	8.82455	1	1
LGALS3BP	-0.338864	-0.349939	8.93809	0.970573	1
LGMN	0.116838	0.128923	8.47279	0.999994	1
LIFR	-0.546609	-0.630179	8.08788	0.0180206	0.0891873
LINC00668	-0.846982	-1.36118	7.65877	1.93189e-14	2.21894e-13
LINC00844	-1.34976	-1.74531	8.10817	1.49388e-27	2.88699e-26
LINC01088	-0.463835	-0.666892	7.61216	0.0264864	0.128731
LINC01297	-1.17126	-1.33785	8.11321	5.563e-25	9.60702e-24
LINC02170	-0.0812889	-0.095787	7.94318	0.999029	1
LIPA	0.365903	0.468075	7.74782	0.551129	1
LIPF	0	0	7.44477	1	1
LITAF	0.174006	0.188513	8.44313	0.99998	1
LMAN1	0.329677	0.373921	8.26631	0.83872	1
LMAN1L	-0.459265	-0.529732	8.03491	0.16757	0.682327
LMAN2	-0.284614	-0.294421	8.84642	1	1
LMBR1	0.344829	0.50905	7.66827	0.225841	0.877848
LMNA	-0.425523	-0.440956	8.77796	0.618893	1
LMOD1	-0.114434	-0.122494	8.20431	1	1
LONP2	0.0151182	0.0189019	8.11322	1	1
LPCAT3	-0.218908	-0.242751	8.14568	0.997299	1
LRBA	0.0520058	0.0734201	7.85456	0.999781	1
LRIG1	-0.157396	-0.173645	8.47409	0.999891	1
LRP1	0.0221563	0.0223638	8.58017	1	1
LRP10	0.0453242	0.0468621	8.6124	1	1
LRPAP1	0.156113	0.161204	8.89682	1	1
LRRC26	-1.72924	-1.76999	9.5239	6.25334e-126	1.38426e-123
LRRC41	-0.271931	-0.295047	8.23444	0.990164	1
LRRC59	0.0471399	0.0543704	8.09389	1	1
LRRC75A	0.446374	0.505389	8.1457	0.231414	0.891604
LRRC75B	-0.448999	-0.501508	8.09207	0.244063	0.937373
LRRFIP1	-0.121949	-0.137288	8.07348	0.999965	1
LRRFIP2	-0.229873	-0.263996	8.12731	0.975444	1
LSAMP	-0.554194	-0.810511	7.75894	0.00266436	0.0144815
LSM14A	0.0384569	0.0443596	8.06206	1	1
LSM3	0.178773	0.195384	8.47418	0.999963	1
LSM4	-0.0787983	-0.0831351	8.53368	1	1
LSM5	0.25068	0.291191	8.15109	0.972373	1
LSM7	0.0925185	0.0946091	9.27179	1	1
LTBP3	-0.357834	-0.369411	8.79303	0.96313	1
LTBP4	-0.578323	-0.586304	9.4407	0.0130947	0.0662903
LTBR	-0.21479	-0.228977	8.39686	0.999934	1
LTF	5.70583	5.96044	10.9864	2.1394e-283	5.20944e-280
LUC7L3	-0.0102006	-0.0112071	8.11791	1	1
LUM	0.610708	0.634704	8.83312	0.00571742	0.0302651
LXN	1.22605	1.61612	7.75438	1.04405e-26	1.94065e-25
LY6D	0.213311	2.404	7.45905	0.000154463	0.000959486
LY6E	0.479129	0.498773	8.79293	0.255672	0.966709
LYPLA1	0.0128614	0.0155209	8.16138	1	1
LYPLA2	-0.264499	-0.2892	8.23936	0.990872	1
LYPLAL1	0.0361902	0.0507241	7.8978	0.999973	1
LYZ	1.47274	1.70056	8.03376	1.9069e-32	4.33954e-31
MAD1L1	-0.85008	-1.01083	7.8138	2.24001e-09	2.0053e-08
MAF	-0.699189	-0.788948	8.13889	3.28205e-05	0.00021658
MAF1	-0.0790805	-0.0842272	8.46959	1	1
MAFF	-0.28742	-0.328511	7.87235	0.998166	1
MAGED1	0.00161013	0.00369131	8.7901	1	1
MAGED2	-0.409973	-0.41978	9.32829	0.94184	1
MAGEF1	0.118529	0.14245	7.95213	0.99994	1
MAGEH1	-0.159516	-0.184439	7.9718	0.996553	1
MAGT1	0.0249889	0.0327939	8.02915	1	1
MAL2	0.145907	0.185878	7.98381	0.996855	1
MALAT1	-0.315473	-0.318476	10.3517	0.999286	1
MALT1	0.253319	0.322315	7.90955	0.869378	1
MANF	0.0649562	0.0721773	8.44623	1	1
MAOA	0.190307	0.213043	8.34755	0.999498	1
MAOB	0.705472	0.832874	7.882	8.45893e-05	0.000542039
MAP1B	-0.198459	-0.231738	7.85203	0.999076	1
MAP1LC3B	0.163632	0.18057	8.15409	0.999875	1
MAP2K2	-0.438015	-0.45684	8.69157	0.554682	1
MARC1	-0.178162	-0.211008	7.91321	0.99974	1
MARCH6	-0.0140903	-0.017123	8.12764	1	1
MARCKS	0.294754	0.321979	8.34317	0.964992	1
MARCKSL1	-0.352272	-0.363838	8.96153	0.942393	1
MAT2A	0.151439	0.160823	8.53747	1	1
MAZ	-0.748938	-0.774093	8.82308	7.6132e-10	6.94312e-09
MB	0.00689125	0.00491019	7.8542	0.999988	1
MBOAT2	0.0957449	0.115813	8.13291	0.999957	1
MCCC2	-0.108647	-0.113975	8.6356	0.999996	1
MCFD2	0.0117978	0.0166892	8.08863	1	1
MCL1	0.192187	0.204742	8.51157	0.99996	1
MCRIP1	-0.179843	-0.190725	8.33318	0.999993	1
MCRIP2	-0.408574	-0.443825	8.20521	0.541863	1
MDH1	-0.140506	-0.151349	8.36641	0.999998	1
MDH2	-0.159742	-0.165024	8.94667	1	1
MDK	0.161721	0.164431	9.63534	1	1
MEA1	0.168945	0.181761	8.46693	0.999997	1
MEAF6	0.11205	0.125248	8.54921	0.999987	1
MESD	0.0482762	0.058897	8.05198	1	1
MESP1	-0.61858	-0.630747	9.61789	0.00543867	0.029042
METRN	-0.33992	-0.371151	8.18818	0.857937	1
METTL26	-0.248151	-0.259405	8.79241	0.999942	1
METTL7A	0.304803	0.357063	7.9219	0.847835	1
METTL9	0.127059	0.14099	8.29122	0.999992	1
MFAP4	0.746	0.775231	8.54164	6.24787e-07	4.71008e-06
MFGE8	-0.105004	-0.10828	8.67029	1	1
MGAT1	0.190211	0.1997	8.39957	0.999992	1
MGMT	-0.112908	-0.124115	8.25745	0.999999	1
MGP	0.977876	0.982096	10.8978	3.13117e-20	4.45871e-19
MGST1	-0.041568	-0.0416414	8.91425	1	1
MGST2	0.124437	0.139307	8.20344	0.999994	1
MGST3	0.124819	0.129849	8.98916	1	1
MIA3	0.284651	0.33273	8.10491	0.909762	1
MIEN1	0.0753572	0.0788526	8.82475	1	1
MIF	-0.487881	-0.493333	9.99871	0.310729	1
MINOS1	0.0143161	0.0150682	9.32521	1	1
MIOS	-0.299272	-0.373681	7.8987	0.741042	1
MIPEP	-0.999507	-1.38264	7.75694	4.86293e-17	6.07243e-16
MIR200CHG	-0.225592	-0.241472	8.45805	0.998761	1
MIR4458HG	0.300402	0.339944	8.14017	0.903513	1
MKNK2	-0.135883	-0.147559	8.32798	0.999997	1
MLEC	-0.202265	-0.213767	8.53839	0.999968	1
MLF2	0.110428	0.115506	8.92384	1	1
MLPH	-0.174651	-0.184128	8.95022	0.999995	1
MMAB	-0.199728	-0.226474	8.10542	0.999972	1
MMADHC	0.200707	0.222358	8.27328	0.999454	1
MME	-1.03088	-1.19203	8.49614	1.50464e-11	1.52025e-10
MMP2	0.221147	0.236599	8.04944	0.993984	1
MMP24OS	-0.0889814	-0.0931879	8.6012	1	1
MMP7	2.22984	2.52482	8.3729	2.54766e-68	1.51306e-66
MMP9	1.28727	2.03214	7.52647	6.7439e-23	1.07329e-21
MON1B	-1.18127	-1.32273	8.25752	6.14878e-22	9.35767e-21
MORF4L1	0.38382	0.402313	8.70471	0.875131	1
MORF4L2	0.275489	0.29058	8.71031	0.999056	1
MPC2	0.000878885	0.00165875	9.23341	1	1
MPG	-0.185515	-0.196333	8.44001	0.999998	1
MPST	-0.478122	-0.512444	8.30182	0.193801	0.771089
MPZL2	0.245707	0.318676	7.82994	0.930136	1
MRFAP1	0.199237	0.209254	8.7831	1	1
MRPL12	-0.53	-0.55903	8.48396	0.0536041	0.247678
MRPL13	0.389758	0.469863	8.03184	0.36729	1
MRPL14	-0.130671	-0.138946	8.42673	1	1
MRPL17	-0.122676	-0.135449	8.15856	0.999994	1
MRPL20	0.096932	0.102884	8.78646	1	1
MRPL21	0.160141	0.185439	8.06446	0.99876	1
MRPL23	-0.351918	-0.372014	8.43152	0.921765	1
MRPL24	-0.237356	-0.253341	8.33925	0.999255	1
MRPL27	0.0177757	0.0183175	8.40894	1	1
MRPL3	0.347311	0.410945	8.03007	0.665766	1
MRPL32	0.179117	0.212695	8.09509	0.996519	1
MRPL33	0.0857608	0.0908126	8.73874	1	1
MRPL34	0.095953	0.103904	8.27989	1	1
MRPL36	0.227744	0.250795	8.30025	0.997908	1
MRPL37	-0.203575	-0.229669	8.06138	0.999959	1
MRPL40	0.043525	0.0492151	8.22441	1	1
MRPL41	-0.0505992	-0.0516005	9.30446	1	1
MRPL43	-0.080099	-0.086146	8.50281	1	1
MRPL51	0.178813	0.192802	8.58999	0.999991	1
MRPL52	-0.126935	-0.132339	8.69602	1	1
MRPL54	-0.31549	-0.327218	8.7347	0.999911	1
MRPL55	-0.120779	-0.128806	8.45212	1	1
MRPL57	0.0446426	0.0460073	9.07948	1	1
MRPS12	-0.0221538	-0.0253783	8.30711	1	1
MRPS16	0.0513839	0.0582699	8.17116	1	1
MRPS18A	-0.428425	-0.462821	8.24599	0.442647	1
MRPS21	0.174544	0.182257	8.86318	1	1
MRPS23	-0.159893	-0.179196	8.1981	0.999603	1
MRPS26	-0.210136	-0.21911	8.74092	0.999998	1
MRPS33	-0.0335141	-0.036011	8.06357	1	1
MRPS34	-0.36369	-0.379698	8.69868	0.942071	1
MRPS7	0.0906688	0.10427	8.13977	0.999998	1
MS4A1	0.427401	4.97109	7.43492	1.20772e-11	1.23562e-10
MSMB	0.56098	0.561886	13.8237	0.0737837	0.330871
MSMO1	-0.0109673	-0.00738967	7.90349	0.999979	1
MSRB2	-0.182709	-0.196692	8.31983	0.999982	1
MT1A	-0.498033	-0.578084	7.66655	0.943391	1
MT1E	0.59024	0.595769	10.4174	0.0130114	0.0661437
MT1F	0.784738	0.816965	8.82195	1.42936e-07	1.14114e-06
MT1G	1.05319	1.06117	10.5915	1.33296e-15	1.5833e-14
MT1H	1.05479	1.30412	7.741	9.74385e-16	1.16305e-14
MT1M	0.516271	0.534743	8.94236	0.129685	0.554006
MT1X	0.603216	0.619298	9.57133	0.0070401	0.0370252
MT2A	0.607492	0.610431	11.3431	0.00207329	0.0113448
MTA1	-0.254348	-0.305979	7.90624	0.932041	1
MT-ATP6	-0.612056	-0.613807	11.8099	9.23811e-05	0.000588869
MTCH1	0.0495471	0.0516359	8.96169	1	1
MT-CO1	-0.501629	-0.502803	12.055	0.226402	0.877848
MT-CO2	-0.489835	-0.490642	12.7191	0.348817	1
MT-CO3	-0.561399	-0.562626	12.1651	0.00534765	0.0286818
MT-CYB	-0.479205	-0.480887	11.5658	0.458122	1
MTERF4	-0.143156	-0.168894	7.99175	0.999952	1
MTHFD2L	-0.0297538	-0.030388	8.01583	1	1
MTHFS	-0.264219	-0.298294	8.09198	0.953193	1
MT-ND1	-0.401142	-0.403555	10.8053	0.968683	1
MT-ND2	-0.803132	-0.81092	10.1853	1.58568e-15	1.87434e-14
MT-ND3	-0.549019	-0.55073	11.698	0.0259699	0.126473
MT-ND4	-0.754836	-0.75684	11.7981	2.25517e-17	2.90548e-16
MT-ND4L	-0.556317	-0.579495	8.57771	0.0255298	0.124579
MT-ND5	-0.517719	-0.534911	8.89869	0.0966195	0.422385
MTX2	-0.0241738	-0.0227507	7.91109	0.999999	1
MUC1	1.5635	1.95072	7.95046	3.23729e-40	9.06069e-39
MUC12	1.04774	1.59606	7.64636	3.6854e-21	5.40599e-20
MUC4	0.504532	1.38806	7.47463	6.87706e-06	4.81196e-05
MUC5B	1.03707	3.84818	7.44208	8.46998e-26	1.48377e-24
MUCL1	0.0132405	0.437856	7.52122	0.332234	1
MX1	0.913573	1.41132	7.77715	3.07947e-13	3.36256e-12
MX2	0.523329	1.22276	7.56487	1.19573e-06	8.76992e-06
MXD4	-0.531071	-0.55718	8.6131	0.0469734	0.219119
MXRA8	0.17304	0.178948	8.35933	0.999989	1
MYBPC1	-0.93101	-1.03705	8.28827	3.0291e-11	2.98617e-10
MYC	-0.476178	-0.542196	7.94691	0.134124	0.567059
MYDGF	-0.199515	-0.203088	9.66313	1	1
MYH11	-0.205313	-0.207222	9.69542	0.999999	1
MYH9	0.371539	0.387751	8.72944	0.919703	1
MYL12A	0.465695	0.486209	8.81065	0.339413	1
MYL12B	0.338574	0.35003	9.23483	0.992452	1
MYL2	-0.0091977	-0.292796	7.45103	0.802582	1
MYL6	-0.0290072	-0.0290917	11.6968	1	1
MYL9	-0.109987	-0.110277	11.3768	1	1
MYLK	-0.324337	-0.329641	9.08692	0.991181	1
MYO1C	-0.433859	-0.456268	8.49322	0.530183	1
MYO6	0.606467	0.710471	8.11566	0.00157431	0.0087923
MZB1	-0.229257	-0.265187	7.78338	0.99997	1
MZT2A	-0.657418	-0.670488	9.52278	9.26366e-07	6.87714e-06
MZT2B	-0.290004	-0.292738	10.3769	1	1
NACA	0.189012	0.190821	10.8236	1	1
NAGLU	-0.323507	-0.347316	8.24881	0.934078	1
NAMPT	0.0565915	0.0628339	8.34427	1	1
NANS	-0.295242	-0.308811	8.87112	0.995084	1
NAP1L1	0.226431	0.236625	8.62187	0.999983	1
NAPA	-0.262448	-0.271901	8.89898	1	1
NARS	0.317158	0.364327	8.06305	0.839674	1
NAXE	-0.21469	-0.224494	8.59701	0.999996	1
NBEAL1	0.307544	0.354799	8.01144	0.861734	1
NBL1	-0.260293	-0.264083	9.74056	0.999995	1
NBR1	-0.164734	-0.187368	8.10654	0.999177	1
NCAPD3	-1.41171	-1.48249	9.09171	6.92671e-37	1.77542e-35
NCKAP1	-0.0458994	-0.0502005	8.0898	1	1
NCL	-0.0475389	-0.0499755	8.57802	1	1
NCOA4	-0.462972	-0.493286	8.69064	0.281756	1
NCOA7	0.920289	1.40905	7.61587	6.71241e-16	8.09145e-15
NDFIP1	0.04233	0.0458567	8.67175	1	1
NDRG1	-0.389136	-0.394881	10.0392	0.86649	1
NDRG2	0.0638727	0.0675774	8.27779	1	1
NDRG3	0.214426	0.253244	8.15355	0.985146	1
NDUFA1	0.208594	0.214877	9.42623	1	1
NDUFA10	0.193507	0.214138	8.21348	0.999553	1
NDUFA11	-0.157027	-0.159147	9.83429	1	1
NDUFA12	0.119297	0.129666	8.36317	0.999999	1
NDUFA13	-0.18784	-0.189904	10.1154	1	1
NDUFA2	-0.0665619	-0.0682287	9.16251	1	1
NDUFA3	-0.0182586	-0.0185888	9.52786	1	1
NDUFA4	0.142244	0.144267	10.0883	1	1
NDUFA5	-0.179539	-0.197093	8.30155	0.999712	1
NDUFA6	0.212194	0.225134	8.63707	0.999968	1
NDUFA7	-0.0124781	-0.0134997	8.69614	1	1
NDUFA8	-0.0950977	-0.10418	8.2879	1	1
NDUFAB1	0.204516	0.21899	8.55397	0.99993	1
NDUFAF3	0.0560753	0.0574429	9.02239	1	1
NDUFAF8	-0.174663	-0.184037	8.63057	0.999999	1
NDUFB1	0.471422	0.484571	9.375	0.364757	1
NDUFB10	-0.246651	-0.254047	9.06313	1	1
NDUFB11	-0.383743	-0.390875	9.57937	0.988391	1
NDUFB2	0.20878	0.212458	9.64762	1	1
NDUFB3	0.205869	0.221784	8.56295	0.999806	1
NDUFB4	0.295482	0.304504	9.34544	0.999593	1
NDUFB5	0.219701	0.25067	8.10457	0.992812	1
NDUFB6	0.153016	0.163401	8.44921	0.999998	1
NDUFB7	-0.423861	-0.430833	9.53094	0.975439	1
NDUFB8	-0.108527	-0.112554	8.79718	1	1
NDUFB9	-0.0601277	-0.0616707	9.05815	1	1
NDUFC1	0.106367	0.111728	9.00133	1	1
NDUFC2	0.0114005	0.0122862	9.00783	1	1
NDUFS4	0.209459	0.23678	8.04201	0.996441	1
NDUFS5	-0.230104	-0.235244	9.37167	1	1
NDUFS6	-0.189092	-0.193254	9.2543	1	1
NDUFS7	-0.280629	-0.29126	8.72723	0.999723	1
NDUFS8	-0.379593	-0.387342	9.30273	0.999999	1
NDUFV1	-0.311347	-0.327264	8.50701	0.989837	1
NDUFV2	0.111612	0.116631	8.97208	1	1
NDUFV3	-0.141998	-0.148115	8.66451	1	1
NEAT1	-0.374661	-0.37912	10.6618	0.974105	1
NECAB3	-0.961762	-1.028	8.40814	1.70964e-19	2.36533e-18
NECTIN2	-0.334248	-0.34823	8.68632	0.983039	1
NEDD4L	0.114122	0.122218	8.97745	1	1
NEDD8	0.0988194	0.103011	8.94987	1	1
NEDD9	0.196672	0.238103	7.88973	0.978945	1
NEFH	-2.30637	-2.46273	9.42602	2.52135e-92	2.55812e-90
NENF	-0.0395532	-0.0404004	9.55701	1	1
NEU1	-0.629389	-0.722021	8.09135	0.000589702	0.00342455
NFE2L1	-0.031308	-0.036237	8.08426	1	1
NFIB	0.159006	0.181412	8.11419	0.999996	1
NFKBIA	0.700346	0.759482	8.38696	1.03456e-05	7.15667e-05
NFKBIZ	0.841439	1.14062	7.7222	4.01876e-11	3.93e-10
NHP2	-0.281366	-0.293916	8.72268	0.999276	1
NIPAL3	-0.440591	-0.538322	8.0982	0.151352	0.62359
NISCH	-0.362357	-0.385152	8.46331	0.885228	1
NKX3-1	-0.547715	-0.559278	9.74536	0.0360274	0.170674
NME1	0.0826803	0.0900546	8.32097	1	1
NME3	-0.111618	-0.113703	9.54716	1	1
NME4	-0.590636	-0.599735	9.88831	0.000705859	0.00405369
NMRAL1	-0.378669	-0.406075	8.30255	0.773575	1
NNMT	0.816261	0.914583	8.01137	8.86034e-08	7.23991e-07
NONO	-0.0638212	-0.0673785	8.38409	1	1
NOP10	0.290315	0.304045	8.98114	0.997952	1
NOP53	-0.366875	-0.373342	9.38273	0.993993	1
NORAD	0.116415	0.122663	8.78082	1	1
NOV	0.679252	1.11221	7.83291	4.90116e-07	3.72948e-06
NPC2	0.687196	0.713243	9.11358	4.39562e-06	3.13881e-05
NPDC1	-0.542199	-0.548882	10.0204	0.0377351	0.178417
NPM1	0.207961	0.213553	9.31725	1	1
NPNT	-0.885705	-1.05006	8.05377	6.05788e-11	5.85355e-10
NPR3	-1.83233	-3.16414	7.64374	4.36071e-75	3.12303e-73
NPTN	0.13291	0.144236	8.26879	0.999998	1
NPY	-0.693893	-0.697104	11.4095	0.00417468	0.0225395
NR2F6	-0.248809	-0.265202	8.3803	0.998932	1
NR4A1	-0.106382	-0.107597	9.86432	1	1
NSA2	0.261365	0.283864	8.19159	0.98974	1
NSG1	-0.195601	-0.453353	7.68864	0.353048	1
NSMCE1	-0.0352816	-0.0359182	8.5151	1	1
NUCB1	-0.47484	-0.493375	8.72199	0.290575	1
NUCB2	0.421118	0.478897	8.20602	0.330825	1
NUCKS1	0.10749	0.116037	8.35281	1	1
NUDC	-0.0864649	-0.0923679	8.37101	1	1
NUDCD2	0.021514	0.0296085	7.9094	0.999999	1
NUDT16L1	-0.142508	-0.152754	8.42413	1	1
NUDT4	-0.316228	-0.342136	8.54182	0.935752	1
NUDT8	-1.64037	-1.77286	8.40583	7.42032e-66	4.01522e-64
NUDT9	0.326273	0.399887	7.98693	0.665449	1
NUMA1	-0.464391	-0.478336	9.05214	0.412512	1
NUPR1	-0.433039	-0.436334	10.7893	0.867313	1
NAA10	-0.295647	-0.312906	8.43488	0.993067	1
NAA38	-0.195224	-0.198866	9.41104	1	1
NAA60	-0.285514	-0.316955	8.087	0.957572	1
NAAA	-0.143443	-0.167326	7.97679	0.999983	1
OAS1	0.782517	1.33646	7.71773	3.94288e-11	3.87134e-10
OAS2	0.972004	1.57833	7.69843	1.61762e-18	2.20051e-17
OAT	0.638503	0.745044	7.94716	0.000274172	0.0016525
OAZ1	0.160511	0.162315	10.2519	1	1
OCIAD1	0.0314568	0.0341527	8.55193	1	1
OCIAD2	0.176817	0.206345	8.01963	0.999709	1
ODC1	0.196975	0.206205	9.03272	0.999971	1
ODF3B	0.553581	0.669667	7.82838	0.0101565	0.0521754
OGA	0.211491	0.240811	8.17782	0.995669	1
OGT	0.054931	0.059867	8.41387	1	1
OLFM4	1.53668	1.78277	8.22311	8.03131e-29	1.65731e-27
OLFML3	0.103825	0.112554	7.94058	0.99996	1
OR51E1	-0.975943	-1.43093	7.61181	5.33938e-18	7.06598e-17
OR51E2	-0.564462	-0.592266	8.75788	0.0423604	0.198361
ORM1	2.07241	3.8602	7.79101	7.77699e-90	7.28345e-88
ORM2	2.10308	3.3683	7.95722	9.27035e-68	5.37459e-66
ORMDL2	0.0332876	0.0396933	8.13427	1	1
OS9	-0.272956	-0.282177	8.92991	0.999879	1
OST4	0.247689	0.25101	10.0785	1	1
OSTC	0.258611	0.28623	8.2695	0.987641	1
OTUB1	-0.0842987	-0.0901877	8.41376	1	1
OXA1L	0.301137	0.332137	8.13855	0.947612	1
OXLD1	-0.229909	-0.250255	8.21213	0.997832	1
P3H2	-0.77947	-1.22409	7.71205	6.09618e-11	5.86728e-10
P4HB	-0.467084	-0.470048	10.8251	0.567516	1
P4HTM	-0.219494	-0.239575	8.2092	0.998987	1
PABPC1	0.20246	0.206112	9.88662	1	1
PABPC4	0.194582	0.22093	8.03804	0.997816	1
PACSIN2	-0.0641887	-0.0711236	8.11622	1	1
PAGE4	-0.601145	-0.625872	8.36477	0.00788907	0.0411347
PAIP2	0.092068	0.101412	8.33654	1	1
PAK1IP1	-0.432075	-0.501025	8.13763	0.246697	0.945997
PAPOLA	0.278288	0.309156	8.22523	0.974536	1
PARK7	0.00594415	0.0066139	9.47672	1	1
PARM1	-0.522134	-0.582443	8.07807	0.0480963	0.223928
PARP10	-0.101922	-0.112966	8.15654	0.999981	1
PARP14	0.529211	0.709322	7.76223	0.00549317	0.0292049
PARP9	0.618721	0.833651	7.808	8.42792e-05	0.000541477
PART1	-0.406477	-0.417739	9.3252	0.746619	1
PAXX	-0.0276089	-0.0314097	8.41288	1	1
PCA3	0.684928	0.711755	8.93282	0.00264762	0.0144227
PCAT14	-0.762248	-0.788023	8.96624	1.12026e-05	7.684e-05
PCAT18	-0.892254	-1.17411	7.70431	9.47512e-11	9.04781e-10
PCAT4	-0.99046	-1.12441	8.69238	1.02153e-07	8.29143e-07
PCBD1	-0.103352	-0.107521	8.79848	1	1
PCBP1	0.122016	0.128599	8.72076	1	1
PCBP2	0.112024	0.116917	8.95132	1	1
PCDH8	1.10664	4.43668	7.45363	4.33912e-45	1.48813e-43
PCGEM1	-1.18521	-2.1404	7.62059	1.16345e-21	1.74877e-20
PCMT1	0.0976885	0.111938	8.05259	1	1
PCP4	-0.277268	-0.283255	8.7727	0.998894	1
PCSK1N	0.42433	0.478881	8.11058	0.33069	1
PCYOX1	-0.20802	-0.241893	7.94489	0.995018	1
PDAP1	-0.152996	-0.163951	8.41485	0.999999	1
PDCD4	0.0833432	0.092022	8.51584	1	1
PDCD5	0.176882	0.194657	8.28112	0.999719	1
PDCD6	0.333375	0.361085	8.46495	0.922207	1
PDCD6IP	0.0716969	0.0847609	8.01872	1	1
PDE9A	-0.301856	-0.337857	8.25842	0.895948	1
PDIA3	-0.238656	-0.24406	9.43274	0.999987	1
PDIA4	-0.0673538	-0.0677319	8.67137	1	1
PDIA5	-0.0847816	-0.0937327	8.05354	1	1
PDIA6	0.0932856	0.0992339	8.92673	1	1
PDK4	-0.0413262	-0.0452962	8.02397	0.999982	1
PDLIM1	0.299272	0.35691	7.85747	0.808279	1
PDLIM5	0.217939	0.222957	9.89598	0.999688	1
PDLIM7	-0.374703	-0.391486	8.37519	0.850627	1
PDXDC1	0.0613855	0.0709576	8.34486	1	1
PDXK	0.0378471	0.0407822	8.31198	1	1
PDZK1IP1	1.40516	1.67695	7.90478	8.51752e-32	1.88547e-30
PEBP1	-0.171233	-0.175906	9.4872	1	1
PEBP4	-1.89397	-2.52388	7.8596	7.64117e-72	5.1684e-70
PEMT	-0.503326	-0.532423	8.23964	0.121016	0.518793
PER1	-0.0608903	-0.0638567	8.63389	1	1
PERP	-0.0411749	-0.0453136	8.44602	1	1
PET100	0.0680641	0.069485	9.38008	1	1
PEX10	0.407582	0.45619	8.37777	0.431547	1
PFDN2	0.445394	0.487654	8.24436	0.308419	1
PFDN5	0.141121	0.142767	10.1879	1	1
PFKL	-0.23592	-0.246451	8.63006	0.999972	1
PFN1	0.12714	0.12821	10.2042	1	1
PFN2	-0.0754835	-0.0818224	8.23827	1	1
PGAM1	0.252321	0.265982	8.5851	0.999813	1
PGC	2.4386	3.08906	7.78453	3.03555e-122	5.68581e-120
PGK1	-0.00606765	-0.0056358	8.76936	1	1
PGLS	-0.243139	-0.252818	8.78665	0.999985	1
PGM3	0.129439	0.151123	8.20524	0.999879	1
PGM5-AS1	-0.805607	-0.886585	7.85242	3.01888e-08	2.52611e-07
PGRMC1	-0.0942538	-0.101096	8.37085	1	1
PGRMC2	0.131333	0.153993	8.11761	0.999879	1
PHB	-0.304955	-0.319722	8.67618	0.996439	1
PHB2	-0.0690004	-0.070714	9.04715	1	1
PHGDH	-0.445867	-0.487058	8.27613	0.307242	1
PHGR1	-2.16879	-2.61294	7.7878	3.16035e-98	3.6645e-96
PHLDA2	0.493379	0.562915	8.20211	0.0803826	0.355876
PHPT1	-0.364134	-0.370263	9.64162	0.999999	1
PI15	0.523634	0.580501	8.17058	0.0550134	0.253228
PI16	-1.1112	-1.24422	7.75244	9.89594e-18	1.28859e-16
PI3	1.64461	3.66187	7.54142	1.0407e-71	6.84892e-70
PIEZO1	-0.468144	-0.499167	8.37605	0.254058	0.962102
PIGH	-0.153754	-0.183647	7.91339	0.999944	1
PIGR	2.98441	3.44466	8.17041	4.60167e-150	1.24501e-147
PIGT	-0.0686234	-0.0732797	8.35953	1	1
PIM3	0.380698	0.401969	8.60898	0.818652	1
PIN1	-0.263154	-0.273282	8.75698	0.999934	1
PIN4	0.226497	0.256137	8.19131	0.993846	1
PIP	0.376899	2.5569	7.46568	1.17859e-08	1.01769e-07
PITPNA	0.131367	0.150784	8.0337	0.999997	1
PJA2	0.0966116	0.107713	8.0555	1	1
PKM	-0.0531655	-0.0545963	9.22865	1	1
PLA2G16	0.355682	0.456942	7.74684	0.646573	1
PLA2G2A	0.599441	0.605451	10.867	0.0413703	0.194098
PLA2G7	0.648836	0.852639	7.74135	2.0798e-05	0.000140286
PLAC9	-0.751582	-0.80822	8.10591	6.57164e-06	4.61151e-05
PLAT	0.102537	0.170473	7.60034	0.979042	1
PLD3	-0.504038	-0.518448	8.98831	0.466946	1
PLEC	-0.338117	-0.353787	8.54548	0.971842	1
PLEKHB2	0.0381242	0.0464059	8.08182	1	1
PLEKHH1	-0.00959504	-0.000632868	7.97568	1	1
PLEKHJ1	-0.322299	-0.346285	8.25546	0.950371	1
PLPP1	0.0435783	0.0454807	10.1884	1	1
PLPP2	0.645825	0.713713	8.05537	0.000572678	0.00334406
PLPP5	-0.490421	-0.526525	8.63625	0.143776	0.59743
PLSCR1	0.667502	0.837562	7.77631	6.22594e-05	0.000404271
PLTP	0.336274	0.36423	8.04555	0.833767	1
PLXNB1	-0.111497	-0.121135	8.24893	1	1
PLXNB2	-0.409795	-0.421854	9.01163	0.851413	1
PM20D2	-0.0119382	-0.0108019	7.97336	1	1
PMEPA1	-0.77648	-0.793925	9.67794	5.96182e-11	5.78368e-10
PMPCB	0.0647795	0.0748152	8.04759	1	1
PNKD	-0.240409	-0.246532	9.2881	1	1
PNKP	-0.859464	-0.924586	8.28091	1.27158e-11	1.29552e-10
PNRC1	0.191667	0.209154	8.19931	0.999692	1
PODXL2	-0.965406	-1.03222	8.24976	5.20882e-17	6.47116e-16
POLB	0.362584	0.499017	7.80897	0.252835	0.960456
POLD2	-0.533266	-0.57499	8.37681	0.0354582	0.168634
POLD4	-0.132886	-0.14024	8.56943	1	1
POLR1D	0.109408	0.119799	8.22754	0.999999	1
POLR2E	-0.0142872	-0.0150326	8.73486	1	1
POLR2F	-0.0862223	-0.0904556	8.65542	1	1
POLR2G	-0.110081	-0.119854	8.32164	0.999999	1
POLR2H	0.0768288	0.087643	8.15703	0.999999	1
POLR2I	-0.177835	-0.184604	8.77373	1	1
POLR2J	0.00819525	0.00923825	8.67961	1	1
POLR2K	0.330931	0.369033	8.35185	0.850437	1
POLR2L	0.0264818	0.0268478	10.2433	1	1
POMGNT1	-0.38478	-0.428504	8.1658	0.601216	1
POMP	0.229732	0.24577	8.59491	0.999845	1
POSTN	0.34601	0.408472	7.69655	0.896169	1
PPA1	0.414581	0.450443	8.30781	0.512185	1
PPA2	-0.101453	-0.115872	8.08079	1	1
PPCS	0.262498	0.290589	8.35173	0.987751	1
PPDPF	-0.512757	-0.519155	10.3225	0.998605	1
PPIA	0.10588	0.107117	10.5777	1	1
PPIB	-0.174188	-0.176427	9.7347	1	1
PPM1A	0.0350296	0.0433019	8.02108	1	1
PPM1B	0.658539	0.790809	8.03088	6.28329e-05	0.00040691
PPP1CA	-0.294311	-0.305875	8.83362	1	1
PPP1CB	0.255641	0.26538	9.08622	0.999974	1
PPP1CC	0.127627	0.142591	8.15212	0.999984	1
PPP1R14A	-0.0970237	-0.102045	8.43447	1	1
PPP1R14B	-0.491133	-0.508696	8.91961	0.203778	0.806827
PPP1R16A	-0.30585	-0.35048	8.09114	0.863594	1
PPP1R1B	-0.306244	-0.334435	8.27987	0.877791	1
PPP1R7	-0.449047	-0.480599	8.39903	0.353115	1
PPP2CA	0.0884262	0.0992595	8.14216	1	1
PPP2R1A	-0.247042	-0.254209	9.02016	1	1
PPP3CA	0.15598	0.166202	8.85254	0.999999	1
PPT1	0.26677	0.302609	8.03294	0.995521	1
PRAC1	-0.66727	-0.675152	10.0085	2.89037e-05	0.000192296
PRCP	-0.0849781	-0.0953829	7.97109	1	1
PRDM8	-0.314164	-0.436358	7.78117	0.669223	1
PRDX1	0.0369542	0.0382676	9.35722	1	1
PRDX2	-0.396954	-0.402977	9.67674	0.999999	1
PRDX3	0.0165797	0.0186091	8.49821	1	1
PRDX4	-0.310823	-0.325067	8.69887	0.988578	1
PRDX5	-0.277041	-0.282788	9.44298	1	1
PRDX6	0.0095214	0.0102202	9.52349	1	1
PREB	0.0753295	0.0823225	8.14821	1	1
PRELID1	-0.0887811	-0.0924525	8.90805	1	1
PRELP	-0.0619377	-0.065449	8.28343	1	1
PRIM2	-0.0607374	-0.0571155	7.83575	0.999594	1
PRKAR1A	0.234241	0.252971	8.30008	0.999051	1
PRKCSH	-0.369059	-0.393702	8.39132	0.845104	1
PRMT1	-0.149784	-0.157357	8.55433	1	1
PRPF8	-0.169147	-0.176345	8.66079	1	1
PRR13	0.343081	0.373776	8.37385	0.885751	1
PRR15L	-0.336557	-0.405441	8.0075	0.619376	1
PRR4	0.702809	2.0824	7.49969	5.48632e-14	6.10009e-13
PRRC2A	-0.253066	-0.266301	8.46104	0.999695	1
PRSS23	-0.312754	-0.3402	8.17484	0.923231	1
PRSS8	-0.938327	-0.984982	8.75039	3.80143e-18	5.05818e-17
PRUNE2	-0.305485	-0.357023	7.80736	0.790294	1
PSAP	0.0461703	0.0466026	10.6131	1	1
PSCA	0.463427	0.564308	8.76968	0.143562	0.59743
PSENEN	-0.16924	-0.183766	8.2107	0.999961	1
PSMA1	0.222212	0.240464	8.42353	0.999544	1
PSMA2	0.07921	0.0858066	8.62001	1	1
PSMA3	0.396892	0.448172	8.12136	0.500561	1
PSMA4	0.00184913	0.00458799	8.4727	1	1
PSMA5	0.283603	0.320989	8.12004	0.953996	1
PSMA7	0.177799	0.190174	8.47589	0.999995	1
PSMB1	0.194658	0.203146	8.9219	1	1
PSMB2	0.136335	0.150464	8.30533	0.999995	1
PSMB3	0.0555698	0.0575868	8.89005	1	1
PSMB4	0.0772016	0.0811072	8.86643	1	1
PSMB5	-0.0866529	-0.0917099	8.63012	1	1
PSMB6	-0.136443	-0.141778	8.75086	1	1
PSMB7	-0.206064	-0.219222	8.45397	0.999975	1
PSMB8	0.786734	0.858154	8.22166	2.78776e-08	2.34076e-07
PSMB9	0.917973	1.01799	8.19153	1.42831e-11	1.44913e-10
PSMC1	0.125873	0.143553	8.16041	0.99998	1
PSMC4	0.166435	0.185518	8.15422	0.999834	1
PSMC5	-0.101899	-0.107718	8.60993	1	1
PSMC6	0.0976957	0.113976	7.99171	0.999999	1
PSMD13	-0.19014	-0.202943	8.37829	0.999978	1
PSMD2	-0.0686833	-0.0723367	8.49671	1	1
PSMD3	-0.133848	-0.144178	8.31405	0.999999	1
PSMD7	-0.0270061	-0.0289089	8.13019	1	1
PSMD8	-0.283953	-0.2916	9.21622	1	1
PSME1	0.367669	0.378341	9.15433	0.976339	1
PSME2	0.602112	0.636078	8.71732	0.00169295	0.0094117
PTBP1	0.170688	0.184366	8.43363	0.999997	1
PTGDS	-0.558562	-0.561618	10.2421	0.062662	0.285734
PTGES3	0.259025	0.274354	8.65085	0.999634	1
PTGR1	-0.276937	-0.314331	8.18828	0.929747	1
PTGS2	0.0384315	0.0534859	7.62381	0.999202	1
PTMA	0.491805	0.498212	10.0997	0.265591	0.998016
PTMS	-0.83821	-0.851408	9.59763	5.05661e-26	9.05356e-25
PTN	-0.465475	-0.500567	8.36905	0.248173	0.948666
PTOV1	-0.475567	-0.490698	8.98403	0.316702	1
PTP4A1	0.320362	0.373033	8.04197	0.788105	1
PTP4A2	0.463675	0.518447	8.17321	0.179267	0.721995
PTP4A3	0.257012	0.276095	8.30363	0.980336	1
PTPA	-0.738775	-0.779742	8.46721	3.606e-08	3.00706e-07
PTPMT1	0.12221	0.138926	8.12735	1	1
PTPN18	-0.0861801	-0.0978371	8.22834	0.999999	1
PTPRF	-0.274591	-0.288894	8.77153	0.997855	1
PTPRM	-1.09922	-1.37852	7.96063	1.056e-16	1.30525e-15
PTPRN2	-0.775954	-0.889495	8.05753	1.15728e-07	9.33105e-07
PTRHD1	-0.136115	-0.148122	8.2657	0.999993	1
PTS	-0.116276	-0.139738	7.97851	0.999933	1
PTTG1IP	0.117136	0.124746	8.43033	1	1
PUF60	-0.287172	-0.305056	8.45842	0.994985	1
PYCR1	-0.723916	-0.757589	8.59211	3.80531e-07	2.91382e-06
PYGB	-0.509367	-0.533507	8.55073	0.104192	0.453048
PYURF	0.136107	0.149444	8.28941	0.999992	1
QARS	-0.172531	-0.18279	8.40099	0.999997	1
QDPR	-0.179942	-0.212649	7.91069	0.999845	1
RAB11A	-0.184277	-0.193572	8.62688	0.999995	1
RAB11B	-0.244775	-0.266208	8.22275	0.996484	1
RAB13	-0.0167452	-0.0178444	8.2932	1	1
RAB18	0.227239	0.254591	8.3473	0.994223	1
RAB1A	0.134494	0.145206	8.48109	1	1
RAB1B	-0.30717	-0.323702	8.5891	0.999995	1
RAB25	-0.24513	-0.270488	8.20994	0.99449	1
RAB27A	-0.750193	-0.875533	8.1473	2.21347e-06	1.59935e-05
RAB2A	0.116074	0.127804	8.46306	1	1
RAB3B	-0.472196	-0.534565	8.11594	0.137272	0.577299
RAB3D	-0.471043	-0.535799	8.09659	0.13362	0.566836
RAB4A	0.0766366	0.0880844	8.30713	1	1
RAB5B	0.000264057	-0.000297516	8.18453	1	1
RAB5C	0.197338	0.210571	8.37667	0.999968	1
RAB5IF	0.218888	0.252039	8.05848	0.998428	1
RAB6A	0.292769	0.340051	8.01207	0.969007	1
RAB7A	0.249143	0.268924	8.51372	0.998824	1
RABAC1	0.0443572	0.0452127	9.43234	1	1
RABEP2	-0.768458	-0.841886	8.23273	3.9902e-08	3.30481e-07
RABL6	-0.501825	-0.534746	8.32433	0.113188	0.487809
RAC1	0.145649	0.153066	8.73099	1	1
RACK1	-0.245257	-0.246538	11.112	1	1
RAD23A	-0.219136	-0.236183	8.24038	0.999557	1
RAD23B	0.132952	0.154807	8.04231	0.999994	1
RALGAPA2	0.335347	0.417039	7.89803	0.577443	1
RALY	-0.214841	-0.226082	8.53957	0.999991	1
RAMP1	-0.530159	-0.53798	9.58575	0.0855848	0.377534
RAN	0.251008	0.265904	8.69057	0.999492	1
RANBP1	0.220791	0.25005	8.05948	0.991938	1
RANBP2	0.243487	0.276019	8.11651	0.986168	1
RARRES1	2.84249	3.49044	7.94709	1.91342e-149	4.65919e-147
RARRES2	0.336504	0.34052	9.4367	0.992248	1
RARRES3	1.63837	1.72215	8.66632	3.30441e-60	1.60925e-58
RASD1	0.150817	0.161757	8.351	0.999809	1
RASSF7	-0.378941	-0.417426	8.20084	0.66275	1
RBBP4	-0.0212691	-0.0232563	8.0893	1	1
RBBP7	-0.125407	-0.142746	8.08766	0.999952	1
RBCK1	0.0620125	0.0652305	8.28002	1	1
RBM3	0.385772	0.412342	8.44404	0.75389	1
RBM39	0.087554	0.0935313	8.63237	1	1
RBM47	-0.295358	-0.323021	8.33133	0.955805	1
RBM5	0.0350141	0.0377148	8.23593	1	1
RBM8A	0.271302	0.294323	8.47122	0.993506	1
RBMX	0.102946	0.112534	8.20073	0.999999	1
RBPMS	0.0337025	0.0341841	8.22276	1	1
RBX1	0.265091	0.281539	8.69159	0.998704	1
RCAN3	-0.234913	-0.277499	8.09999	0.938284	1
RCN1	0.133328	0.142558	8.60736	1	1
RCN2	0.211379	0.247989	8.0368	0.991539	1
RDH11	-0.41454	-0.420342	10.224	0.712255	1
REEP3	0.177898	0.208849	8.00951	0.998884	1
REEP5	-0.178992	-0.188003	8.86883	0.999998	1
REEP6	-0.809006	-0.911936	8.05639	4.69669e-09	4.14363e-08
REPIN1	-0.385139	-0.421235	8.22845	0.670766	1
REPS2	-0.781768	-0.959678	7.90304	6.14972e-08	5.04194e-07
RER1	-0.00759837	-0.00753357	8.66452	1	1
RERE	-0.060666	-0.0662701	8.37934	1	1
REX1BD	-0.157142	-0.164164	8.73335	1	1
REXO2	0.448598	0.480717	8.70647	0.33881	1
RGCC	0.809185	0.967313	8.04086	1.86862e-07	1.47252e-06
RGL2	-0.183977	-0.198016	8.41944	0.999956	1
RGMB-AS1	0.143868	0.220836	7.75268	0.967044	1
RGS1	1.28672	1.52598	7.89648	5.97569e-27	1.11929e-25
RGS10	0.46728	0.506218	8.30451	0.223357	0.870199
RGS2	0.241427	0.260689	8.27185	0.990827	1
RGS5	0.618478	0.724892	7.8162	0.0021477	0.0117257
RHBDD2	0.0297722	0.0331946	8.33757	1	1
RHEB	0.0353342	0.0383599	8.2225	1	1
RHOA	0.394579	0.407043	9.06913	0.978061	1
RHOB	-0.185834	-0.190141	9.04004	0.999999	1
RHOC	-0.228312	-0.232472	9.59634	1	1
RHOT2	-0.141881	-0.154303	8.31318	0.999997	1
RHOU	-0.068377	-0.0778337	8.14825	0.999952	1
RHPN2	0.141748	0.175947	8.00372	0.999326	1
RLN1	-1.84497	-2.54395	7.78678	1.64025e-58	7.68077e-57
RNASE1	-0.212094	-0.217532	8.6969	0.99982	1
RNASE4	0.174898	0.221026	7.88141	0.97801	1
RNASEH2C	-0.241335	-0.24992	8.75808	0.999994	1
RNASET2	-0.320273	-0.34354	8.2902	0.952449	1
RNF11	0.38431	0.430538	8.1796	0.600873	1
RNF141	0.0760848	0.0954665	7.8778	0.999921	1
RNF145	0.437056	0.535007	7.86148	0.150725	0.622061
RNF181	0.0383313	0.0395383	8.79985	1	1
RNF187	-0.215231	-0.229115	8.44368	0.999928	1
RNF213	0.308497	0.374476	7.92458	0.797167	1
RNF7	0.382715	0.413418	8.62988	0.737632	1
RNH1	0.0336503	0.0343336	8.87677	1	1
RNPS1	0.0984662	0.106753	8.43578	1	1
ROMO1	-0.00224254	-0.0021965	9.71522	1	1
RPL10	-0.289783	-0.290135	13.0412	1	1
RPL10A	-0.0891613	-0.0895506	11.1974	1	1
RPL11	0.161341	0.161847	12.2661	1	1
RPL12	0.0805945	0.0808552	12.0772	1	1
RPL13	-0.441026	-0.441564	12.9714	0.944829	1
RPL13A	-0.267386	-0.267902	12.4254	1	1
RPL14	0.0305055	0.0307664	11.0035	1	1
RPL15	-0.0742259	-0.0744622	11.8008	1	1
RPL17	0.498644	0.506132	10.0938	0.204901	0.809957
RPL18	-0.450153	-0.450916	12.4834	0.927306	1
RPL18A	-0.342652	-0.343294	12.3902	1	1
RPL19	0.150142	0.150703	11.7194	1	1
RPL21	0.223435	0.224546	11.3133	1	1
RPL22	0.389412	0.392395	11.1394	0.993268	1
RPL22L1	0.431074	0.458829	8.70051	0.46888	1
RPL23	0.0144365	0.0147411	10.2774	1	1
RPL23A	0.0109812	0.0111056	11.126	1	1
RPL24	0.100855	0.10151	11.0896	1	1
RPL26	0.0640054	0.0643655	11.3489	1	1
RPL27	0.114167	0.115012	10.6998	1	1
RPL27A	-0.089817	-0.0903628	10.6148	1	1
RPL28	-0.110109	-0.110276	12.7315	1	1
RPL29	-0.248732	-0.249358	12.1599	1	1
RPL3	-0.228912	-0.229538	11.879	1	1
RPL30	0.316325	0.317359	12.056	1	1
RPL31	-0.0389436	-0.0390739	11.1994	1	1
RPL32	0.155584	0.156026	12.2155	1	1
RPL34	0.358307	0.359486	12.0387	0.999969	1
RPL35	-0.295653	-0.296433	11.9512	1	1
RPL35A	0.301772	0.302841	12.0389	1	1
RPL36	-0.481027	-0.481766	12.604	0.538473	1
RPL36A	0.362583	0.365483	10.9133	0.998258	1
RPL36AL	0.479615	0.489032	9.78771	0.345132	1
RPL37	0.223409	0.224065	12.1267	1	1
RPL37A	0.0881585	0.0883555	12.5522	1	1
RPL38	0.140177	0.141213	10.7679	1	1
RPL39	0.177286	0.17804	11.5554	1	1
RPL4	0.120252	0.121109	10.8771	1	1
RPL41	-0.0618466	-0.061891	13.7962	1	1
RPL5	0.291444	0.293228	11.2452	1	1
RPL6	0.113722	0.114452	11.0605	1	1
RPL7	0.104719	0.105651	10.8443	1	1
RPL7A	-0.291771	-0.292402	12.2155	1	1
RPL8	-0.343591	-0.344337	12.3896	1	1
RPL9	0.143832	0.144519	11.4966	1	1
RPLP0	-0.281096	-0.282041	11.7099	1	1
RPLP1	-0.0502125	-0.0502593	13.4033	1	1
RPLP2	0.11844	0.118833	11.7792	1	1
RPN1	-0.117065	-0.124586	8.41929	1	1
RPN2	0.0313499	0.0338367	9.18355	1	1
RPS10	-0.199387	-0.199996	11.7989	1	1
RPS11	-0.300143	-0.30114	11.5381	1	1
RPS12	0.314971	0.315693	12.5531	1	1
RPS13	0.221897	0.222948	11.5037	1	1
RPS14	-0.113829	-0.114049	12.3703	1	1
RPS15	-0.416714	-0.417276	12.8646	0.99908	1
RPS15A	0.433045	0.434286	12.1672	0.940576	1
RPS16	-0.129587	-0.130083	11.3829	1	1
RPS17	0.297575	0.30253	9.91089	1	1
RPS18	-0.167969	-0.168282	12.4616	1	1
RPS19	-0.241897	-0.242361	12.3428	1	1
RPS19BP1	-0.185433	-0.19046	9.16786	1	1
RPS2	-0.357256	-0.357868	12.546	0.999998	1
RPS20	0.11081	0.112065	10.3287	1	1
RPS21	0.0291975	0.0292803	11.958	1	1
RPS23	0.192936	0.193718	11.5875	1	1
RPS24	-0.0534511	-0.0536228	11.7772	1	1
RPS25	0.153231	0.154049	11.2857	1	1
RPS26	-0.015816	-0.0158004	11.3498	1	1
RPS27	0.393005	0.393575	12.8057	0.999912	1
RPS27A	0.32942	0.330606	12.0065	1	1
RPS27L	0.168934	0.173883	9.44262	1	1
RPS28	-0.194272	-0.194516	12.9626	1	1
RPS29	0.351949	0.353063	11.8743	0.999999	1
RPS3	-0.0963725	-0.096632	11.9428	1	1
RPS3A	0.156481	0.157177	11.7192	1	1
RPS4X	0.169643	0.17055	11.5615	1	1
RPS4Y1	-0.00449275	-0.00423458	9.70352	1	1
RPS5	-0.380079	-0.381389	11.582	0.999937	1
RPS6	-0.0626335	-0.0628368	11.8542	1	1
RPS6KC1	-0.615142	-0.802973	7.7986	0.0007144	0.00409309
RPS7	0.325672	0.32768	11.2469	0.999994	1
RPS8	0.0998844	0.100167	12.3049	1	1
RPS9	-0.647394	-0.649394	11.4952	5.13282e-10	4.73425e-09
RPSA	-0.12487	-0.125453	11.2192	1	1
RRAS	-0.073766	-0.0770972	8.64083	1	1
RRBP1	-0.270181	-0.285962	8.49903	0.997899	1
RSL1D1	-8.30289e-05	0.000592115	8.11146	1	1
RSRP1	-0.0262448	-0.0288877	8.33287	1	1
RTL8C	0.089228	0.095544	8.34489	1	1
RTN3	0.117858	0.133392	8.06062	1	1
RTN4	-0.0797734	-0.083618	8.69292	1	1
RTRAF	0.268378	0.291066	8.4032	0.993913	1
S100A10	0.359168	0.372984	9.0543	0.919864	1
S100A11	0.597728	0.604446	10.3632	0.000350471	0.00208654
S100A13	0.479172	0.500529	8.5204	0.247316	0.946878
S100A2	1.44525	2.00761	7.68227	4.41031e-45	1.49154e-43
S100A4	0.78278	0.812688	8.64844	3.94036e-08	3.27467e-07
S100A6	0.529527	0.531624	11.051	0.0923976	0.406116
S100A7	1.60041	1.44269e+08	7.49607	7.8088e-86	6.79087e-84
S100A8	1.18715	1.69506	7.60609	1.16612e-26	2.15114e-25
S100A9	1.59733	1.94529	7.8796	8.47496e-42	2.3996e-40
S100P	1.7317	2.11495	7.94685	6.88796e-48	2.58034e-46
SAP18	0.153984	0.161404	8.81755	1	1
SAR1A	0.137784	0.154035	8.1843	0.999983	1
SAR1B	-0.174549	-0.193927	8.2574	0.999561	1
SARAF	-0.189196	-0.195974	9.29996	1	1
SARS	-0.0879641	-0.0943819	8.30497	1	1
SAT1	0.562246	0.572434	10.1578	0.0172008	0.0856522
SAT2	-0.254576	-0.270032	8.42344	0.999267	1
SC5D	-0.137676	-0.150064	8.3774	0.999959	1
SCAMP2	-0.0811482	-0.0889906	8.17759	1	1
SCAND1	-0.352543	-0.361236	9.15997	0.999975	1
SCARB2	-0.19611	-0.206078	8.70119	0.999995	1
SCCPDH	0.270524	0.310322	8.18101	0.977102	1
SCD	0.0564321	0.0664567	8.61466	0.999993	1
SCGB1A1	0.709623	0.995404	7.70231	2.36176e-06	1.70144e-05
SCGB1D2	-0.453712	-0.9299	7.54715	0.111852	0.483765
SCGB3A1	0.761169	1.05023	7.64577	1.6909e-08	1.44468e-07
SCNN1A	1.29971	1.6932	7.79692	2.95557e-33	6.92002e-32
SCOC	0.0693698	0.0809675	8.10759	1	1
SCP2	-0.0580431	-0.0614009	8.62069	1	1
SCUBE2	1.90202	2.40842	7.97728	2.67717e-66	1.51603e-64
SDC1	0.553726	0.652277	8.04838	0.0124502	0.063423
SDC4	0.143611	0.158792	8.16337	0.999766	1
SDCBP	0.179053	0.201204	8.06038	0.999201	1
SDF2L1	-0.0977013	-0.103197	8.39983	1	1
SDF4	-0.409896	-0.423623	8.90685	0.978009	1
SDHB	0.273433	0.315392	8.03138	0.994542	1
SDHC	0.0969109	0.108602	8.07729	1	1
SEC11A	0.363862	0.393272	8.37506	0.834341	1
SEC11C	0.408667	0.419737	9.84451	0.739788	1
SEC13	0.325333	0.364549	8.19878	0.920492	1
SEC14L2	-0.496835	-0.543659	8.17385	0.108669	0.471673
SEC16A	0.0546037	0.0639115	8.25162	1	1
SEC22B	0.325065	0.373159	8.12236	0.820648	1
SEC22C	0.0261557	0.0288107	7.96547	1	1
SEC23B	0.0641316	0.0751254	8.04154	1	1
SEC31A	0.0140355	0.0182018	8.17467	1	1
SEC61A1	-0.262982	-0.269446	9.27713	1	1
SEC61B	0.258553	0.265744	9.57279	0.999993	1
SEC61G	0.337291	0.34684	9.67992	0.991974	1
SEC62	-0.0280811	-0.0295353	8.29298	1	1
SEC63	0.205206	0.240098	8.02419	0.993927	1
SEL1L	-0.250818	-0.275623	8.18777	0.989	1
SELENBP1	0.148662	0.16342	8.26585	0.999857	1
SELENOF	0.33314	0.361308	8.50681	0.924774	1
SELENOH	0.0596489	0.0608341	9.33942	1	1
SELENOK	0.274101	0.295757	8.60616	0.992502	1
SELENOM	0.533419	0.53778	10.145	0.0564589	0.258416
SELENON	-0.159842	-0.169593	8.36623	0.999999	1
SELENOP	0.0510554	0.0525846	9.30211	1	1
SELENOS	0.299954	0.33431	8.30052	0.942628	1
SELENOT	0.59542	0.672644	8.28667	0.00184949	0.0101889
SELENOW	-0.0391898	-0.0395526	10.3867	1	1
SEM1	0.232325	0.242561	9.04548	0.999992	1
SEMA3C	-0.489265	-0.552824	8.11483	0.0992543	0.432351
SEPT2	0.178011	0.189755	8.52084	0.999999	1
SEPT9	0.0465972	0.0480713	8.19422	1	1
SERBP1	0.0601039	0.0639568	8.49189	1	1
SERF2	-0.23398	-0.234425	12.4737	1	1
SERHL2	0.847613	0.974043	8.0363	7.9587e-10	7.23113e-09
SERINC1	0.230254	0.252704	8.27815	0.998166	1
SERINC2	-0.490134	-0.514274	8.55136	0.178707	0.721995
SERINC3	0.0949934	0.107082	8.10281	0.999997	1
SERINC5	0.199975	0.221907	8.22934	0.998805	1
SERP1	0.295664	0.304759	9.62874	0.999269	1
SERPINA1	1.67623	2.34476	7.63209	2.92308e-61	1.48285e-59
SERPINB11	-0.212942	-0.768857	7.65034	0.0380339	0.179482
SERPINB6	-0.619214	-0.637505	9.09054	0.00196895	0.0107982
SERPINE1	0.269801	0.304023	8.02348	0.894067	1
SERPINF1	0.3606	0.370567	8.64971	0.920659	1
SERPING1	0.933917	0.950771	9.25752	2.37486e-18	3.1949e-17
SERTAD1	-0.148099	-0.160478	8.10142	0.999829	1
SESN1	0.555893	0.734615	7.83981	0.00188406	0.0103559
SESN3	0.66153	0.932775	7.76459	2.07135e-06	1.50559e-05
SET	0.132992	0.143117	8.40379	1	1
SETD7	-0.0753049	-0.0835196	8.08221	1	1
SEZ6L2	-0.491615	-0.538263	8.21668	0.119588	0.513576
SF1	-0.12905	-0.137536	8.5055	1	1
SF3B1	0.0552548	0.0595012	8.4181	1	1
SF3B2	0.0838783	0.090464	8.28129	1	1
SF3B5	-0.220269	-0.226576	9.04864	1	1
SF3B6	0.356994	0.382928	8.51389	0.880205	1
SFN	-0.85072	-0.946449	8.13753	8.8402e-10	8.00219e-09
SFPQ	-0.0537431	-0.0573954	8.56981	1	1
SFRP2	1.43294	1.64214	7.87098	7.77273e-37	1.97152e-35
SFRP4	0.382057	0.433907	7.93501	0.493309	1
SFT2D1	-0.109733	-0.122395	8.11176	1	1
SGK1	-0.169508	-0.19067	8.46474	0.987983	1
SGSM3	-0.190538	-0.209164	8.22092	0.999662	1
SH2D1A	0.551398	3.11151	7.48357	3.91648e-14	4.39476e-13
SH3BGRL	0.155951	0.164656	8.28015	0.999992	1
SH3BGRL3	0.602685	0.618204	9.1546	0.000632586	0.00365878
SH3GLB2	-0.161144	-0.17067	8.50125	1	1
SH3RF1	0.169285	0.223849	7.79134	0.984137	1
SH3YL1	0.385784	0.470571	7.94162	0.360349	1
SHC2	-0.206363	-0.223103	8.27721	0.999208	1
SHISA5	0.188366	0.197486	8.60748	0.999999	1
SHROOM1	-0.0202751	-0.0225918	8.22137	1	1
SIDT2	-0.433811	-0.495774	8.00934	0.59448	1
SIL1	-0.5109	-0.547522	8.32099	0.0829346	0.366508
SIM2	-1.28022	-1.63497	7.88314	2.927e-32	6.5993e-31
SIVA1	0.0667992	0.0683726	8.91606	1	1
SKIL	0.843451	1.01735	7.93136	1.11083e-09	9.98108e-09
SKP1	0.275748	0.282073	9.60956	1	1
SLC12A2	-0.151372	-0.166567	8.27994	0.999764	1
SLC14A1	-0.247275	-0.407813	7.70322	0.609475	1
SLC15A2	-0.632973	-0.764892	8.00656	0.000416385	0.00245495
SLC1A5	-0.402818	-0.423837	8.52425	0.724067	1
SLC22A17	-0.132082	-0.14281	8.19795	0.999984	1
SLC22A23	0.0124744	0.0189929	7.99676	1	1
SLC22A3	-1.41553	-1.60276	8.13308	7.38023e-38	1.97482e-36
SLC25A1	-0.367128	-0.386635	8.64182	0.902072	1
SLC25A3	-0.0427168	-0.0434544	9.23529	1	1
SLC25A37	-0.18555	-0.211018	8.10061	0.999986	1
SLC25A39	-0.157167	-0.165485	8.53508	1	1
SLC25A4	-0.485607	-0.528933	8.22285	0.140107	0.587197
SLC25A5	0.337692	0.356941	8.55101	0.961115	1
SLC25A6	-0.116882	-0.118055	10.2617	1	1
SLC26A2	0.637287	0.87592	7.71943	1.62622e-05	0.00011092
SLC26A4	1.44214	2.33899	7.62774	1.7772e-47	6.45894e-46
SLC2A10	-0.517397	-0.595794	8.07582	0.0347108	0.165727
SLC2A12	-0.771977	-0.955235	7.94588	9.19927e-08	7.49172e-07
SLC2A4RG	-0.571496	-0.603979	8.467	0.00720084	0.0377889
SLC30A4	-0.838256	-0.930071	8.33343	5.64021e-10	5.18261e-09
SLC35F2	-0.525695	-0.686006	7.87911	0.0292775	0.14117
SLC37A4	-0.498434	-0.627401	7.83835	0.0286694	0.138787
SLC38A10	-0.262436	-0.276802	8.47928	0.999137	1
SLC38A2	0.188904	0.208731	8.25847	0.999658	1
[truncated: 436 more rows]

## Sheet: HG relapse vs HG non-relapse
Genes	logFC	unshrunk.logFC	logCPM	PValue	Adjusted_Pvalue
A2M	-0.896423	-0.903923	9.50032	2.22467e-06	1.42554e-05
ABAT	-1.00704	-1.49104	7.81101	5.36136e-09	4.38084e-08
ABCC4	-0.0280862	-0.0261081	8.77729	0.99842	1
ABHD11	-0.482056	-0.522124	8.16237	0.19342	0.506285
ABHD12	0.585686	0.650124	8.26618	0.0384766	0.123729
ABHD2	-1.4634	-1.53159	8.77375	2.51431e-28	6.18419e-27
AC010642.2	0.376329	0.412847	8.08732	0.496101	1
AC011043.1	-0.307465	-0.898017	7.63867	0.0700676	0.211418
AC018816.1	1.81507	4.49773	7.57923	8.95485e-29	2.24794e-27
AC020916.1	0.315257	0.40062	7.79674	0.544502	1
AC023310.4	1.13292	2.00678	7.60898	8.70126e-09	7.06252e-08
AC069228.1	0.181121	1.44269e+08	7.49825	0.000769167	0.00351037
AC254629.1	0.844451	1.44269e+08	7.69748	4.95647e-10	4.42088e-09
ACACA	-0.0318964	-0.0313889	8.14909	0.997122	1
ACAD8	-2.12326	-2.45372	8.13397	3.65135e-59	1.74334e-57
ACADSB	0.0560495	0.0885571	7.88183	0.931301	1
ACADVL	-0.925866	-0.963062	9.0754	1.52922e-11	1.49544e-10
ACAT1	-0.519229	-0.583853	8.00017	0.0958446	0.278498
ACAT2	-0.844662	-1.12778	7.87955	4.02899e-06	2.4837e-05
ACKR1	-0.723355	-0.788511	7.76662	0.00624443	0.0243283
ACLY	-0.394413	-0.433581	8.53549	0.444852	0.949355
ACO2	0.0492678	0.0559858	8.16081	0.99693	1
ACP1	0.553462	0.634306	8.25926	0.0546552	0.168676
ACP5	-1.20797	-1.3896	7.86821	4.64618e-12	4.71393e-11
ACPP	1.92095	1.95527	12.361	8.39269e-25	1.6751e-23
ACSL1	0.718305	0.855634	8.31545	0.00303593	0.0125723
ACSL3	-0.421797	-0.476974	8.66161	0.304247	0.718566
ACSM1	-0.322523	-0.392314	7.82784	0.821883	1
ACSM3	0.634821	1.03341	7.73704	0.230068	0.580535
ACTA1	0.874723	1.26342	7.46611	6.89255e-05	0.000363276
ACTA2	-0.328968	-0.330301	10.7044	0.884836	1
ACTB	-0.271904	-0.272743	11.3887	0.999899	1
ACTC1	-0.19748	-0.24218	7.63767	0.956493	1
ACTG1	0.112303	0.113115	11.0473	1	1
ACTG2	-1.04619	-1.04981	11.0885	1.94909e-11	1.88335e-10
ACTN1	-0.097686	-0.103878	8.30128	0.997781	1
ACTR2	0.271973	0.305611	8.11763	0.763585	1
ACY3	1.21769	1.44269e+08	7.4818	4.32626e-13	4.72397e-12
ACAA1	0.17593	0.189608	8.47626	0.977375	1
ADAM10	-0.42855	-0.535176	8.08086	0.183553	0.485818
ADAM9	-0.0109255	-0.00959639	7.9771	0.999075	1
ADAMTS1	-0.440431	-0.494984	7.91031	0.260038	0.643488
ADAMTSL1	0.688516	2.96512	7.54158	2.0574e-06	1.32885e-05
ADAR	0.470608	0.550129	8.1005	0.159138	0.430557
ADD1	-0.0549808	-0.0597482	8.35986	0.999667	1
ADGRF1	0.0161184	1.44269e+08	7.48892	0.364346	0.815015
ADH5	-0.590635	-0.632205	8.53556	0.0266064	0.0893832
ADI1	-0.425927	-0.443857	9.1011	0.474114	0.99523
ADIPOR1	0.354527	0.4374	8.10734	0.385926	0.853523
ADIRF	-2.57635	-2.58382	11.3765	1.5546e-173	7.57091e-171
ADRM1	0.141011	0.149174	8.30006	0.993313	1
AEBP1	0.987035	1.00001	9.39083	2.73227e-09	2.31009e-08
AES	-0.0710022	-0.0723764	9.51972	1	1
AFDN	-0.843119	-1.03756	8.06343	6.40667e-06	3.83298e-05
AFF3	-0.819037	-1.14182	7.83819	1.52941e-05	8.7626e-05
AFMID	0.725283	1.12006	7.76947	0.000386898	0.00186554
AGR2	5.2721	7.84831	9.74089	3.00024e-87	2.92223e-85
AGR3	2.3232	1.44269e+08	7.67007	2.00353e-48	7.50554e-47
AGRN	0.799661	0.891001	8.10772	0.000315701	0.00153746
AGTRAP	0.0596179	0.0626834	8.95096	0.999969	1
AHCY	0.429239	0.461657	8.53114	0.370329	0.824271
AHNAK	-0.197258	-0.208781	8.56615	0.983407	1
AIDA	0.373863	0.457268	7.90615	0.630237	1
AK2	0.567455	0.641662	8.28508	0.043924	0.138543
AKR1A1	-0.179101	-0.186003	8.86161	0.998076	1
AKR7A2	-0.157016	-0.166407	8.31962	0.994258	1
AKT1	-0.255903	-0.273238	8.40238	0.935575	1
AL049839.2	0.0903493	0.108478	7.87827	0.873683	1
AL121790.1	0.179183	0.306123	7.96928	0.53589	1
AL451127.1	1.27907	1.44269e+08	7.48806	2.0308e-17	2.82571e-16
AL589182.1	-1.94597	-2.04639	8.09047	5.00769e-59	2.34495e-57
ALCAM	0.888543	1.09253	8.04911	2.39921e-05	0.000133077
ALDH1A3	-0.127561	-0.131145	9.3498	0.997824	1
ALDH2	-0.0237144	-0.0281063	8.15017	0.996631	1
ALDH3A2	-1.10037	-1.2729	8.17531	1.393e-11	1.37885e-10
ALDH4A1	-1.7633	-2.02637	8.00247	2.33306e-38	7.28333e-37
ALDH6A1	-0.600916	-0.713836	7.95972	0.0485093	0.151426
ALDH7A1	-0.612219	-0.739534	8.0558	0.0117499	0.0427029
ALDH9A1	-0.4657	-0.56246	8.03607	0.137701	0.378871
ALKBH7	-0.545325	-0.55975	9.0196	0.0947234	0.275899
ALOX15B	-2.46471	-2.59798	8.78743	1.36031e-94	1.8402e-92
AMACR	0.0604644	0.0888689	8.36696	0.851126	1
AMD1	-1.4484	-1.52852	9.22763	2.73279e-26	6.04939e-25
AMOTL1	-0.0852853	-0.103566	7.94983	0.991245	1
ANAPC11	-0.141884	-0.144611	9.27803	1	1
ANAPC15	0.194279	0.219235	8.14891	0.923752	1
ANAPC16	0.0699416	0.0753062	8.83811	0.999921	1
ANAPC5	0.203587	0.233909	8.12798	0.893044	1
ANG	-0.934249	-1.22591	7.89761	2.4864e-07	1.77029e-06
ANK3	-0.123354	-0.162737	7.88106	0.992116	1
ANKH	-0.278391	-0.301595	8.49194	0.822753	1
ANKRD10	0.311555	0.368681	8.19986	0.565647	1
ANKRD29	1.45288	2.58248	7.63534	1.7408e-16	2.29157e-15
ANKRD37	-1.18327	-1.38638	8.13564	1.83174e-12	1.9061e-11
ANO7	-2.56456	-2.82516	8.54869	1.19965e-108	1.94743e-106
ANPEP	-3.48234	-3.83414	9.24284	1.14886e-131	2.79747e-129
ANTXR2	0.131638	0.154651	8.15797	0.927872	1
ANXA1	0.142342	0.158808	8.58546	0.940781	1
ANXA11	0.161983	0.173361	8.6035	0.989549	1
ANXA2	0.242821	0.255379	8.7616	0.918298	1
ANXA3	-0.203076	-0.256215	8.14588	0.890929	1
ANXA5	-0.0130941	-0.0132047	8.97822	1	1
ANXA7	-0.275561	-0.307359	8.24561	0.814414	1
AOC1	0.253117	1.44269e+08	7.61863	0.00164487	0.00708895
AP000527.1	-1.52728	-1.6175	8.31254	2.19726e-28	5.45952e-27
AP001816.1	-1.39621	-1.47088	8.77409	4.40204e-28	1.0719e-26
AP1B1	0.0621078	0.0672515	8.36862	0.9983	1
AP1M2	-0.92122	-1.01883	8.23761	6.03372e-08	4.52065e-07
AP2M1	0.477091	0.492337	9.1366	0.282573	0.681928
AP2S1	-0.316506	-0.326545	9.00511	0.999603	1
AP3D1	0.232733	0.272477	8.13733	0.808081	1
APCDD1	0.447072	0.580772	7.90754	0.139589	0.383201
APEH	-0.436849	-0.469165	8.30162	0.347513	0.792316
APEX1	0.682693	0.779178	8.24163	0.00480881	0.0190398
APH1A	0.237472	0.26271	8.19454	0.879016	1
APLP2	-1.14514	-1.17222	9.7105	4.00835e-24	7.87123e-23
APMAP	-0.210047	-0.238483	8.18449	0.890069	1
APOC1	0.83339	0.86403	8.55392	0.00076968	0.00351037
APOD	1.02834	1.12052	8.50796	5.41114e-06	3.26951e-05
APOE	-0.326865	-0.330361	9.3531	0.785908	1
APOL4	-0.00904052	-0.00567409	7.67831	0.991815	1
APP	-0.704942	-0.763475	8.43023	0.0011142	0.00492401
APRT	-0.319873	-0.323573	9.644	0.974013	1
AQP1	-0.298283	-0.337625	7.90026	0.637871	1
AQP3	0.13169	0.151288	8.22434	0.912104	1
ARCN1	-0.264135	-0.309935	8.04114	0.742597	1
ARF1	0.212891	0.219421	9.4094	0.999966	1
ARF3	0.128562	0.146663	8.1365	0.970868	1
ARF4	0.206161	0.218391	8.7485	0.981802	1
ARF5	-0.326932	-0.342183	8.42657	0.842893	1
ARF6	0.27818	0.315568	8.29922	0.754876	1
ARFGAP3	0.0724461	0.0868326	8.38657	0.992342	1
ARFGEF3	0.313945	0.407952	8.17231	0.42536	0.920667
ARFIP2	-0.38821	-0.411825	8.48667	0.582061	1
ARG2	0.60581	0.781234	8.81661	0.034516	0.113118
ARGLU1	0.0676118	0.0742394	8.33033	0.993088	1
ARHGAP1	-0.0806168	-0.084453	8.34082	0.99951	1
ARHGDIA	-0.234166	-0.242478	8.81831	0.992224	1
ARHGDIB	0.682042	0.750177	8.061	0.0113755	0.0414662
ARHGEF26	0.78768	1.11872	7.81672	0.000151735	0.000771348
ARL1	-0.0865914	-0.0950963	8.25794	0.992518	1
ARL6IP1	0.530311	0.616799	8.12439	0.0742555	0.222675
ARL6IP4	-0.486044	-0.494897	9.31216	0.328399	0.761573
ARL6IP5	-0.16422	-0.17443	8.55275	0.991539	1
ARMCX3	0.261565	0.334007	8.02944	0.612047	1
ARPC1A	0.173947	0.203035	8.20488	0.918334	1
ARPC1B	0.433567	0.460932	8.293	0.361052	0.810287
ARPC2	0.449029	0.48832	8.34494	0.281367	0.679692
ARPC3	0.304293	0.321917	8.90022	0.861608	1
ARPC4	0.147716	0.155865	8.4636	0.996453	1
ARPC5	0.301397	0.334531	8.19469	0.717123	1
ARRDC1	-0.311934	-0.331323	8.39262	0.836418	1
ARRDC2	0.960601	1.15151	7.85442	1.38839e-05	7.9734e-05
ASAH1	-0.875613	-0.920108	8.83242	1.0956e-07	8.03552e-07
ASRGL1	1.67746	2.4029	7.84865	2.85686e-18	4.0681e-17
ASS1	0.235317	0.296974	7.82317	0.664287	1
ASTN2	-1.49421	-1.84288	7.96959	2.43012e-23	4.58709e-22
ATF3	-1.15439	-1.22292	8.26846	1.69196e-10	1.55469e-09
ATF4	0.383762	0.403292	9.02992	0.647241	1
ATOX1	0.453387	0.472763	8.98288	0.359579	0.808473
ATP11A	0.898833	1.53324	7.70301	7.79321e-07	5.31431e-06
ATP1A1	0.466452	0.488859	9.35206	0.285656	0.687326
ATP1B1	0.967777	1.4248	7.77323	3.2149e-06	2.01241e-05
ATP1B3	-0.220791	-0.267873	7.94541	0.895043	1
ATP2C1	0.10697	0.119377	8.65917	0.991777	1
ATP5F1A	-0.179506	-0.187845	9.01432	0.996948	1
ATP5F1B	-0.380311	-0.391227	9.37139	0.988787	1
ATP5F1C	0.183464	0.203873	8.38412	0.960359	1
ATP5F1D	-0.893227	-0.908844	9.24372	8.52636e-13	9.14612e-12
ATP5F1E	0.341701	0.346216	10.3447	0.97833	1
ATP5IF1	0.0429891	0.0459914	9.27871	0.999993	1
ATP5MC1	0.0924166	0.0949114	9.05502	0.999998	1
ATP5MC2	0.508523	0.518193	9.95732	0.322359	0.750425
ATP5MC3	-0.0130733	-0.0129109	8.94385	1	1
ATP5MD	0.276925	0.284447	9.66213	0.981077	1
ATP5ME	0.496119	0.501649	10.2125	0.24054	0.603071
ATP5MF	0.319553	0.325992	9.80163	0.963963	1
ATP5MG	0.563922	0.57939	9.68646	0.0432292	0.136705
ATP5MPL	0.799086	0.828376	9.53014	5.9775e-06	3.58503e-05
ATP5PB	0.198181	0.216737	8.49495	0.955774	1
ATP5PD	-0.0415508	-0.0451027	8.60077	0.999884	1
ATP5PF	0.214901	0.224455	9.10575	0.994257	1
ATP5PO	0.157938	0.167382	8.7997	0.997265	1
ATP6AP1	-0.916923	-0.963474	8.91139	1.41724e-09	1.22376e-08
ATP6AP2	0.198096	0.21971	8.30706	0.931067	1
ATP6V0B	-0.609482	-0.616428	9.93157	0.00366207	0.0148372
ATP6V0D1	-0.82806	-0.875801	8.40387	1.8583e-06	1.20665e-05
ATP6V0E1	0.364223	0.380093	9.11194	0.756504	1
ATP6V0E2	-1.79109	-1.87946	8.44702	1.83729e-59	8.94762e-58
ATP6V1E1	0.257978	0.284979	8.28656	0.848385	1
ATP6V1F	-0.435645	-0.446934	8.90533	0.515106	1
ATP6V1G1	0.897698	0.938544	9.66868	9.24356e-07	6.23492e-06
ATP6V1H	0.00471657	0.0112676	7.93605	0.99295	1
ATP8B1	-0.644687	-0.96961	7.81711	0.00279134	0.0116585
ATRAID	0.0166735	0.0177151	8.55677	0.999989	1
ATXN10	0.05896	0.0697372	8.21209	0.991789	1
AUP1	0.109539	0.115855	8.52778	0.999332	1
AURKAIP1	-0.200747	-0.205752	8.97126	1	1
AZGP1	-3.67911	-3.71481	11.598	0	1.19599e-305
AZIN1	0.456856	0.524753	8.12527	0.199267	0.519503
B2M	0.0402616	0.0404016	12.2716	1	1
B4GALT1	1.07479	1.23451	8.12147	5.14018e-08	3.88707e-07
BABAM1	0.189431	0.203711	8.23427	0.972264	1
BACE2	-0.298823	-0.356222	8.13765	0.579841	1
BAD	-0.241166	-0.249684	8.63568	0.98634	1
BAG1	0.247512	0.278493	8.21576	0.830408	1
BAG6	0.00611206	0.00731576	8.42407	0.999978	1
BAIAP2	-1.5503	-1.63703	8.50734	9.83985e-39	3.11169e-37
BANF1	0.441292	0.477189	8.5139	0.319398	0.747104
BANK1	0.104946	0.266398	7.73326	0.546699	1
BASP1	0.703284	0.857242	8.49141	0.00651733	0.025351
BBS4	-0.111777	-0.180272	7.75704	0.805678	1
BCAP29	-0.806193	-0.983178	7.94745	4.89246e-05	0.000265326
BCAP31	-0.417897	-0.432232	9.00649	0.65476	1
BCAT2	-0.0883413	-0.0946146	8.29755	0.997851	1
BCL3	0.344007	0.462952	7.85906	0.310032	0.728724
BEX3	0.326248	0.340779	9.22978	0.860225	1
BEX4	0.452331	0.532763	8.10647	0.189546	0.499807
BGN	0.858859	0.873848	8.86469	8.0597e-06	4.75191e-05
BHLHE40	0.419865	0.510101	7.89816	0.233078	0.586913
BIK	0.372271	0.440652	8.12772	0.673842	1
BLOC1S1	-0.330618	-0.33733	9.19478	0.956884	1
BLVRB	-0.834995	-0.852412	9.04282	1.44291e-08	1.14074e-07
BMPR1B	-0.647693	-0.788572	8.09325	0.00461291	0.0183837
BNIP3	-0.561965	-0.626225	8.41623	0.0488322	0.15186
BOLA3	0.754704	0.939549	8.07439	0.000782339	0.00355409
BRD2	0.419786	0.456476	8.35148	0.379503	0.840846
BRI3	-0.288319	-0.292786	9.66532	1	1
BRK1	0.137478	0.145282	8.7755	0.99915	1
BSG	-0.765581	-0.776395	9.57264	1.27801e-08	1.02367e-07
BST2	-0.425936	-0.444151	8.59032	0.413976	0.901637
BTBD6	-0.319875	-0.35083	8.1556	0.708309	1
BTF3	0.210088	0.215831	9.55072	0.998852	1
BTG1	0.181623	0.19047	8.48956	0.986701	1
BTG2	-0.29925	-0.310142	8.68395	0.831627	1
BUD31	0.100792	0.112603	8.21357	0.990831	1
BZW1	0.369488	0.414912	8.41937	0.483525	1
C11orf58	0.257281	0.283556	8.39821	0.868983	1
C11orf96	-0.672485	-0.683329	8.9617	0.0104296	0.038479
C12orf57	-0.598238	-0.604247	10.0197	0.00392898	0.0158658
C15orf48	0.486153	0.67737	8.48476	0.111278	0.315355
C15orf61	0.245721	0.304151	7.96666	0.697463	1
C19orf24	0.109598	0.11509	8.40048	0.999223	1
C19orf33	0.877146	1.25664	7.72934	6.02286e-05	0.000320211
C19orf48	-0.281238	-0.28546	9.43472	0.979856	1
C19orf53	0.0465572	0.0476408	9.20744	1	1
C19orf70	-0.509008	-0.519907	9.055	0.168763	0.452076
C1orf116	-0.54236	-0.585276	8.47924	0.0752853	0.224631
C1orf122	-0.281165	-0.287458	9.01501	0.999999	1
C1orf21	-0.476211	-0.516712	8.32058	0.207432	0.535061
C1orf43	0.400875	0.44428	8.47734	0.409383	0.893172
C1QA	0.218756	0.222473	8.99961	0.972238	1
C1QB	0.525892	0.538074	8.90483	0.1594	0.430786
C1QBP	0.0283003	0.0332404	8.25682	0.99584	1
C1QC	0.328151	0.347454	8.15267	0.670486	1
C1R	0.436856	0.445236	9.05571	0.431763	0.929569
C1S	0.49108	0.506679	8.59138	0.232327	0.585627
C2orf72	-1.61005	-2.27442	7.73194	2.65891e-30	6.8877e-29
C3	2.85631	3.03359	8.74653	3.99981e-40	1.31615e-38
C4orf3	0.293096	0.310069	8.62744	0.888197	1
C4orf48	1.10797	1.18536	8.16273	1.40695e-09	1.21919e-08
C5orf15	0.415495	0.529555	7.97999	0.200095	0.521103
C6orf48	0.301481	0.332187	8.32487	0.73178	1
C6orf62	0.217199	0.241277	8.36167	0.911875	1
C7	-0.497212	-0.524082	8.05405	0.193179	0.506285
C7orf50	-0.310171	-0.322964	8.55225	0.898947	1
C8orf33	0.451927	0.51934	7.97966	0.211417	0.543039
C8orf59	0.794404	0.851566	8.64318	0.000106704	0.000553998
C8orf82	-0.524998	-0.557477	8.36814	0.108224	0.308217
C9orf16	-0.275401	-0.282847	8.93376	0.977509	1
CAB39	0.348524	0.439362	7.97293	0.371312	0.824948
CAB39L	0.550924	0.774816	7.97464	0.0220157	0.0755046
CADPS	-0.0560215	-0.048505	7.53906	0.933482	1
CALCA	0.0293094	1.44269e+08	7.49397	0.242671	0.606676
CALD1	-0.128945	-0.131563	9.06708	0.999944	1
CALM1	0.0381639	0.0410072	8.70611	0.999975	1
CALM2	0.13031	0.134033	9.52494	1	1
CALM3	-0.197318	-0.207643	8.5579	0.992661	1
CALR	-0.0261501	-0.0263666	10.1878	1	1
CALU	-0.375273	-0.4066	8.25503	0.555917	1
CAMK1	-0.0789182	-0.087205	8.10956	0.991951	1
CAMK2N1	-0.0267163	-0.0258646	8.10536	0.99264	1
CAMKK2	0.0362844	0.0434855	8.24247	0.99034	1
CAMTA1	0.0539475	0.0640082	8.10808	0.992901	1
CANT1	0.11501	0.12308	8.79349	0.996755	1
CANX	0.128869	0.134294	9.26855	0.999867	1
CAP1	0.590197	0.657359	8.21447	0.0324554	0.106796
CAPG	0.552224	0.647573	8.04669	0.0638718	0.193925
CAPN2	0.0759957	0.0843272	8.15335	0.991899	1
CAPNS1	-0.583872	-0.597849	9.30332	0.0156627	0.0558349
CAPZB	-0.202257	-0.212065	8.74479	0.999893	1
CARMN	-0.00484104	-0.00496314	8.17415	0.999889	1
CARTPT	0.0478796	1.44269e+08	7.50974	0.118712	0.332258
CASC4	-0.00986439	-0.0106828	8.16458	0.999758	1
CAST	-0.505381	-0.575539	8.09833	0.106126	0.303305
CAT	-0.233964	-0.276138	8.09401	0.808915	1
CAVIN1	-0.475542	-0.492915	8.53012	0.273503	0.667761
CBLL1	-2.07404	-2.81934	7.71889	2.35978e-56	1.02608e-54
CBR1	-0.474231	-0.522102	8.3	0.194573	0.508352
CBR3	-0.662109	-0.959637	7.64005	0.00093761	0.00422011
CBWD1	0.413505	0.520736	7.93068	0.21345	0.545958
CBX3	0.846827	0.97896	8.14095	7.98617e-05	0.000419102
CCDC167	0.381655	0.413523	8.18379	0.505077	1
CCDC47	-0.311233	-0.366994	8.01856	0.765891	1
CCDC57	-0.854117	-0.914562	8.24291	2.1936e-06	1.41126e-05
CCDC85B	-0.555541	-0.577917	8.48259	0.0664588	0.201278
CCDC86	0.593668	0.692303	7.89875	0.0999308	0.288307
CCK	-2.68183	-4.77289	7.97941	3.8861e-93	4.30121e-91
CCL18	0.194062	1.63337	7.47429	0.062069	0.188922
CCL19	2.87492	3.47818	7.89754	3.03704e-42	1.07177e-40
CCL2	0.308771	0.346953	7.85675	0.567459	1
CCL20	0.0300349	0.691769	7.43106	0.564184	1
CCL21	0.672944	0.728092	7.89422	0.0228573	0.0781706
CCL3	-0.259185	-0.326068	7.59068	0.75445	1
CCL4	-0.269867	-0.31327	7.74953	0.880945	1
CCL4L2	-0.0872153	-0.10393	7.60333	0.993499	1
CCL5	0.467502	0.51894	7.9023	0.214583	0.54828
CCNC	-0.0661326	-0.0800101	7.96086	0.996442	1
CCND1	0.186132	0.200279	8.48062	0.976286	1
CCNG1	-0.0223709	-0.0227416	8.12913	0.998808	1
CCNG2	-0.519295	-0.607559	8.19083	0.0744994	0.223132
CCNI	0.0747608	0.0789261	8.74046	0.999966	1
CCNL2	0.453136	0.502466	8.44876	0.244054	0.60951
CCPG1	-0.639398	-0.75905	7.99817	0.00701086	0.0270975
CCT2	0.277788	0.316881	8.09737	0.976354	1
CCT3	0.359554	0.395483	8.46412	0.565022	1
CCT4	0.0246583	0.0284991	8.3924	0.999639	1
CCT5	0.312394	0.367459	8.15305	0.573589	1
CCT6A	-0.0736366	-0.079195	8.15192	0.993698	1
CCT7	-0.187516	-0.195183	8.75245	0.999999	1
CCT8	0.353855	0.396787	8.28436	0.53899	1
CD14	-0.342835	-0.373701	8.01208	0.582572	1
CD151	0.130773	0.132825	9.66837	1	1
CD164	0.0463232	0.0512547	8.63804	0.999414	1
CD177	1.32776	5.60521	8.69419	9.06752e-07	6.13317e-06
CD24	0.0454302	0.0503506	8.83365	0.99236	1
CD276	1.30803	1.52479	8.03985	1.10897e-12	1.17919e-11
CD320	-1.22531	-1.29229	8.41718	1.2144e-19	1.93271e-18
CD38	1.0546	1.44269e+08	7.93743	3.66463e-12	3.73363e-11
CD44	-0.386648	-0.419305	8.21716	0.49625	1
CD46	-0.711728	-0.752979	8.96563	0.000653491	0.00302519
CD47	0.278153	0.317926	8.33604	0.724643	1
CD52	2.015	2.26277	8.05416	1.23711e-25	2.61944e-24
CD59	-0.0720409	-0.0759778	8.66242	0.999876	1
CD63	-0.374729	-0.378232	10.3432	0.999787	1
CD68	0.123374	0.138518	7.81885	0.986017	1
CD74	0.971703	0.977733	10.7972	6.71927e-07	4.62187e-06
CD81	-0.113481	-0.114305	10.627	1	1
CD9	-0.608731	-0.625962	9.99585	0.0156842	0.0558349
CD99	0.784176	0.800141	9.79846	4.01913e-08	3.08239e-07
CDC37	-0.072968	-0.0769601	8.68017	0.999964	1
CDC37L1	-0.179472	-0.251497	7.81939	0.764346	1
CDC42	0.353634	0.381932	8.48251	0.642317	1
CDC42EP5	-1.10448	-1.17182	8.81813	1.5108e-12	1.57888e-11
CDH1	-0.15596	-0.174133	8.48584	0.954974	1
CDK19	0.199614	0.266202	8.02363	0.664621	1
CDK2AP2	0.621686	0.673337	8.43397	0.0170076	0.0601067
CDK4	0.376698	0.426027	8.11379	0.444011	0.948392
CDK5RAP3	0.136758	0.152662	8.42408	0.982672	1
CDKN1A	-0.411737	-0.444462	8.08386	0.399567	0.877429
CEBPB	-0.0283082	-0.0294366	8.61244	0.999818	1
CEBPD	-0.024129	-0.0243591	10.1674	0.999994	1
CENPX	-0.683176	-0.696482	9.27809	0.000573757	0.00270232
CERS2	0.249007	0.282992	8.11972	0.991566	1
CERS4	-0.269295	-0.281224	8.58555	0.936847	1
CFAP69	-1.68649	-2.05351	7.90831	2.26117e-30	5.98472e-29
CFB	1.12136	1.78301	8.12953	3.5724e-05	0.000196354
CFD	-2.40649	-2.43322	9.4176	1.6789e-96	2.40478e-94
CFL1	-0.211005	-0.212984	10.2248	1	1
CHCHD1	-0.429928	-0.47483	8.33781	0.320266	0.748413
CHCHD10	-0.243714	-0.248358	9.18692	0.997187	1
CHCHD2	-0.0186966	-0.0186796	10.1517	1	1
CHCHD5	-0.502375	-0.532409	8.3645	0.158583	0.429532
CHD3	-0.739325	-0.788112	8.45763	0.000216929	0.00108021
CHGA	0.247974	1.44269e+08	7.5989	0.00212876	0.009078
CHI3L1	0.783396	2.79403	7.48316	6.90859e-06	4.12314e-05
CHI3L2	0.256613	1.59223	7.63535	0.0427903	0.13567
CHID1	-0.44504	-0.470843	8.43537	0.352611	0.80045
CHIT1	0.157162	1.44269e+08	7.51672	0.0216048	0.0743147
CHKA	0.931465	1.12489	8.05193	7.23653e-06	4.3083e-05
CHMP2A	-0.114418	-0.122674	8.50233	0.998504	1
CHMP3	0.0682357	0.0779184	8.20655	0.996897	1
CHMP5	0.250978	0.283233	8.3659	0.826098	1
CHP1	-0.426522	-0.502012	8.03033	0.289975	0.693605
CHPF	-0.684026	-0.70535	8.81028	0.000801764	0.0036288
CHPT1	0.320807	0.377663	8.00143	0.520605	1
CHRNA2	-1.9778	-2.9645	7.84935	2.26794e-48	8.36734e-47
CIB1	0.0304078	0.0314506	9.41939	1	1
CIRBP	0.197516	0.201494	9.9014	1	1
CISD3	-0.0960798	-0.0999869	8.63965	0.999887	1
CITED1	0.636922	0.901592	7.62271	0.00402364	0.0162211
CKB	0.487422	0.493784	10.5137	0.275539	0.669599
CLDN3	-0.425256	-0.429995	9.88973	0.583744	1
CLDN4	-0.194288	-0.198151	9.57411	0.992901	1
CLDN5	0.417078	0.479363	7.8483	0.287153	0.690089
CLDN7	0.0351313	0.0387162	8.66715	0.999715	1
CLDN8	0.636686	1.53302	7.62277	0.00137882	0.00599025
CLIC1	0.02231	0.023168	9.58853	1	1
CLK1	-0.217428	-0.24533	8.17968	0.896421	1
CLNS1A	0.542023	0.645746	7.99555	0.0579523	0.177279
CLPP	-0.399475	-0.422706	8.36286	0.54578	1
CLPTM1L	0.156457	0.18291	8.15075	0.927183	1
CLSTN1	-0.450778	-0.478611	8.73804	0.325301	0.756551
CLSTN2	0.260527	1.43216	7.49438	0.0216077	0.0743147
CLTA	0.151451	0.15988	8.8618	0.99884	1
CLTC	0.131411	0.143385	8.69028	0.994321	1
CLU	-0.975071	-0.986537	9.30639	6.16894e-10	5.44253e-09
CMC2	0.0824341	0.10804	7.96688	0.947584	1
CMPK1	0.58159	0.639992	8.52208	0.0385244	0.123729
CNBP	0.592749	0.617683	9.25895	0.0247573	0.0839611
CNDP2	-0.673604	-0.716114	8.772	0.00215715	0.00918299
CNN1	-0.73252	-0.740008	9.60651	0.00052383	0.00247675
CNN3	0.653409	0.71676	8.21327	0.0118926	0.0431573
CNPY2	0.635716	0.687608	8.76868	0.0108907	0.0398179
CNPY3	-0.0901658	-0.0974103	8.27386	0.997982	1
COA3	0.125497	0.139135	8.56694	0.989072	1
COA4	1.21959	1.39085	8.33627	1.02133e-11	1.02766e-10
COG3	0.701298	0.876532	8.0135	0.00244449	0.0103699
COL12A1	-0.404795	-0.461335	8.00834	0.328945	0.762113
COL16A1	0.189096	0.197277	8.33705	0.976494	1
COL18A1	0.498881	0.529361	8.49464	0.180523	0.47936
COL1A1	0.91987	0.934293	8.79025	2.19658e-06	1.41126e-05
COL1A2	0.327374	0.331007	9.07979	0.851382	1
COL2A1	0.658094	1.44269e+08	7.56882	4.12734e-08	3.1505e-07
COL3A1	0.967792	0.990308	8.54197	1.91891e-07	1.38241e-06
COL4A1	0.318747	0.341414	8.02809	0.693772	1
COL4A2	0.368431	0.383013	8.35745	0.648497	1
COL6A1	-0.361591	-0.372814	8.70841	0.723512	1
COL6A2	-0.337964	-0.342935	9.36672	0.856319	1
COL9A2	2.2623	2.8825	8.38606	1.73604e-22	3.08558e-21
COLCA1	1.64012	2.31008	8.05092	6.43859e-17	8.75864e-16
COMMD4	-0.245694	-0.263632	8.3013	0.926431	1
COMMD6	0.645142	0.67237	9.19737	0.00486356	0.0192208
COMP	0.859727	0.880332	8.26398	0.000105443	0.00054862
COMT	0.0933419	0.0991525	8.64121	0.999696	1
COPA	0.378679	0.458745	8.12146	0.336552	0.776046
COPB1	0.15554	0.181992	8.17499	0.928413	1
COPB2	0.641525	0.730205	8.34674	0.0100204	0.0372994
COPE	0.258993	0.264939	9.18097	0.99996	1
COPG1	0.0411102	0.0476631	8.3145	0.998904	1
COPRS	-0.106097	-0.119638	8.19094	0.984871	1
COPS6	-0.0929181	-0.100056	8.29341	0.997405	1
COPS9	0.367896	0.375471	9.51936	0.882172	1
COPZ1	0.0659385	0.0710189	8.64708	0.999801	1
COQ4	-0.315252	-0.336958	8.4506	0.824935	1
CORO1A	1.14874	1.28829	7.89146	5.52385e-08	4.16427e-07
CORO1B	-1.13901	-1.17293	8.85863	1.31468e-22	2.3713e-21
COTL1	-0.0980978	-0.112494	8.09046	0.982609	1
COX14	0.862524	0.922623	8.78217	1.37522e-06	9.02602e-06
COX17	0.345439	0.36559	8.99983	0.710161	1
COX20	0.103157	0.114732	8.31414	0.99342	1
COX4I1	-0.0538507	-0.0545092	10.0218	1	1
COX5A	-0.0360894	-0.0360646	8.87725	0.999981	1
COX5B	0.0223575	0.0226226	10.1589	1	1
COX6A1	0.465034	0.471948	10.151	0.405062	0.886186
COX6B1	-0.0192194	-0.0193253	9.89864	1	1
COX6C	0.448944	0.45881	9.78403	0.456581	0.970135
COX7A1	-0.35237	-0.363092	8.53551	0.767324	1
COX7A2	0.425127	0.432763	10.0833	0.629642	1
COX7A2L	0.761368	0.829485	8.5537	0.000384472	0.0018594
COX7B	0.356289	0.373272	9.13698	0.745332	1
COX7C	0.233157	0.236862	10.3999	0.999806	1
COX8A	-0.405283	-0.408212	10.3459	0.898228	1
CP	0.417859	0.990532	7.59896	0.0115041	0.0418721
CPB1	0.378646	1.44269e+08	7.49491	6.82287e-05	0.000360384
CPD	-0.0585011	-0.0725037	7.9189	0.99674	1
CPE	-1.58597	-1.66052	9.41866	6.91486e-31	1.85029e-29
CPED1	0.130957	0.209482	7.61259	0.742761	1
CPLX3	-1.14469	-1.62422	8.00193	7.82482e-11	7.35654e-10
CPM	1.11019	1.43532	7.8443	7.08385e-08	5.27498e-07
CPNE4	1.30087	1.74056	8.2439	1.22323e-10	1.14121e-09
CRABP2	0.881023	1.58534	7.64978	1.8159e-06	1.18228e-05
CRACR2B	0.623785	0.68313	8.2958	0.0232733	0.0793704
CRAT	0.492885	0.532412	8.18098	0.17704	0.470957
CREB3	-0.337907	-0.363998	8.27939	0.704499	1
CREB3L1	-0.449794	-0.49463	8.28698	0.263617	0.649046
CREB3L4	-0.11121	-0.116709	8.97254	0.997954	1
CRELD2	0.513337	0.59221	8.15672	0.096797	0.280805
CRIP1	0.623455	0.764665	7.65197	0.0216551	0.0743727
CRIP2	0.642411	0.672319	8.48653	0.0187388	0.065371
CRISP3	0.169646	1.44269e+08	7.807	0.00924924	0.0344899
CRISPLD1	1.22268	1.78939	7.81689	1.99334e-09	1.70908e-08
CRISPLD2	-0.413462	-0.452366	8.36427	0.374247	0.829955
CRLS1	-0.105438	-0.137788	8.00552	0.969265	1
CRNDE	1.89829	3.50744	7.98099	2.12212e-25	4.41654e-24
CRYAB	-0.019506	-0.0190153	8.2321	0.999833	1
CRYBG1	-0.378194	-0.491068	7.92954	0.536274	1
CRYL1	-0.613157	-0.710212	8.04965	0.015011	0.0536737
CRYM	-0.273527	-0.376969	7.92393	0.60274	1
CSDE1	-0.0165465	-0.0162981	8.78074	1	1
CSGALNACT1	-0.00607546	-0.00708327	8.01328	0.998587	1
CSKMT	-1.2671	-1.29153	9.01199	6.88427e-27	1.58143e-25
CSNK1A1	0.0715845	0.0781627	8.66896	0.99946	1
CSNK1D	-0.10607	-0.116942	8.32089	0.995544	1
CSNK1E	0.25884	0.302898	8.07456	0.741532	1
CSNK2B	0.303857	0.324821	8.6381	0.83029	1
CSRP1	-0.745294	-0.750705	10.2754	5.10885e-05	0.000275223
CSRP2	0.552999	0.693387	7.87931	0.0466684	0.14644
CST1	3.24359	6.18695	7.61079	1.4311e-72	9.67979e-71
CST2	6.91832	8.44905	9.31495	4.36586e-110	7.59348e-108
CST3	-0.582582	-0.584783	11.4191	0.00893875	0.0335893
CST4	1.0295	1.44269e+08	7.45464	2.88533e-13	3.23768e-12
CSTB	0.27527	0.288813	8.92653	0.941006	1
CTBP1	0.117267	0.129829	8.31789	0.989015	1
CTDSP1	-0.252673	-0.268179	8.58713	0.950413	1
CTGF	-0.213928	-0.216025	9.4331	0.979615	1
CTNNA1	0.464567	0.508367	8.50126	0.228255	0.577155
CTNNB1	0.331183	0.354896	8.56676	0.719571	1
CTNND1	0.107546	0.12418	8.31062	0.981059	1
CTSA	0.419224	0.460383	8.1693	0.355555	0.803131
CTSB	-0.14327	-0.147099	9.244	0.999568	1
CTSD	-0.152944	-0.154927	9.89144	0.999999	1
CTSF	-0.547275	-0.573539	8.53291	0.0712527	0.214198
CTSH	0.442932	0.472649	8.76841	0.329669	0.763066
CTSK	1.41343	1.68806	7.71161	2.03337e-12	2.10692e-11
CTSL	0.448007	0.50706	8.21317	0.234559	0.590033
CTSS	1.22288	1.6669	7.73381	4.37539e-09	3.61155e-08
CTTN	0.150533	0.163506	8.41103	0.986455	1
CUEDC2	-0.406037	-0.43059	8.34379	0.505161	1
CUTA	-0.508108	-0.517268	9.47192	0.169436	0.45338
CWH43	0.908253	2.52175	7.86065	1.45756e-07	1.05316e-06
CX3CL1	0.193752	0.236939	7.79172	0.98612	1
CXADR	0.204515	0.259109	7.93304	0.765353	1
CXCL1	0.199985	2.57795	7.56137	0.019441	0.0673385
CXCL10	0.91579	3.90128	7.64283	3.08622e-08	2.3933e-07
CXCL11	0.365511	2.00286	7.48133	0.0358194	0.116605
CXCL13	0.725269	1.74557	7.4546	0.0139105	0.0501808
CXCL14	3.16429	6.10657	7.64933	2.09281e-64	1.13244e-62
CXCL17	0.0634387	1.44269e+08	7.57101	0.140838	0.386194
CXCL2	0.27284	1.03968	7.65051	0.0720379	0.216291
CXCL3	0.108941	1.44269e+08	7.46115	0.0390392	0.124867
CXCL5	0	0	7.44974	1	1
CXCL6	0.110534	1.62019	7.46292	0.255715	0.635372
CXCL8	0.0937097	1.59023	7.46112	0.203812	0.527398
CXCL9	1.06677	4.14716	7.51093	3.26051e-09	2.71895e-08
CXCR4	1.11362	1.26765	7.84998	3.0151e-07	2.13423e-06
CYB561	-0.0422007	-0.0425271	8.45374	0.998586	1
CYB561A3	0.151649	0.178679	7.89393	0.989316	1
CYB5A	-1.06123	-1.13986	8.74774	4.15713e-11	3.96965e-10
CYB5R3	-0.034527	-0.0355708	8.88967	1	1
CYBA	0.448663	0.463167	8.67131	0.364497	0.815015
CYBRD1	0.245509	0.272673	7.97054	0.783342	1
CYC1	0.0586465	0.0603667	8.93608	1	1
CYCS	0.253331	0.281819	8.35728	0.845774	1
CYFIP1	0.365039	0.445713	8.06459	0.364435	0.815015
CYHR1	-0.378434	-0.391872	8.78003	0.733971	1
CYP1B1	-1.61075	-1.94113	7.969	1.39983e-23	2.70522e-22
CYP27A1	-0.382234	-0.462723	7.97586	0.327006	0.759066
CYP3A5	0.0465745	0.517579	7.58899	0.530228	1
CYP4F8	1.58979	2.45785	7.69016	2.80694e-18	4.02053e-17
CYR61	-1.45319	-1.47994	8.76392	6.0616e-27	1.40571e-25
CYSTM1	0.178875	0.212326	7.99615	0.879702	1
CYTH1	-0.00407948	-0.00232533	7.98695	0.996659	1
DAD1	0.231586	0.249306	8.71106	0.951895	1
DAP	-0.202464	-0.213743	8.61915	0.989038	1
DAZAP2	0.0338748	0.0354019	8.75017	0.99997	1
DBI	-0.245507	-0.250094	10.2434	0.979569	1
DCN	-0.522892	-0.530762	8.93247	0.159956	0.431811
DCTN3	0.159137	0.168604	8.44118	0.995359	1
DCXR	-1.0515	-1.06073	10.2913	6.16513e-19	9.32428e-18
DDAH1	-0.736522	-0.852024	8.06143	0.00253782	0.0107098
DDB1	-0.280198	-0.300964	8.40344	0.898968	1
DDIT4	1.48985	1.63465	8.36228	6.4273e-16	8.06725e-15
DDOST	0.812354	0.940707	8.20791	0.000135238	0.000696206
DDR1	0.777642	0.916625	8.26236	0.000595158	0.00278694
DDRGK1	-0.411139	-0.450187	8.23756	0.398687	0.877429
DDT	-0.233178	-0.235849	9.96885	0.999677	1
DDX17	0.521982	0.557671	8.918	0.110198	0.313175
DDX24	0.00845392	0.0115007	8.1708	0.998841	1
DDX3X	0.169027	0.184262	8.31953	0.969834	1
DDX5	0.232911	0.239202	9.77201	0.998343	1
DEFB1	0.367695	1.44269e+08	7.60157	7.67689e-05	0.000403741
DEGS1	-0.563344	-0.603518	8.49267	0.0549525	0.169163
DEPP1	1.26206	1.37367	7.84901	3.49404e-09	2.90375e-08
DERL2	-0.337714	-0.411879	8.01096	0.64881	1
DES	-1.2615	-1.26765	10.258	1.90343e-21	3.24116e-20
DGCR6L	-0.177174	-0.187867	8.39505	0.991552	1
DGUOK	0.167033	0.196723	8.09258	0.914559	1
DHCR24	-0.0128045	-0.0128579	9.33116	0.999995	1
DHRS3	0.254881	0.27632	8.47978	0.879964	1
DHRS7	-1.82493	-1.87113	10.2269	2.96496e-57	1.33698e-55
DHX15	0.0249305	0.0288346	8.08614	0.998362	1
DMAC1	0.738992	0.797943	8.49647	0.000520902	0.00247251
DMXL1	-1.52692	-1.8087	8.13148	8.23626e-26	1.7748e-24
DNAH5	1.20272	3.98461	7.76851	2.65311e-13	3.00481e-12
DNAJA1	0.195541	0.211322	8.53914	0.969677	1
DNAJB1	0.0168741	0.0171162	8.16354	0.998829	1
DNAJC10	0.470373	0.589027	8.0785	0.119596	0.333963
DNAJC19	0.593029	0.672448	8.27579	0.0285786	0.0953271
DNAJC3	0.146246	0.174895	8.18647	0.918434	1
DNAJC4	-0.19681	-0.208102	8.34815	0.982498	1
DNER	-0.0125543	-0.154866	7.47648	0.826876	1
DNPH1	-0.3909	-0.402659	8.71998	0.684483	1
DPM2	-0.109685	-0.11741	8.34458	0.99871	1
DPM3	-0.464186	-0.476388	8.95262	0.362412	0.812591
DPP4	-0.638897	-0.762008	8.33173	0.00914251	0.0342094
DPP7	-0.311611	-0.322509	8.83175	0.930038	1
DPY30	0.383576	0.449453	8.18374	0.366784	0.819376
DRAP1	0.155565	0.165697	8.41074	0.995249	1
DSG2	-0.229414	-0.325858	7.88594	0.71477	1
DSP	0.100041	0.124329	8.10147	0.945157	1
DSTN	-0.293862	-0.297954	9.7225	1	1
DUS1L	-0.658104	-0.687119	8.65437	0.00362115	0.0146961
DUSP1	-1.00137	-1.01662	9.82234	1.50406e-11	1.47677e-10
DUSP2	0.202524	0.229325	7.84747	0.802561	1
DUSP23	0.255599	0.27347	8.23926	0.863166	1
DUT	0.26603	0.293164	8.35739	0.831533	1
DYNC1H1	0.205175	0.231565	8.25478	0.912087	1
DYNLL1	0.301715	0.312532	9.15604	0.938778	1
DYNLL2	-0.573602	-0.61942	8.39121	0.0395295	0.125987
DYNLRB1	-0.100005	-0.104824	8.78798	1	1
DYNLT1	0.33973	0.375466	8.43041	0.619697	1
EBLN3P	0.189982	0.256117	7.97893	0.73904	1
EBP	0.278617	0.309382	8.47579	0.735926	1
ECE1	1.08825	1.2066	8.33155	3.02891e-09	2.54324e-08
ECH1	-0.147741	-0.15509	8.73316	0.998899	1
ECHDC2	-0.301598	-0.334204	8.40051	0.767281	1
ECHS1	0.324224	0.347575	8.80418	0.758081	1
ECI1	-0.689472	-0.71824	8.66249	0.000613748	0.00286298
ECI2	-0.0207484	-0.0211464	8.16486	0.999387	1
EDF1	0.0382148	0.0386294	10.2906	1	1
EEF1A1	0.0705741	0.0707021	13.0163	1	1
EEF1A2	0.760673	0.870182	7.80041	0.00177884	0.00762585
EEF1B2	0.404861	0.414452	9.50667	0.677088	1
EEF1D	0.235821	0.238078	10.3192	1	1
EEF2	-0.259771	-0.26156	10.7249	1	1
EFNA1	1.14789	1.24989	8.65206	1.12524e-11	1.1243e-10
EGFL7	1.03917	1.14499	8.11746	6.84491e-07	4.68184e-06
EGR1	-1.25606	-1.28166	9.18406	1.72173e-15	2.13899e-14
EI24	-0.00649785	-0.00596665	8.135	0.999716	1
EID1	-0.485425	-0.514644	8.49209	0.20531	0.530712
EIF1	0.0979437	0.0992897	10.2451	1	1
EIF1AX	0.212366	0.251976	8.05631	0.942494	1
EIF2AK1	0.200206	0.235869	8.09338	0.866898	1
EIF2B5	0.192477	0.217883	8.15367	0.924845	1
EIF2S2	0.51063	0.588015	8.19652	0.101397	0.292192
EIF2S3	0.140968	0.156503	8.07231	0.968007	1
EIF3A	0.033657	0.0414897	8.12468	0.99507	1
EIF3B	-0.454332	-0.472974	8.58836	0.356135	0.803404
EIF3D	0.502072	0.56264	8.2628	0.128308	0.355842
EIF3E	0.576844	0.624638	8.51517	0.0433065	0.136772
EIF3F	0.233593	0.247319	8.59797	0.967815	1
EIF3G	-0.0428685	-0.0450019	8.69544	0.999997	1
EIF3H	0.507659	0.536659	8.70475	0.151079	0.411495
EIF3I	0.48101	0.521	8.58486	0.195332	0.509789
EIF3K	0.578685	0.607648	8.96684	0.0313222	0.103487
EIF3L	0.188905	0.19779	9.05578	0.996178	1
EIF3M	0.14774	0.163973	8.23781	0.976031	1
EIF4A1	-0.197623	-0.207998	9.02358	0.991443	1
EIF4A2	0.359232	0.376255	9.04943	0.758112	1
EIF4B	0.122555	0.128384	8.8274	0.999671	1
EIF4EBP1	0.568362	0.638561	8.04505	0.0563634	0.172852
EIF4G1	0.179123	0.183998	9.02198	0.999995	1
EIF4G2	0.119652	0.126105	9.04483	0.999811	1
EIF4H	0.128026	0.138318	8.52543	0.996669	1
EIF5	0.396706	0.473506	8.05066	0.306238	0.722567
EIF5A	-0.954781	-0.981015	8.9551	4.64085e-13	5.04485e-12
EIF6	-0.179473	-0.185565	8.76638	0.999172	1
ELF3	0.123967	0.160294	8.20989	0.822054	1
ELK4	0.0100012	0.0155153	8.28099	0.985176	1
ELL2	-0.782874	-0.871356	8.36727	0.000114948	0.000594263
ELN	0.130295	0.135031	8.07297	0.992624	1
ELOB	-0.138915	-0.139662	10.5919	1	1
ELOC	0.664998	0.753001	8.2458	0.00681202	0.0264128
ELOVL1	0.0129329	0.0123265	8.44034	0.999985	1
ELOVL5	-0.00961241	-0.0101946	8.72807	0.999916	1
ELOVL7	-0.714432	-1.00269	7.82448	0.000214507	0.00107253
EMC10	-0.443156	-0.470421	8.48071	0.353497	0.80045
EMC4	-0.153142	-0.166697	8.3185	0.986659	1
EMC6	0.219801	0.25279	8.25467	0.860485	1
EMC7	-0.0538859	-0.0628166	8.07154	0.996441	1
EMILIN1	0.282398	0.290593	8.70808	0.91693	1
EMP1	-0.141325	-0.164751	7.83128	0.904206	1
ENDOD1	-1.38614	-1.74478	8.01014	4.18128e-19	6.44393e-18
ENG	0.377072	0.397552	8.19942	0.554916	1
ENO1	0.469848	0.480268	9.33158	0.835117	1
ENPP5	-0.0414355	-0.0326444	7.91871	0.984347	1
ENSA	0.174123	0.184422	8.47449	0.989968	1
ENTPD5	0.640764	0.729589	8.48387	0.0188741	0.0656548
ENTPD6	-0.314267	-0.338194	8.50046	0.797941	1
ENY2	0.469392	0.526535	8.31525	0.192587	0.506285
EPAS1	-0.159327	-0.187497	7.98412	0.890107	1
EPB41L4A-AS1	0.316652	0.401955	7.97227	0.46487	0.983456
EPCAM	0.919114	0.997957	8.89718	5.70734e-06	3.43995e-05
EPDR1	0.256595	0.358074	7.7825	0.510269	1
EPHX2	-1.81015	-2.10673	8.3258	9.1967e-40	2.98586e-38
EPN1	-0.370304	-0.397501	8.33762	0.61308	1
EPS8L2	-0.176285	-0.195104	8.14643	0.954424	1
ERBB2	-0.298176	-0.332086	8.30739	0.741244	1
ERBB3	0.19972	0.248944	8.10135	0.799781	1
ERG	1.64991	2.67962	7.90786	8.00216e-14	9.36791e-13
ERGIC1	-0.494898	-0.510614	9.06754	0.211747	0.543273
ERGIC3	-0.0572796	-0.060797	8.77504	1	1
ERH	0.216757	0.247986	8.31327	0.884559	1
ERI3	-0.0952765	-0.101704	8.30561	0.998999	1
ERLEC1	-0.0337917	-0.0359459	8.39777	0.997016	1
ERP29	-0.281388	-0.292212	9.17953	0.964505	1
ERP44	0.214807	0.26871	8.03841	0.767374	1
ERRFI1	0.93251	1.06854	8.08196	6.5849e-05	0.00034933
ESD	0.280024	0.326262	8.08623	0.690335	1
ETFA	-0.0629784	-0.0737023	8.05587	0.999154	1
ETFB	-0.242227	-0.252263	8.66085	0.980318	1
ETS2	0.0876614	0.10737	7.87358	0.965555	1
ETV1	0.530335	1.41159	7.79255	0.00327545	0.0133821
EVL	0.587221	0.650768	8.22161	0.0384296	0.123729
EWSR1	0.197278	0.222491	8.29883	0.916615	1
EXOC7	-0.297159	-0.329703	8.28745	0.765622	1
EZR	-0.246938	-0.260403	8.72354	0.963025	1
F3	-0.632889	-0.704925	8.39539	0.0230024	0.0785566
F5	1.45731	1.44269e+08	7.59015	2.77363e-20	4.56337e-19
FABP5	2.0856	2.2518	8.8649	4.05495e-23	7.48016e-22
FADS2	0.923422	1.10528	8.15545	5.84812e-05	0.000312285
FAM110B	0.360725	0.568515	7.57938	0.161321	0.434532
FAM111A	-0.468282	-0.613948	8.02542	0.0874448	0.257782
FAM118A	1.5363	2.10466	7.8876	2.89804e-15	3.56401e-14
FAM129A	-0.840643	-0.967007	7.96084	2.83364e-05	0.000156816
FAM135A	0.202696	0.483143	7.83448	0.271947	0.665373
FAM162A	-0.323496	-0.342434	8.69173	0.786819	1
FAM174B	-1.26909	-1.41539	8.27384	4.75145e-18	6.68773e-17
FAM177A1	-0.205382	-0.221457	8.50868	0.964862	1
FAM210B	-0.224227	-0.262493	8.14563	0.938271	1
FAM213A	-0.802666	-0.897544	8.37287	5.9118e-05	0.000314994
FAM3B	-0.42234	-0.441325	8.85869	0.417585	0.907065
FAM3D	0.656211	1.44269e+08	7.79206	7.94915e-08	5.86551e-07
FAM50A	-0.23632	-0.255355	8.28304	0.942343	1
FAM84A	0.215116	0.258862	7.93944	0.798932	1
FAM89B	-0.0640302	-0.0656875	8.48611	0.999964	1
FAM96A	0.861177	1.02272	8.11719	5.40053e-05	0.000289654
FAM96B	0.128927	0.131922	9.09725	1	1
FASN	0.236974	0.239817	9.96146	0.986655	1
FASTK	-0.441451	-0.47125	8.26955	0.343313	0.786422
FAT1	-0.154466	-0.195276	7.94763	0.931398	1
FAU	0.191378	0.191819	11.9403	1	1
FBL	0.519641	0.575276	8.22042	0.106533	0.304111
FBLN1	-0.217316	-0.220222	9.61624	0.986986	1
FBLN2	0.477177	0.522217	8.00697	0.208946	0.537826
FBP1	-0.0470471	-0.0513352	8.09029	0.999363	1
FBXO25	0.0568148	0.0741742	8.02204	0.981943	1
FBXW5	-0.277665	-0.288471	8.65322	0.962613	1
FCER1G	-0.0591507	-0.0685616	7.88706	0.978165	1
FCGBP	0.0898719	0.290672	7.77722	0.532777	1
FCGRT	-0.0045974	-0.00492679	8.62545	0.999997	1
FDCSP	0.3048	1.44269e+08	7.4199	0.000769168	0.00351037
FDFT1	-0.741442	-0.823082	8.30531	0.000509857	0.00242481
FDPS	-0.0297572	-0.0333797	8.29395	0.999767	1
FECH	-0.397121	-0.560273	7.78325	0.211955	0.543273
FHL1	-1.1477	-1.18763	8.29218	1.40517e-14	1.68551e-13
FIS1	-0.632878	-0.642092	9.52141	0.000966367	0.00434152
FKBP1A	0.484028	0.516447	8.78144	0.207255	0.535061
FKBP2	-0.236422	-0.246233	8.88061	0.999535	1
FKBP3	-0.161333	-0.180081	8.22311	0.961227	1
FKBP4	0.0229525	0.0256415	8.50008	0.999789	1
FKBP5	0.42644	0.440382	9.1108	0.45417	0.965855
FKBP8	-0.0235142	-0.0236784	8.40908	0.999969	1
FLNA	-0.255026	-0.256471	10.5937	0.983766	1
FLNB	-0.433861	-0.46029	8.92828	0.390728	0.861797
FLNC	-0.684487	-0.707563	8.52313	0.00323456	0.0132595
FLOT1	0.275628	0.296481	8.32428	0.868565	1
FLOT2	-0.276361	-0.299467	8.31246	0.870744	1
FMC1	-0.575891	-0.6128	8.46238	0.0368658	0.119691
FMOD	-0.889379	-0.947724	8.33581	2.30595e-06	1.46989e-05
FN1	0.452926	0.46809	8.4048	0.340892	0.783088
FNTA	0.405609	0.483259	8.05234	0.285151	0.687326
FOLH1	1.57634	1.69436	9.2441	7.44441e-17	1.00706e-15
FOS	-1.39818	-1.41809	9.98938	8.60842e-19	1.28598e-17
FOSB	-0.927156	-0.953904	8.6641	9.45908e-06	5.53674e-05
FOXA1	-0.028288	-0.0284558	8.8784	0.999624	1
FSTL1	0.319075	0.329076	9.12995	0.891898	1
FSTL3	0.224215	0.241015	7.98902	0.89191	1
FTH1	0.47669	0.478035	12.1919	0.399633	0.877429
FTL	0.273827	0.274247	12.4511	0.999993	1
FUCA1	-0.974264	-1.15222	8.07965	2.34756e-08	1.83215e-07
FUNDC2	0.424803	0.482902	8.24954	0.290793	0.694198
FURIN	0.868733	0.928244	8.51456	1.95049e-05	0.000109687
FUS	0.630925	0.676176	8.60566	0.0102772	0.0380367
FXYD3	-0.941256	-0.949845	10.6815	1.41325e-11	1.39323e-10
FAAH	-0.642473	-0.686448	8.59111	0.00775657	0.0295635
FAAP20	0.0752065	0.0785509	8.56731	0.999874	1
G3BP2	-0.435861	-0.493833	8.29397	0.26557	0.652535
GABARAP	-0.524785	-0.555515	8.70714	0.105695	0.30243
GABARAPL2	0.224226	0.244596	8.80156	0.939174	1
GABRP	0.0505531	1.44269e+08	7.50381	0.167843	0.450107
GADD45B	0.16617	0.169591	8.88463	0.989548	1
GADD45G	-0.331646	-0.339643	9.23646	0.828962	1
GADD45GIP1	-0.452606	-0.464885	8.93378	0.477662	1
GALNT3	-0.573431	-0.814206	7.78434	0.0349329	0.11433
GALNT7	-0.763892	-0.931635	8.15503	0.000156503	0.000793926
GAMT	-1.50801	-1.60575	8.19808	3.23594e-33	9.05691e-32
GANAB	-0.0284286	-0.0301085	8.60532	0.999974	1
GAPDH	0.100707	0.101241	11.1291	1	1
GAS1	0.723268	1.20209	7.67068	0.00125303	0.00550573
GAS6	0.0182144	0.0183433	8.68844	0.999997	1
GATA2	0.201655	0.245058	8.04623	0.77021	1
GCNT1	0.0547047	0.120353	7.63636	0.820789	1
GCNT2	-0.189397	-0.317753	7.94754	0.536714	1
GCSH	0.0954718	0.11593	8.01976	0.969561	1
GDF11	1.26841	1.79751	7.68426	7.73096e-11	7.29646e-10
GDF15	-0.115203	-0.117178	9.52239	0.991719	1
GDI1	0.248767	0.281493	8.19654	0.824822	1
GDI2	0.0608247	0.0644781	8.44218	0.999662	1
GFPT1	0.0355515	0.0414962	8.20746	0.992557	1
GGCT	0.249163	0.297372	8.06605	0.894399	1
GGT1	-2.12918	-2.24974	8.47822	1.28186e-76	9.4586e-75
GHITM	-0.219727	-0.241596	8.37372	0.942385	1
GJB1	1.12008	1.72143	7.82314	5.0118e-09	4.109e-08
GLB1L2	-1.07477	-1.20309	8.09154	3.21139e-10	2.8962e-09
GLG1	0.0305679	0.0343364	8.24668	0.999075	1
GLIPR2	-0.587111	-0.64599	8.14605	0.0319322	0.105359
GLMP	-0.767891	-0.803983	8.97731	3.20225e-05	0.000176814
GLO1	0.13786	0.145907	9.19135	0.97981	1
GLRX	0.0491088	0.0651424	7.7547	0.943552	1
GLRX2	-0.212585	-0.263789	7.9901	0.889692	1
GLRX5	0.162345	0.189749	8.07721	0.924466	1
GLUD1	-0.580066	-0.653461	8.39162	0.0291667	0.0970232
GLUL	0.652478	0.689413	8.72855	0.00914593	0.0342094
GLYATL1	-0.738488	-1.2763	7.7084	0.00010223	0.000533042
GM2A	0.0482368	0.0553296	7.92262	0.997191	1
GMDS	-1.0024	-1.1526	8.0584	1.02059e-08	8.25626e-08
GMNN	2.51082	3.51856	8.292	9.10001e-32	2.46206e-30
GMPR	-0.119249	-0.133883	8.46895	0.97802	1
GNAI2	0.248889	0.262805	8.48374	0.94161	1
GNAS	0.0737701	0.0752511	9.91678	1	1
GNB1	0.502595	0.542627	8.66955	0.146047	0.399579
GNB2	-0.895958	-0.906953	9.78003	5.11268e-16	6.48404e-15
GNG5	0.162951	0.172139	8.88734	0.997449	1
GNL3	0.774295	0.965835	8.13046	0.000420409	0.00200725
GNMT	-3.56346	-3.90768	8.26371	2.62793e-236	2.13301e-233
GNPTAB	0.963227	1.49734	7.80476	8.72878e-07	5.92049e-06
GNPTG	-0.219329	-0.23934	8.23728	0.935592	1
GOLGA8A	0.647617	0.86683	7.79626	0.00796319	0.030203
GOLGB1	0.17173	0.195546	8.27296	0.939638	1
GOLM1	-0.513158	-0.537737	9.18691	0.162291	0.436661
GOLPH3	0.0991178	0.110493	8.5561	0.995198	1
GOT2	-0.0873814	-0.103291	8.03262	0.996176	1
GP2	2.18916	3.36602	8.07732	7.98472e-21	1.34088e-19
GPC1	0.00784643	0.00930404	8.16546	0.998752	1
GPI	-0.368124	-0.392177	8.4238	0.651568	1
GPNMB	0.883748	1.02461	7.85927	0.000235222	0.00116416
GPR108	-1.22265	-1.32576	8.2648	2.02207e-18	2.9308e-17
GPR160	0.813805	1.01334	8.02523	0.000161643	0.000816599
GPS1	-0.630865	-0.666541	8.41602	0.00867271	0.0326905
GPT2	-0.886042	-1.09528	8.10124	4.6339e-06	2.82796e-05
GPX3	-0.594632	-0.627328	8.35569	0.0376943	0.122037
GPX4	-0.19497	-0.196364	10.3704	1	1
GPAA1	-0.332505	-0.346391	8.60534	0.85684	1
GRASP	0.100531	0.115119	7.94858	0.947189	1
GREB1	-1.32226	-1.52608	8.36672	1.64472e-16	2.18846e-15
GRHPR	0.444175	0.489197	8.38817	0.278525	0.674835
GRINA	0.162778	0.167447	9.06987	1	1
GRK2	-0.008248	-0.00950362	8.4936	0.999993	1
GRN	-0.377666	-0.387237	9.16698	0.779922	1
GRSF1	0.0298546	0.0336558	8.07199	0.999318	1
GSN	-1.01793	-1.0323	9.2931	3.33911e-13	3.71267e-12
GSPT1	0.24212	0.278451	8.12896	0.9213	1
GSR	-0.597921	-0.702106	7.99275	0.0246715	0.0837866
GSTA1	0.502045	1.44269e+08	7.54288	2.24555e-06	1.43515e-05
GSTK1	-0.2022	-0.21564	8.41909	0.98067	1
GSTO1	-0.282661	-0.304093	8.25738	0.848097	1
GSTP1	0.106616	0.108803	9.43809	0.999855	1
GSTT2B	-3.23679	-4.0031	8.00333	9.18845e-173	3.72898e-170
GTF2A2	0.0333277	0.0429561	8.07789	0.994762	1
GTF2H5	0.230452	0.293725	8.08678	0.711256	1
GTF2I	-0.0422542	-0.0450793	8.77072	0.999958	1
GTF3A	0.296408	0.338857	8.05373	0.66526	1
GTF3C1	-0.367172	-0.392485	8.47385	0.633703	1
GTF3C6	-0.434754	-0.474126	8.63171	0.321817	0.750425
GUCY1A1	0.641606	0.859671	7.90387	0.00889532	0.0334778
GUK1	-0.370716	-0.374991	9.68816	0.970563	1
GUSB	-0.00820581	-0.00400769	8.09273	0.999701	1
GAA	-0.77986	-0.818634	8.55346	1.59192e-05	9.07805e-05
H1F0	0.132991	0.154946	8.40516	0.960404	1
H1FX	-0.257393	-0.262084	9.52326	0.999886	1
H2AFJ	-2.33811	-2.34909	11.0093	1.56417e-198	9.52187e-196
H2AFV	0.0300385	0.035669	8.39388	0.99939	1
H2AFY	0.640485	0.760355	8.16553	0.0101054	0.0375102
H2AFZ	-0.102354	-0.104941	8.69103	0.999459	1
H3F3A	0.677299	0.691036	10.0381	0.000604783	0.00282658
H3F3B	0.0279411	0.0287179	9.76847	1	1
[truncated: 1,557 more rows]
