# Supplementary material for: Spatial transcriptomics reveals strong association between SFRP4 and extracellular matrix remodeling in prostate cancer
Source: Commun Biol. 2024 Nov 8;7:1462. doi: 10.1038/s42003-024-07161-x (PMC11543834; doi:10.1038/s42003-024-07161-x)
Supplement: Supplementary file 5 — Supplementary Data 3 [file 42003_2024_7161_MOESM5_ESM.xlsx]

## Sheet: Sheet1
Supplemetary Data 3: Detected proteins in 114 LMD areas
Prot Num	uniprot accession no	Gene names	Number of samples with detection	Percentage of samples with detection
1	P06493	CDK1;CDC2	12	10.5263
2	A0A024R3M2	hCG_39893;GRAMD1B	4	3.50877
3	A0A024R4E5	HDLBP	96	84.2105
4	A0A024R6I7	SERPINA1	27	23.6842
5	A0A024RA52	PSMA2	77	67.5439
6	P46379-3	BAG6;BAT3	54	47.3684
7	A0A075B6F9	NOSIP	5	4.38596
8	A0A075B6G3	DMD	68	59.6491
9	A0A075B6H7	IGKV3-7;IGKV3OR2-268;IGKV3D-7	30	26.3158
10	A0A075B6K5	IGLV3-9	69	60.5263
11	A0A075B6P5	IGKV2D-28;IGKV2-40	47	41.2281
12	P0DP08	IGHV4-4;IGHV4-61;IGHV4-31	15	13.1579
13	A0A0C4DH67	IGKV1-8;IGKV1-9;IGKV1-27	16	14.0351
14	A0A075B730	EPPK1	50	43.8596
15	O15061-2	SYNM	44	38.5965
16	A0A075B7B8	IGHV3OR16-12	9	7.89474
17	A0A087WSV2	BLOC1S1	19	16.6667
18	A0A087WSY6	IGKV3D-15	3	2.63158
19	A0A087WT20	DCAF13	25	21.9298
20	A0A087WT45	GRIPAP1	58	50.8772
21	A0A087WT47	TNNI1	14	12.2807
22	A0A087WT59	TTR	73	64.0351
23	P13591	NCAM1	26	22.807
24	A0A087WTJ2	GIMAP1-GIMAP5	15	13.1579
25	A0A087WTJ9	UBR1	25	21.9298
26	A0A087WTU3	TEX264	43	37.7193
27	A0A2R8YG53	OSBPL2	7	6.14035
28	A0A087WTV6	PYCR2	47	41.2281
29	A0A087WU07	MINOS1	45	39.4737
30	A6NNI4	CD9	81	71.0526
31	A0A8I5KUC4	MAGT1	27	23.6842
32	A0A087WU59	PCDHGC4	42	36.8421
33	A0A0G2JMS5	MRPL45	31	27.193
34	A0A087WU65	VPS45	9	7.89474
35	A0A087WUB9	CTNNBL1	51	44.7368
36	A0A087WUI4	TPSB2;TPSAB1	14	12.2807
37	A0A087WUJ1	LIME1	9	7.89474
38	A0A087WUK2	HNRNPDL	34	29.8246
39	A0A087WUT0	MYEF2	25	21.9298
40	A0A087WUT6	EIF5B	59	51.7544
41	C9J2V2	IKBKG	38	33.3333
42	A0A087WV34	GLMP	24	21.0526
43	A0A087WV97	SMAP2	38	33.3333
44	A0A087WVD1	LENG9	32	28.0702
45	A0A087WY94	TAF9;AK6	5	4.38596
46	A0A087WVG4	PHF1	7	6.14035
47	Q06787	FMR1	16	14.0351
48	A0A087WVM2	CD177	42	36.8421
49	A0A087WVM4	MTHFD1L	3	2.63158
50	A0A087WVP4	SMTN	1	0.877193
51	A0A087WVV7	SRCIN1	15	13.1579
52	A0A087WVZ0	MPC1	20	17.5439
53	A0A087WVZ6	ZMYND8	19	16.6667
54	A0A087WW23	ALOX5AP	46	40.3509
55	A0A087WW43	ITIH3	1	0.877193
56	A0A087WW59	C11orf96	18	15.7895
57	A0A087WW77	LLGL1	7	6.14035
58	A0A087WW88	CHMP2B	45	39.4737
59	F8W8R3	POLD2	3	2.63158
60	A0A087WWM0	TRAPPC3	60	52.6316
61	A0A494C001	RBM15	38	33.3333
62	A0A087WWP8	RSBN1	36	31.5789
63	A0A087WWT6	RUNX1T1	1	0.877193
64	A0A087WWV0	RXFP1	6	5.26316
65	A0A087WX10	GALC	39	34.2105
66	E7EUC9	MLH1	14	12.2807
67	O95299	NDUFA10	46	40.3509
68	A0A087WXI2	FCGBP	2	1.75439
69	A0A087WXL6	VPS11	19	16.6667
70	A0A087WXM6	RPL17;RPL17-C18orf32	76	66.6667
71	A0A087WXP0	AZU1	1	0.877193
72	A0A494C1D2	ZNF761	2	1.75439
73	A0A087WY55	VTA1	62	54.386
74	A0A087WY71	AP2M1	57	50
75	F5GWT2	PDCD2	3	2.63158
76	A0A494C0Z1	KIAA0586	31	27.193
77	A0A087WZ13	RAVER1	62	54.386
78	A0A087WZ32	PLEKHA2	8	7.01754
79	M0QZS0	ARHGEF18	9	7.89474
80	A0A087WZP9	LIME1	4	3.50877
81	O43657	TSPAN6	48	42.1053
82	A0A087WZX2	NDUFB6	67	58.7719
83	F5H3Q5	COL4A6	19	16.6667
84	P09668	CTSH	10	8.77193
85	A0A087X0H8	TSC22D1	6	5.26316
86	A0A087X0K0	COL15A1	80	70.1754
87	A0A087X0K9	TJP1	83	72.807
88	A0A0A0MRB3	MUC1	41	35.9649
89	A0A087X0M4	SLC4A1AP	9	7.89474
90	A0A087X0M8	CHL1	9	7.89474
91	A0A087X0Q1	YTHDF3	34	29.8246
92	A0A087X0R6	SNX12	90	78.9474
93	A0A087X0S7	LRRC41	33	28.9474
94	H3BPN7	NTAN1	0	0
95	A0A087X0W9	OTUD6B	38	33.3333
96	A0A087X142	SEPT8	58	50.8772
97	H3BU88	TMSB15B;TMSB15A	7	6.14035
98	A0A087X1D0	CD40	12	10.5263
99	A0A087X1E4	ARFIP2	39	34.2105
100	J3QT73	COPS7B	37	32.4561
101	A0A087X1W8	CADM1	42	36.8421
102	H0YM70	PSME2	72	63.1579
103	A0A087X256	KIAA1033	2	1.75439
104	A0A087X296	PTGS1	27	23.6842
105	A0A087X2I1	PSMC6	70	61.4035
106	A0A096LPD8	UTY;KDM6A	27	23.6842
107	G3V5V2	WDR20	16	14.0351
108	A0A088AWP5	PRUNE2	61	53.5088
109	A0A096LNH6	DOCK1	27	23.6842
110	A0A096LNK9	SMTN	6	5.26316
111	A0A7P0Z472	ADSL	66	57.8947
112	A0A096LP25	AAK1	73	64.0351
113	G5E9D8	ITIH5	1	0.877193
114	A0A096LPC5	FAM21C	5	4.38596
115	A0A096LPE2	SAA2-SAA4;SAA2;SAA4	13	11.4035
116	A0A096LPH7	LOC102724200;TRAPPC10	12	10.5263
117	A0A0A0MQR7	POLR2E	35	30.7018
118	K7EM61	CLASRP	17	14.9123
119	A0A0A0MTC7	LAMA4	92	80.7018
120	A0A0A0MQT0	RBP1	3	2.63158
121	U3KQC1	WDR18	25	21.9298
122	A0A0A0MQU4	SCLY	1	0.877193
123	A0A0A0MQW0	MYEF2	12	10.5263
124	A0A0A0MQX7	SPOCK1	29	25.4386
125	C9JP00	MBNL1	27	23.6842
126	Q8N3J5	PPM1K	5	4.38596
127	A0A0A0MR05	MLST8	14	12.2807
128	H7C5T3	CCDC14	43	37.7193
129	H0Y966	CEP192	3	2.63158
130	A0A0A0MR74	DGAT1	13	11.4035
131	Q93074-2	MED12	14	12.2807
132	A0A0A0MR85	GSTM4	7	6.14035
133	P49406	MRPL19	49	42.9825
134	A0A0A0MRH0	NLE1	29	25.4386
135	A0A0A0MRI1	GPALPP1	23	20.1754
136	A0A0A0MRJ0	CDC42BPA	36	31.5789
137	A0A0A0MRJ7	F5	12	10.5263
138	F8W895	GPATCH4	6	5.26316
139	A0A0A0MRM8	MYO6	3	2.63158
140	A0A0A0MRP6	SMARCA1	31	27.193
141	A0A0A0MRR3	TAF8	51	44.7368
142	A0A0A0MRT6	ABI1	70	61.4035
143	O00712	NFIB	13	11.4035
144	F8WDP1	TBC1D22A	9	7.89474
145	A0A0A0MRZ8	IGKV3D-11	65	57.0175
146	A0A0A0MS09	IGHD	6	5.26316
147	A0A0A0MS15	IGHV3-49	2	1.75439
148	P54252-1	ATXN3	51	44.7368
149	A0A6I8PIQ6	COG4	42	36.8421
150	A0A0A0MS51	GSN	2	1.75439
151	A0A0A0MS59	SRCAP	16	14.0351
152	A0A0A0MS98	SLC4A1	8	7.01754
153	A0A0A0MS99	ABCC1	21	18.4211
154	A0A0A0MSA4	EPB41L3	7	6.14035
155	A0A0A0MSB8	EXOC7	30	26.3158
156	A0A0A0MSE2	HADH	65	57.0175
157	A0A0A0MSI5	TANGO2;C22orf25	3	2.63158
158	A0A0A0MSJ2	ARAP1	11	9.64912
159	A0A0A0MSK4	GPSM1	5	4.38596
160	F8WDU3	RFX5	5	4.38596
161	A0A0A0MSN4	ACE	8	7.01754
162	S4R3Z2	AKR1C3	5	4.38596
163	A0A0G2JKZ1	TAPBP	53	46.4912
164	P22570-3	FDXR	47	41.2281
165	Q5T6K7	NFYC	4	3.50877
166	A0A0A0MT32	LIPA	2	1.75439
167	A0A0A0MT35	FAM213B	29	25.4386
168	A0A0A0MT83	IVD	65	57.0175
169	A0A0A0MTB8	WDR36	36	31.5789
170	A0A0A0MTH3	ILK	84	73.6842
171	A0A0A0MTI1	DHCR24	29	25.4386
172	A0A0A0MTI6	ELOVL5	22	19.2982
173	A0A0A0MTJ9	NCEH1	39	34.2105
174	A0A0A0MTR7	RNF213	34	29.8246
175	A0A0A0MTS7	TTN	65	57.0175
176	A0A0A6YYA0	TMED7-TICAM2;TMED7	45	39.4737
177	A0A0A6YYC0	RPS6KA4	21	18.4211
178	A0A0A6YYH1	C15orf38-AP3S2;ARPIN	52	45.614
179	A0A0A6YYI3	PPAN-P2RY11;PPAN	9	7.89474
180	A0A0A6YYL4	CORO7-PAM16;CORO7	24	21.0526
181	A0A0B4J1R2	ACSS3	0	0
182	A0A0B4J1S2	FCAMR	2	1.75439
183	F5GY88	MED24	37	32.4561
184	A0A0B4J1W3	NAA15	7	6.14035
185	A0A0B4J1X5	IGHV3-74	0	0
186	A0A0B4J1Z1	SRSF7	76	66.6667
187	A0A0B4J1Z5	GTF2A2	7	6.14035
188	A0A0B4J222	ARL15	22	19.2982
189	A0A0B4J231	IGLL5;IGLC1	34	29.8246
190	A0A0B4J269	TUBB3	21	18.4211
191	H3BPN3	TRAPPC2L	5	4.38596
192	A0A0B4J2A0	TRPV1;SHPK	45	39.4737
193	Q5W0H4	TPT1	76	66.6667
194	P0DPI2	C21orf33	49	42.9825
195	Q15269	PWP2	7	6.14035
196	A0A0B4J2F0	PIGBOS1	34	29.8246
197	Q9H334-8	FOXP1	33	28.9474
198	P0DP01	IGHV1-3;IGHV1-69-2	7	6.14035
199	F5GX28	KDM4B	1	0.877193
200	G3V5T0	GSTZ1	21	18.4211
201	A0A0C4DFM1	TM9SF4	44	38.5965
202	A0A3B3ITT3	MGLL	10	8.77193
203	Q5T4F6	CRTAC1	5	4.38596
204	Q9H9P2-2	CHODL	11	9.64912
205	Q12959-3	DLG1	51	44.7368
206	A0A0C4DFV9	SET	57	50
207	A0A0C4DFX9	NELFA	48	42.1053
208	A0A0C4DFY0	SELPLG	8	7.01754
209	A8MXZ4	GPRC5C	10	8.77193
210	A0A0C4DFZ2	ARSA	29	25.4386
211	A0A0C4DG09	CADM3	8	7.01754
212	Q9NYB9	ABI2	28	24.5614
213	Q8NF91	SYNE1	52	45.614
214	A0A0C4DG41	ERG	10	8.77193
215	A0A0C4DG49	PVR	38	33.3333
216	A0A0C4DG62	ARL6IP4	52	45.614
217	A0A0C4DG89	DDX46	77	67.5439
218	A0A0C4DGA6	HLTF	25	21.9298
219	A0A0C4DGB0	SCOC	12	10.5263
220	A0A0C4DGB5	CAST	25	21.9298
221	A0A0C4DGB9	PPA2	9	7.89474
222	A0A0C4DGE4	STX3	26	22.807
223	A0A0D9SFD7	EHMT1	4	3.50877
224	D6R9N1	COX7B2	0	0
225	Q14839-2	CHD4	70	61.4035
226	A0A0C4DGH0	CD276	26	22.807
227	I3L1H9	ZG16B	8	7.01754
228	J3QRU8	GIT1	31	27.193
229	A0A0C4DGQ6	RPRD1A	54	47.3684
230	J3KRS1	DHRS7B	28	24.5614
231	A0A0C4DGS1	DDOST	75	65.7895
232	A0A0C4DGT3	IQSEC1	7	6.14035
233	A0A0C4DGV8	SEMA3B	7	6.14035
234	A0A0C4DGX7	POFUT2	3	2.63158
235	A0A0C4DGX8	ATP6AP1	35	30.7018
236	A0A0C4DH01	POLR3E	5	4.38596
237	A0A0C4DH07	LTBP4	11	9.64912
238	H7BXT7	BET1L	44	38.5965
239	A0A0C4DH31	IGHV1-18	12	10.5263
240	A0A0C4DH35	IGHV3-35	1	0.877193
241	A0A0C4DH38	IGHV5-51	1	0.877193
242	Q53F23	TBXAS1	2	1.75439
243	A0A0C4DH73	IGKV1-12;IGKV1-6	18	15.7895
244	P21127	CDK11B;CDK11A	53	46.4912
245	A0A0D9SEJ5	FAM120B	31	27.193
246	A0A1B0GWH8	CLN3	3	2.63158
247	A0A2R8YF78	DDX3X	62	54.386
248	A0A0D9SFD2	THEMIS	1	0.877193
249	A0A0D9SFG6	CYTH2;CYTH1;CYTH3	0	0
250	A0A1B0GWF2	STXBP1	28	24.5614
251	A0A0D9SG77	UBE3A	42	36.8421
252	A0A0D9SGE8	PHF6	42	36.8421
253	A0A0E3D6M1	MAGI2	1	0.877193
254	Q30118	HLA-DRA	71	62.2807
255	A0A140T9B7	HLA-F	8	7.01754
256	A0A0G2JHC2	PPP1R18	69	60.5263
257	Q5SUL5	HLA-A	13	11.4035
258	A0A0G2JII1	HLA-DPB1	22	19.2982
259	A0A0G2JIS2	EHMT2	42	36.8421
260	A0A140T9L0	WDR46	4	3.50877
261	P25440-2	BRD2	8	7.01754
262	A0A0G2JNK8	LAIR1	21	18.4211
263	Q9NX02	NLRP2	4	3.50877
264	A0A0G2JMN8	PRB2;PRB1	61	53.5088
265	A0A0G2JMB2	IGHA2	33	28.9474
266	A0A0G2JMP8	TMC4	46	40.3509
267	A0A7I2PJZ2	MAPT	39	34.2105
268	A0A0G2JMZ8	OCLN	36	31.5789
269	Q15155	NOMO1;NOMO2;NOMO3	56	49.1228
270	B0V3J0	TSEN34	33	28.9474
271	A0A0G2JNW7	SLC12A7	19	16.6667
272	A0A0G2JNZ2	SCRIB	59	51.7544
273	A0A0G2JPR0	C4A	1	0.877193
274	A0A0G2JR65	MUC2	18	15.7895
275	B4DHJ7	BNIP3	24	21.0526
276	A0A0J9YW69	NHSL2	8	7.01754
277	A0A0J9YX88	PHRF1	30	26.3158
278	A0A0J9YWL0	AIM1	59	51.7544
279	A0A0J9YWS4	EPB41L3	2	1.75439
280	A0A0J9YWT2	MPZ	23	20.1754
281	A0A0J9YWY6	SVIL	7	6.14035
282	A0A0J9YX62	DNAJB6	9	7.89474
283	O95319-3	CELF2	16	14.0351
284	K7ENH4	PPAP2C	6	5.26316
285	A0A0J9YXF2	PON2	51	44.7368
286	A0A0J9YXF8	PRR4	25	21.9298
287	A0A0J9YXN7	PLIN4	23	20.1754
288	P0DP03	IGHV3-23	13	11.4035
289	A0A0J9YYI4	SERINC5	49	42.9825
290	A0A0J9YYJ0	CNPY4	7	6.14035
291	A0A0R4J2E5	UBE2A	18	15.7895
292	P43243	MATR3	95	83.3333
293	A0A3B3IUA6	PROS1	22	19.2982
294	A0A1B0GW73	CLN6	22	19.2982
295	A0A0U1RQD2	CCDC149	29	25.4386
296	A0A8I5KT99	EIF4G3	22	19.2982
297	A0A0U1RQQ1	LRRC16A	20	17.5439
298	A0A0U1RQQ4	PROCR	31	27.193
299	Q6P3W7	SCYL2	39	34.2105
300	A0A0U1RQT8	CD99L2	17	14.9123
301	A0A0U1RQY8	ATP7B	10	8.77193
302	A0A7I2RAZ6	DENND4A	15	13.1579
303	A0A0U1RRB6	EXOC6B	32	28.0702
304	A0A0U1RRH1	RYR3	33	28.9474
305	A0A0U1RRH6	PHF14	20	17.5439
306	A0A0U1RRL5	ELF1	39	34.2105
307	A0A0U5Q247	HLA-DQB1	4	3.50877
308	A0A0X1KG75	COBLL1	65	57.0175
309	Q5SPM2	HLA-A	1	0.877193
310	A0A140T9R6	HLA-DQB1	5	4.38596
311	Q53Z42	HLA-A	43	37.7193
312	A0A140T9T6	HLA-DPB1	11	9.64912
313	A0A140T947	DHX16	5	4.38596
314	A0A140T963	CHMP3	17	14.9123
315	A0A140T9T7	TAP1	42	36.8421
316	A0A140TA33	TNXB	2	1.75439
317	A0A140TA86	QIL1	32	28.0702
318	A0A182DWF2	TXNRD2	53	46.4912
319	A0A182DWH4	HLA-DRB3	23	20.1754
320	P49908	SEPP1	32	28.0702
321	A0A1B0GUC3	FTO	84	73.6842
322	A0A1B0GWC4	AMT	15	13.1579
323	Q13510-2	ASAH1	42	36.8421
324	A0A1B0GTN9	PLEKHA7	24	21.0526
325	A0A1B0GTU4	PXN	57	50
326	A0A1B0GWD6	ATP6AP2	7	6.14035
327	A0A1B0GU45	LRMP	26	22.807
328	A0A1B0GU86	ACY1;ABHD14A-ACY1	35	30.7018
329	A0A1B0GUC2	UMAD1	3	2.63158
330	H0YJB5	RALGAPA1	55	48.2456
331	A0A1B0GUN5	PLEKHA6	23	20.1754
332	A0A1B0GUS7	UNC13B	20	17.5439
333	A0A1B0GUZ7	EFR3A	6	5.26316
334	A0A1B0GV68	FARP1	13	11.4035
336	A0A1B0GVN9	UROD	39	34.2105
337	A0A1B0GW44	CTSD	100	87.7193
338	A0A7P0T9C9	AGPS	7	6.14035
339	A0A1B0GWF1	KIAA1211	1	0.877193
340	D6R9Y5	INTS12	9	7.89474
341	F6WST4	ORMDL1;ORMDL2	40	35.0877
342	A0A1C7CYX1	ELMSAN1	29	25.4386
343	A0A1C7CYZ1	MAPK15	62	54.386
344	Q969N2	PIGT	13	11.4035
345	A0A1W2PNR9	IER3IP1	0	0
346	E9PKQ4	MED17	26	22.807
347	A0A1W2PPR3	ELP4	1	0.877193
348	H7C0U0	PARL	8	7.01754
349	F8W681	DPAGT1	16	14.0351
350	I3NI02	GOSR2	27	23.6842
351	A0A1W2PPX5	SCARB2	47	41.2281
352	A0A1W2PPZ5	TCEA1	70	61.4035
353	A0A1W2PQ16	CCNT1	13	11.4035
354	A0A1W2PQ72	LOC100421372	81	71.0526
355	A0A1W2PQV2	GCSH	2	1.75439
356	A0A1W2PR85	SYNJ2	34	29.8246
357	A0A1W2PRV5	SMN1;SMN2	40	35.0877
358	A0A1W2PS70	SCARB2	2	1.75439
359	A0A1X7SBZ2	DDX17	29	25.4386
360	A0A286YEX4	NFIC	24	21.0526
361	A0A286YEY1	IGHA1	95	83.3333
362	A0A2C9F2P4	PPT1	48	42.1053
363	A0A286YFF8	MON2	30	26.3158
364	A0A2R8Y691	CNOT3	29	25.4386
365	A0A2R8Y5L4	SGCE	4	3.50877
366	A0A2R8Y4N2	FAM65B	1	0.877193
367	A0A2R8Y4P2	TBCE	22	19.2982
368	P51532	SMARCA4	39	34.2105
369	A0A8I5KWE0	SPTLC1	18	15.7895
370	A0A804HI61	TNS1	40	35.0877
371	A0A2R8YFL3	IFNGR1	7	6.14035
372	A0A2R8Y4W2	EPS8	32	28.0702
373	A0A2R8Y4W7	SLC26A4	13	11.4035
374	A0A2R8YE50	PRKG1	20	17.5439
375	H3BV07	TBC1D24	9	7.89474
376	A0A2R8Y549	INADL	8	7.01754
377	A0A2R8Y566	KIAA1468	2	1.75439
378	A0A2R8Y595	CTCF	38	33.3333
379	A0A2R8YCH5	CTNNB1	79	69.2982
380	A0A2R8YEZ4	POLR1C	58	50.8772
381	A0A2R8Y5P9	SHROOM3	79	69.2982
382	A0A2R8Y623	RPS7	18	15.7895
383	A0A2R8YFH0	MSH2	19	16.6667
384	A0A2R8Y7W8	MEA1	17	14.9123
385	A0A2R8YDQ9	SUCLA2	68	59.6491
386	A0A2R8Y783	EPB41	11	9.64912
387	A0A2R8Y793	ACTB	53	46.4912
388	A0A2R8Y7A6	CACNB2	2	1.75439
389	A0A2R8YE59	COL4A3BP	32	28.0702
390	H3BS66	SMIM1	20	17.5439
391	A0A2R8Y7R9	PPFIA1	28	24.5614
392	A0A2R8Y7X9	HBG2;HBG1	5	4.38596
393	A0A2R8Y7Y4	ANKRD44	14	12.2807
394	P62263	RPS14	79	69.2982
395	E7ETK0	RPS24	65	57.0175
396	Q969G3	SMARCE1	57	50
397	A0A2R8Y880	RBBP6	35	30.7018
398	A0A2R8Y891	PFKM	68	59.6491
399	P15056	BRAF;RAF1	10	8.77193
400	F8WCB6	LZTR1	9	7.89474
401	P68400	CSNK2A1;CSNK2A3	65	57.0175
402	A0A2R8YD85	DOCK10	12	10.5263
403	H7BXF5	SAP130	36	31.5789
404	P17213	BPI	19	16.6667
405	A0A2R8YDQ0	VPS33B	42	36.8421
406	O14936	CASK	35	30.7018
407	A0A2R8YEA7	ACTB	32	28.0702
408	A0A2R8YF57	SLC33A1	16	14.0351
409	A0A2R8YFB7	TBCEL	19	16.6667
410	A0A2R8YFH5	SEC23B	83	72.807
411	A0A2R8YGH5	AP1S1	52	45.614
412	A0A2U3TZH3	EEF1A2	26	22.807
413	E9PNW4	CD59	96	84.2105
414	A0A2U3TZN9	ESRP1	27	23.6842
415	E9PB85	ZNF385B	6	5.26316
416	A0A384DVU0	PNPLA6	7	6.14035
417	A0A3B3IRI2	CTPS1	38	33.3333
418	A0A3B3IRL2	CREG1	6	5.26316
419	A0A3B3IRL5	IMPDH1	19	16.6667
420	A0A3B3IRP5	CDC73	53	46.4912
421	P30533	LRPAP1	14	12.2807
422	A0A3B3IRQ9	ADAR	3	2.63158
423	A0A8I5KXV4	HMBS	2	1.75439
424	A0A3B3IRS7	LMBRD1	33	28.9474
425	A0A3B3IRT8	SSR1	28	24.5614
426	Q02446	SP4;SP3;SP6;SP2;SP8;SP9	4	3.50877
427	A0A3B3IRX2	PLA2G2A	56	49.1228
428	F8VRB8	MED13L	6	5.26316
429	A0A3B3IRZ5	CCDC13	7	6.14035
430	F8W8M4	ABLIM1	14	12.2807
431	E5RG31	MCM4	23	20.1754
432	K7EIP0	ACP5	1	0.877193
433	A0A7P0T8Y4	ALG11	4	3.50877
434	A0A3B3ISF9	ECE1	23	20.1754
435	A0A7I2V610	IDE	29	25.4386
436	Q96KQ4	PPP1R13B	16	14.0351
437	F5H5A1	ACSF3	10	8.77193
438	A0A3B3ISQ4	EPS8L2	57	50
439	F5H2D0	C1R	43	37.7193
440	A0A3B3ISS6	GPNMB	59	51.7544
441	A0A3B3ISV4	VKORC1L1	37	32.4561
442	A0A3B3ISX9	TNXB	35	30.7018
443	A0A3B3ISZ4	PCGF6	8	7.01754
444	A0A3B3ISZ7	SCUBE2	20	17.5439
445	A0A3B3IT15	COPA	81	71.0526
446	A0A3B3IUA1	KIF1A;KIF1Bbeta;KIF1B	5	4.38596
447	A0A3B3IT47	WDR37	26	22.807
448	A0A3B3ITC2	SNTB1	52	45.614
449	A0A3B3ITH3	IMPACT	39	34.2105
450	A0A3B3ITK0	THBS2	22	19.2982
451	A0A3B3ITN0	PRUNE	4	3.50877
452	A0A3B3ITN8	GPRC5A	16	14.0351
453	A0A3B3ITP4	MMAA	4	3.50877
454	A0A3B3ITT5	RPL29	77	67.5439
455	Q14643	ITPR1	45	39.4737
456	A0A3B3ITW3	ABCD3	14	12.2807
457	A0A8I5KT86	ATP5L	57	50
458	H0YCF4	GEMIN2	15	13.1579
459	G3V500	EML1	6	5.26316
460	A0A3B3IU88	KTI12	12	10.5263
461	Q14258	TRIM25	58	50.8772
462	Q13144	EIF2B5	57	50
463	A0A3B3IUB5	HM13	1	0.877193
464	A0A3B3IUB9	BIRC6	46	40.3509
465	A0A6Q8PFA9	GLA	19	16.6667
466	Q14690	PDCD11	50	43.8596
467	Q8NFD5-3	ARID1B	36	31.5789
468	Q9Y6A5	TACC3	5	4.38596
469	Q5FC05	IL6ST	1	0.877193
470	A0A494BZV2	MPRIP	56	49.1228
471	G3V238	METTL10	3	2.63158
472	A0A494C017	MYADM	52	45.614
473	A0A494C039	HYOU1	95	83.3333
474	A0A7I2V387	TBK1	22	19.2982
475	A0A494C050	NKAP;NKAPL	18	15.7895
476	H0YFP3	PPOX	0	0
477	H0Y5D5	CIZ1	9	7.89474
478	A0A494C0U7	TRIM61	35	30.7018
479	A0A494C0V9	MZT2B;MZT2A	67	58.7719
480	O95453	PARN	25	21.9298
481	A0A494C0W5	TMEM173	34	29.8246
482	A0A494C0X7	ITGB2	72	63.1579
483	A0A494C0Z5	RAB33B	36	31.5789
484	A0A494C105	MFSD1	28	24.5614
485	A0A494C108	KRI1	17	14.9123
486	A0A494C115	AQP1	41	35.9649
487	A0A494C143	DIP2A	13	11.4035
488	A0A494C164	STAT2	8	7.01754
489	A0A494C1B8	TPP2	52	45.614
490	B7Z685	GUCY1B3	24	21.0526
491	A0A494C1E9	NFKB1	19	16.6667
492	A0A494C1F2	NUP214	54	47.3684
493	C9J8U1	SPECC1L;SPECC1L-ADORA2A	32	28.0702
494	E9PEM5	LRBA	80	70.1754
495	P26885	FKBP2	54	47.3684
496	A0A494C1S7	GTF3C3	31	27.193
497	A0A499FI31	SART3	89	78.0702
498	A0A499FIZ0	WDR26	10	8.77193
499	K7ES72	CAPS	55	48.2456
500	A0A4W8VX11	PCM1	32	28.0702
501	A0A4W8W4R1	CGREF1	20	17.5439
502	A0A4W8ZXM2	IGHV3-72;IGHV3-15;IGHV3-73	9	7.89474
503	A0A4W9A917	IGHG3	81	71.0526
504	A0A590UJ56	CUL1	27	23.6842
505	U3KPX3	CSNK1A1	4	3.50877
506	A0A590UJZ9	DMBT1	55	48.2456
507	C9JE12	TMUB1	27	23.6842
508	A0A590UJJ4	KCNAB2	2	1.75439
509	A0A590UJJ8	LRP8	14	12.2807
510	A0A590UJK4	SRSF6	78	68.4211
511	A0A590UK95	ITCH	22	19.2982
512	A0A590UJS4	NIPBL	30	26.3158
513	A0A590UJU8	MYL2	31	27.193
514	Q01433	AMPD2	60	52.6316
515	A0A5F9UP49	SDF4	36	31.5789
516	A0A5F9YFS9	SPCS1	17	14.9123
517	A0A5F9ZI65	ANK2	18	15.7895
518	F6R5I9	AMD1	1	0.877193
519	A0A5F9ZHJ0	ACAT1	20	17.5439
520	A0A5F9ZHL1	ACAT1	75	65.7895
521	A0A5F9ZHN7	SACM1L	67	58.7719
522	P51648-2	ALDH3A2	68	59.6491
523	A0A5F9ZHR7	ACP2	46	40.3509
524	A0A8C8KI72	MEN1	9	7.89474
525	A0A5F9ZHY7	BRI3BP	28	24.5614
526	A0A5H1ZRP4	NELFB	54	47.3684
527	A0A5H1ZRQ2	DDX17	5	4.38596
528	A0A5H1ZRQ7	IGLC7	2	1.75439
529	A0A5K1VW54	ADK	53	46.4912
530	Q96HD1-2	CRELD1	63	55.2632
531	M0QXA7	WIZ	32	28.0702
532	A0A669KAX3	WFS1	57	50
533	A0A669KAX4	CUL4B	30	26.3158
534	A0A669KAX9	MRPL2	8	7.01754
535	O60716-3	CTNND1	14	12.2807
536	Q92538	GBF1	15	13.1579
537	Q09472	EP300	15	13.1579
538	A0A669KBH7	BCAP29	52	45.614
539	A0A669KB29	CXXC1	3	2.63158
540	E7EPV7	SNCA	17	14.9123
541	A0A669KB51	DDHD1	8	7.01754
542	A0A669KB71	TOX4	27	23.6842
543	A0A669KB77	MAP2	7	6.14035
544	A0A669KBC2	CDKL5	4	3.50877
545	A0A669KBE6	TMEM30A	53	46.4912
546	A0A669KBF1	PRX	11	9.64912
547	H7BZ70	KRTCAP3	8	7.01754
548	A0A669KBH2	SYNE2	2	1.75439
549	A0A6E1W127	MYH7B	24	21.0526
550	A0A6I8PL42	LARS	63	55.2632
551	A0A6I8PIX7	SVIL	5	4.38596
552	A0A6I8PRU6	KRTCAP2	2	1.75439
553	A0A6I8PR89	DNAJC7	31	27.193
554	I3L1H5	DPH1	4	3.50877
555	A0A7P0T1I0	FAT4	2	1.75439
556	A0A6Q8JTU6	ANO7	2	1.75439
557	Q08379	GOLGA2	67	58.7719
558	A0A6Q8PF69	IKBKAP	7	6.14035
559	A0A6Q8PFF7	CLCC1	49	42.9825
560	B4DHE8	MSI2	23	20.1754
561	A0A6Q8PHG4	TRIM2	21	18.4211
562	A0A6Q8PHH7	NGLY1	12	10.5263
563	Q27J81	INF2	46	40.3509
564	P12081	HARS	42	36.8421
565	A0A6Q8PGH7	KIF2A	9	7.89474
566	A0A6Q8PFC6	GATM	31	27.193
567	A0A6Q8PFJ0	LMNA	94	82.4561
568	A0A6Q8PFK4	HLCS	5	4.38596
569	A0A6Q8PFP7	PRX	45	39.4737
570	A0A6Q8PFU3	PAFAH1B1	31	27.193
571	A0A6Q8PFY7	TFG	66	57.8947
572	A0A6Q8PGB0	POLR2A	50	43.8596
573	A0A6Q8PGB2	LRSAM1	16	14.0351
574	A0A6Q8PGI1	CALD1	1	0.877193
575	B1ANE3	MTR	1	0.877193
576	A0A6Q8PHK0	TRIP12	18	15.7895
577	P49902	NT5C2	33	28.9474
578	A0A7I2S2S9	GNB4	1	0.877193
579	A0A7I2ST14	NDRG1	2	1.75439
580	A0A7I2SVS4	HDAC4;HDAC9;HDAC5	2	1.75439
581	A0A7I2V2D2	SERPING1	67	58.7719
582	A0A7I2V5A2	HGS	73	64.0351
583	P05556	ITGB1	96	84.2105
584	F8VZJ2	NACA	88	77.193
585	A0A7I2YQT5	CTSC	8	7.01754
586	A0A7I2V2R3	HNRNPA3	51	44.7368
587	A0A7I2V2R5	DPP4	76	66.6667
588	A0A7I2V2T3	IMPDH2	70	61.4035
589	A0A7I2V482	MTHFD2	6	5.26316
590	O14980	XPO1	66	57.8947
591	A0A7I2V5E1	ACBD5	47	41.2281
592	A0A7I2V4N1	HNRNPA2B1;HNRPA2B1	11	9.64912
593	A0A7I2V340	KPNA4	79	69.2982
594	J3QLL0	KPNA2	26	22.807
595	P49810	PSEN2	10	8.77193
596	K7EIF9	STAT5A	3	2.63158
597	Q5JRX3-2	PITRM1	64	56.1404
598	Q8WVM8	SCFD1	81	71.0526
599	A0A7I2V3F3	NCL	5	4.38596
600	Q96D53	ADCK4	36	31.5789
601	O60282	KIF5C	52	45.614
602	P09651	HNRNPA1;HNRNPA1L2	102	89.4737
603	A0A7I2V3S7	BCL2	9	7.89474
604	A0A7I2YQL2	BTF3	23	20.1754
605	P40763	STAT3	57	50
606	A0A7I2YQ97	ADAM9	39	34.2105
607	A0A7I2V3X4	NMT1	48	42.1053
608	A0A7I2V428	NCL	75	65.7895
609	A0A7I2V430	DDX1	71	62.2807
610	A0A7I2V457	NUDCD1	32	28.0702
611	A0A7I2V474	TMPRSS2	62	54.386
612	A0A7I2V4B4	EIF3E	66	57.8947
613	A0A7I2V4I5	ZC3H13	38	33.3333
614	P10619	CTSA	42	36.8421
615	A0A7I2V4L7	PABPC4	62	54.386
616	C9JN15	PPIG	44	38.5965
617	A0A7I2V5R1	NEK9	42	36.8421
618	C9J459	SLC4A2	11	9.64912
619	K7EQG1	QPCTL	12	10.5263
620	A0A7I2V5Y7	NONO	94	82.4561
621	A0A7I2V697	SGTA	64	56.1404
622	Q16851-2	UGP2	9	7.89474
623	A0A7I2YQ93	PLAT	15	13.1579
624	Q13347	EIF3I	77	67.5439
625	A0A7I2YQU6	WASH6P	14	12.2807
626	A0A7N4I394	PRPF40A	31	27.193
627	G5E9W7	MRPS22	28	24.5614
628	Q15147-2	PLCB4	12	10.5263
629	A0A7P0TA34	ARFGEF2	42	36.8421
630	A0A7P0T808	PIP5K1C	6	5.26316
631	Q99986	VRK1	6	5.26316
632	A0A7P0T904	CTSS	9	7.89474
633	A0A7P0TB35	OAS1	5	4.38596
634	A0A7P0T868	AATF	28	24.5614
635	A0A7P0T890	DST	34	29.8246
636	A0A7P0T893	AKAP8	43	37.7193
637	A0A7P0T8Z7	SNX9	56	49.1228
638	A0A7P0TA52	AGT	49	42.9825
639	A0A7P0Z4K8	DDX20	6	5.26316
640	Q9UBR2	CTSZ	41	35.9649
641	A0A7P0T8J7	AAR2	17	14.9123
642	A0A7P0T8N8	TCERG1	59	51.7544
643	Q9Y6K5	OAS3	30	26.3158
644	A0A7P0TAZ7	DDX60	5	4.38596
645	A0A7P0T9X2	ALG5	5	4.38596
646	A0A7P0T915	SIRT5	4	3.50877
647	A0A7P0T9B9	ADAMTSL1	12	10.5263
648	A0A7P0T9D5	SIGMAR1	63	55.2632
649	A0A7P0T9D8	CARKD	20	17.5439
650	A0A7P0T9R9	CRAT	58	50.8772
651	A0A8I5KU79	MBLL;MBNL2	25	21.9298
652	P43490	NAMPT	74	64.9123
653	A0A7P0TAH4	PPIL2	17	14.9123
654	A0A7P0TA76	ACSL3	55	48.2456
655	A0A7P0TAN5	HTT	21	18.4211
656	A0A7P0TA83	RELN	8	7.01754
657	A0A7P0TA85	BSG	83	72.807
658	A0A7P0TAE3	AKAP8L	31	27.193
659	A0A7P0TAG1	DLAT	69	60.5263
660	A0A7P0TAK7	DDB1	69	60.5263
661	P08195	SLC3A2	31	27.193
662	A0A7P0TB97	DNAJC10	2	1.75439
663	A0A7P0TB21	MDGA1	5	4.38596
664	P07237	P4HB	104	91.2281
665	P27824-2	CANX	96	84.2105
666	A2A376	DDX58	21	18.4211
667	A0A7P0TBA9	EIF2AK2	29	25.4386
668	A0A7P0TBI1	ANO6	20	17.5439
669	A0A7P0Z4R7	ASPM	1	0.877193
670	A0A7P0Z497	PPIB	74	64.9123
671	J3KPY9	ANTXR2	43	37.7193
672	A0A7P0Z4F9	ADAR	44	38.5965
673	O95630	STAMBP	3	2.63158
674	A0A804HJY5	TBCD	24	21.0526
675	A0A8I5KRR9	DHCR7	37	32.4561
676	A0A804HLH6	TUBGCP2	16	14.0351
677	A0A804HI95	ACTN2	2	1.75439
678	A0A804HIB8	TTC1	54	47.3684
679	A0A804HIS0	GMPPA	59	51.7544
680	A0A804HJ17	TPP1	76	66.6667
681	Q9HCC0	MCCC2	85	74.5614
682	A0A804HJB7	TACO1	8	7.01754
683	E3W994	CLASP2	41	35.9649
684	A0A804HJM6	AKT1	39	34.2105
685	A0A804HK10	TLK2	2	1.75439
686	J3KPF0	HECTD4	8	7.01754
687	A0A804HJZ5	TBL1X	16	14.0351
688	A0A804HK06	ARHGAP32	5	4.38596
689	P42704	LRPPRC	73	64.0351
690	P51659	HSD17B4	82	71.9298
691	A0A804HKE7	MAP4	67	58.7719
692	A0A804HKN5	LTF	6	5.26316
693	A0A804HL54	IARS	51	44.7368
694	A0A804HL84	ETFDH	44	38.5965
695	A0A804HLC1	ATL1	15	13.1579
696	A0A8C8KBL6	ITGA6	78	68.4211
697	A0A8C8KBU6	IL16	47	41.2281
698	A0A8C8MQ70	UBAP2	25	21.9298
699	A0A8I5KNN2	DDX21	50	43.8596
700	A0A8I5KW10	CWC27	7	6.14035
701	A0A8I5KPG1	SEC16A	5	4.38596
702	O75534-4	CSDE1	56	49.1228
703	H7C0H7	ARL6IP6	29	25.4386
704	O95260	ATE1	9	7.89474
705	Q08378	GOLGA3	52	45.614
706	A0A8I5KQU8	TAF10	3	2.63158
707	O95248	SBF1	41	35.9649
708	E9PH82	FAM98A	28	24.5614
709	P00387-3	CYB5R3	79	69.2982
710	O60341-2	KDM1A	41	35.9649
711	A0A8I5KWJ9	RAB3GAP2	18	15.7895
712	A0A8I5KTE8	EMC1	37	32.4561
713	A0A8I5KRQ9	HOOK1	33	28.9474
714	A0A8I5KU67	EMC3	0	0
715	A0A8I5KVK5	PNKD	20	17.5439
716	E9PD50	SMG7	8	7.01754
717	A0A8I5KST9	MAST3	3	2.63158
718	A0A8I5KSX0	ITGA7	70	61.4035
719	A0A8I5KSY3	CYB5B	4	3.50877
720	A0A8I5KT61	USP53	28	24.5614
721	A0A8I5KTZ3	IQCJ-SCHIP1	3	2.63158
722	A0A8I5KU76	ERP44	92	80.7018
723	X6RI37	SHOC2	0	0
724	F8W7Q4	FAM162A	69	60.5263
725	A0A8I5KUN3	BCAS1	47	41.2281
726	A0A8I5KUS5	TCEB2	40	35.0877
727	A0A8I5KXJ0	ERMP1	40	35.0877
728	Q96DZ1	ERLEC1	30	26.3158
729	A0A8I5QJB7	GCC2	19	16.6667
730	E9PNX6	ARHGAP27	1	0.877193
731	A0A8I5QKR2	PTEN	17	14.9123
732	A0A8I5KW93	MTM1	23	20.1754
733	A0A8I5KWH9	KIAA1210	57	50
734	A0A8I5KWT8	MYH9	110	96.4912
735	E9PKN0	PCF11	9	7.89474
736	A0A8I5KX72	NKRF	5	4.38596
737	A0A8I5KX85	CDV3	7	6.14035
738	A0A8I5KXR3	KMT2A	26	22.807
739	H0YC99	LTBP3	14	12.2807
740	A0A8I5KZ38	MYH10	92	80.7018
741	A0AV96	RBM47	40	35.0877
742	A0AVT1	UBA6	60	52.6316
743	A0MZ66	KIAA1598	63	55.2632
744	A1IGU5	ARHGEF37	17	14.9123
745	A1KXE4-2	FAM168B	24	21.0526
746	M0R026	ILVBL	33	28.9474
747	A1L170	C1orf226	20	17.5439
748	A1L4H1	SSC5D	40	35.0877
749	A2A2V1	PRNP	79	69.2982
750	H7C5M1	RBM34	5	4.38596
751	A2A369	DOCK8	21	18.4211
752	A2A3N6	PIPSL	7	6.14035
753	A2AAZ0	HLA-DQB1	12	10.5263
754	A2AB89	RGL2	0	0
755	A2ACR1	PSMB9	38	33.3333
756	A2AEA2	HLA-C	10	8.77193
757	A2BFX2	HLA-DRB1	55	48.2456
758	A2IDC7	MRPL28	12	10.5263
759	A2RTX5-2	TARSL2	11	9.64912
760	A2RU48	SMCO3	11	9.64912
761	A2VCS9	MAP9	20	17.5439
762	A3KFI5	NBL1	6	5.26316
763	K7ES28	SBNO2;SBNO1	8	7.01754
764	A5D8V6	VPS37C	51	44.7368
765	A5PLN9-7	TRAPPC13	7	6.14035
766	A5YKK6	CNOT1	34	29.8246
767	A6NC48	BST1	14	12.2807
768	A6NC98-3	CCDC88B	2	1.75439
769	A6NCN2	KRT87P	3	2.63158
770	A6NCS6	C2orf72	20	17.5439
771	A6NDG6	PGP	6	5.26316
772	A6NDN3	GOLGA6B;GOLGA6A	14	12.2807
773	H7BXY6	TSPAN14	32	28.0702
774	D6RAX1	DTNBP1	23	20.1754
775	A6NFX8	NUDT5	15	13.1579
776	K7EIJ0	WBP2	14	12.2807
777	A6NGJ0	DYNLT3	0	0
778	E9PIZ0	YIF1A	27	23.6842
779	A6NGY5	OR51F1	39	34.2105
780	C9K0F7	CRYZL1	1	0.877193
781	A6NHQ2	FBLL1	18	15.7895
782	A6NHR9	SMCHD1	38	33.3333
783	P14598	NCF1;NCF1B;NCF1C	31	27.193
784	A6NIH7	UNC119B	42	36.8421
785	A6NKD9	CCDC85C	10	8.77193
786	E9PJK1	CD81	56	49.1228
787	A6PVU8	TUFT1	32	28.0702
788	A8CG34	POM121C;POM121	32	28.0702
789	A8K2U0	A2ML1	9	7.89474
790	A8K7Q2	HSPA8	3	2.63158
791	Q16082	HSPB2;HSPB2-C11orf52	4	3.50877
792	A8MQ02	MLLT4	71	62.2807
793	Q6WN34-3	CHRDL2	25	21.9298
794	A8MRB1	S100B	15	13.1579
795	A8MTF8	FAM3B	39	34.2105
796	C9JB34	MPP1	19	16.6667
797	A8MUM1	TSSC1	28	24.5614
798	C9JLM6	WBP1	2	1.75439
799	P53801	PTTG1IP	65	57.0175
800	A8MXV4	NUDT19	29	25.4386
801	M0R308	PIK3C3	2	1.75439
802	A8MZF9	DRG2	30	26.3158
803	A9Z1W8	SUN5	1	0.877193
804	A9Z1X7	SRRM1	79	69.2982
805	B0AZT2	LOX	7	6.14035
806	B0I1T2	MYO1G	35	30.7018
807	B0QXZ6	CBX6	1	0.877193
808	H0Y6J8	MICALL1	28	24.5614
809	B0QY89	EIF3L	55	48.2456
810	B0QYH2	HSCB	13	11.4035
811	B0QYK0	EWSR1	68	59.6491
812	H3BQQ9	UBE2I	40	35.0877
813	B0UXQ0	HLA-A	18	15.7895
814	B0YIW2	APOC3	73	64.0351
815	B1AHB1	MCM5	7	6.14035
816	B1AJY5	PSMD10	56	49.1228
817	B1AK20	DNAJC11	14	12.2807
818	B1AK63	MEAF6	35	30.7018
819	B1AKL4	EIF4ENIF1	14	12.2807
820	B1AKN3	RERE	31	27.193
821	B1AKN7	NFIA	36	31.5789
822	B1AKP2	TSPAN2	6	5.26316
823	B1AKZ5	PEA15	59	51.7544
824	B1AL88	FAM155A	14	12.2807
825	P60891	PRPS1	19	16.6667
826	B1ALK7	ARHGEF7	22	19.2982
827	B1ALM5	TMEM9	27	23.6842
828	B1AMB1	MAPKAP1	13	11.4035
829	B1AMS2	SEPT6	62	54.386
830	B1AMY1	TRAF2	6	5.26316
831	E9PJ77	LGALS8	4	3.50877
832	B1AP13	CD55	31	27.193
833	F5H5N2	ISCU	11	9.64912
834	B3KS98	EIF3H	56	49.1228
835	B3KSI3	BCAT2	39	34.2105
836	C9J5N1	PTGES3L-AARSD1;AARSD1	32	28.0702
837	B3KVL5	ZCCHC10	12	10.5263
838	B3KW70	MFAP5	71	62.2807
839	B3KY94	CDIPT	27	23.6842
840	B4DDF4	CNN2	85	74.5614
841	B4DEE8	MGMT	28	24.5614
842	B4DEH8	PABPN1	6	5.26316
843	B4DEM9	POLDIP2	17	14.9123
844	B4DFY5	MAP2K1	59	51.7544
845	B4DI03	SEC11L3;SEC11C	9	7.89474
846	C9JM82	SEPT5	17	14.9123
847	B4DJI7	SNX11	3	2.63158
848	H3BRY6	VWA9	14	12.2807
849	O75390	CS	92	80.7018
850	B4DLN1	2	34	29.8246
851	B4DLR8	NQO1	42	36.8421
852	B4DR61	SEC61A1	2	1.75439
853	B4DR80	STK24	53	46.4912
854	B4DRN8	ZDHHC20	14	12.2807
855	B4DT96	NUPL2	28	24.5614
856	C9JEN3	TMBIM1	70	61.4035
857	F5H4R4	DCP1B	26	22.807
858	R4GNC0	NAAA	29	25.4386
859	B4DXZ6	FXR1	39	34.2105
860	B4E0K5	MAPK14	25	21.9298
861	Q8NBY1	STK26	8	7.01754
862	E5RGY0	DERL1	11	9.64912
863	B4E1N1	ARMC6	12	10.5263
864	B4E1Z4	CFB	92	80.7018
865	B4E2Q0	ATP2C1	3	2.63158
866	B4E3T4	RBPMS	45	39.4737
867	B5MBW9	CHCHD10	20	17.5439
868	B5MBX5	LBH	13	11.4035
869	B5MBZ0	EML4	80	70.1754
870	H7C040	AGR3	2	1.75439
871	P16422	EPCAM	57	50
872	B5MCC0	THAP4	0	0
873	B5MCF9	PES1	43	37.7193
874	B5MCN7	NCOA1	4	3.50877
875	B5MD46	TBC1D10A	28	24.5614
876	B5MDF5	RAN	74	64.9123
877	E7EW69	SEPT10	22	19.2982
878	B7WPE2	EML3	25	21.9298
879	B7WPG3	HNRNPLL	17	14.9123
880	B7Z2Y2	COG2	33	28.9474
881	F8W1R0	FGD4	31	27.193
882	Q15796	SMAD2	24	21.0526
883	B7Z613	GPM6B	11	9.64912
884	B7Z6D5	DDX27	43	37.7193
885	B7Z7F3	RANBP3	49	42.9825
886	E9PPB4	PEX19	6	5.26316
887	F8VPY7	PPHLN1	29	25.4386
888	M0QZP6	CD37	6	5.26316
889	B7ZBM3	FOXP4	2	1.75439
890	B7ZC38	SH3GLB2	67	58.7719
891	B7ZKJ8	ITIH4	83	72.807
892	B7ZL14	FNBP1	40	35.0877
893	E5RJM0	CPEB4	3	2.63158
894	C9J173	INPP1	0	0
895	B8ZZG1	MPP6	33	28.9474
896	F8WBH6	SFXN5	15	13.1579
897	B8ZZK0	ARHGAP15	2	1.75439
898	B8ZZN6	SUMO1	57	50
899	B8ZZQ6	PTMA	102	89.4737
900	B8ZZV5	MRPL30	4	3.50877
901	C9J2I0	AGFG1	28	24.5614
902	B8ZZZ4	CD8A	24	21.0526
903	B9A018	USP39	63	55.2632
904	B9A035	NT5C3A	21	18.4211
905	B9A054	RHBDD1	26	22.807
906	B9A067	IMMT	88	77.193
907	O95602	POLR1A	66	57.8947
908	B9ZVT1	RBM12B	9	7.89474
910	C4AMC7	WASH3P;WASH2P;WASH1;WASH4P	8	7.01754
911	C9IZ01	GFM1	14	12.2807
912	Q969M7	UBE2F;UBE2F-SCLY	10	8.77193
913	C9IZW8	NDUFB2	66	57.8947
914	C9J0I9	ZC3HC1	20	17.5439
915	C9J0J7	PFN2	40	35.0877
916	C9J0K6	SRI	85	74.5614
917	C9JE98	NCOR2	32	28.0702
918	F8WAG1	RAB17	7	6.14035
919	C9J126	CDH2	7	6.14035
920	C9J2G3	OXSM	0	0
921	P30876	POLR2B	42	36.8421
922	C9J3D7	CROT	27	23.6842
923	C9J3N8	HSPB1	6	5.26316
924	F8WAU7	SEC22A	16	14.0351
925	C9J4H5	SEMA3F	5	4.38596
926	P08069	IGF1R	42	36.8421
927	C9J712	PFN2	47	41.2281
928	C9J715	NISCH	23	20.1754
929	C9J7K9	PLSCR1	58	50.8772
930	C9J880	GLT8D1	31	27.193
931	C9J8T6	COX17	14	12.2807
932	C9J9K3	RPSA	94	82.4561
933	C9JA08	NMD3	3	2.63158
934	C9JA28	SSR3	41	35.9649
935	C9JAG1	EPT1	9	7.89474
936	C9JAW5	HIGD1A	59	51.7544
937	C9JNK6	MTX2	0	0
938	F8WBM2	IFT57	15	13.1579
939	C9JBI3	PSPH	20	17.5439
940	C9JDS9	TUBA4A	1	0.877193
941	C9JTS3	AAMP	0	0
942	C9JEH7	RPS4Y1	18	15.7895
943	C9JEZ4	CDC42EP3	12	10.5263
944	C9JF66	TRAT1	4	3.50877
945	C9JFE4	GPS1	53	46.4912
946	C9JFR7	CYCS	15	13.1579
947	C9JG41	ITM2C	3	2.63158
948	C9JI98	TMEM238	46	40.3509
949	C9JIF9	APEH	69	60.5263
950	C9JIK8	ATG4B	5	4.38596
951	C9JJ19	MRPS34	8	7.01754
952	C9JJT5	ATP5J2-PTCD1;ATP5J2	50	43.8596
953	C9JJX6	ARVCF	39	34.2105
954	C9JKF1	SAMD9	1	0.877193
955	C9JKG1	BGN	22	19.2982
956	C9JPX5	STARD3NL	34	29.8246
957	C9JKQ2	NDUFB3	59	51.7544
958	C9JLU1	POLR2H	20	17.5439
959	I3L2L5	FAM195B	13	11.4035
960	C9JME2	FARP1	35	30.7018
961	C9JNE2	OARD1	10	8.77193
962	C9JRJ5	LIMD1	43	37.7193
963	C9JRR0	C2orf40	1	0.877193
964	C9JRZ6	CHCHD3	84	73.6842
965	C9JU48	ANKRD54	46	40.3509
966	C9JUH5	SERP1;SERP2	24	21.0526
967	C9JV77	AHSG	72	63.1579
968	C9JX88	PSMC2	80	70.1754
969	C9JXG5	THOC5	30	26.3158
970	C9JYN0	SYPL1	70	61.4035
971	C9JYS5	TVP23C;TVP23B;TVP23C-CDRT4	20	17.5439
972	Q9NUM4	TMEM106B	29	25.4386
973	C9JZR7	ACTB	10	8.77193
974	C9JZY6	UBE2H	0	0
975	C9K0J5	RAPH1	15	13.1579
1082	D3DPS3	RPRC1;MAP7D1	54	47.3684
1083	F6U1T9	PPP3R1	0	0
1084	D3YTG3	ABI3BP	31	27.193
1085	D5H3J5	HLA-B	39	34.2105
1086	D6R8Z3	MAEA	13	11.4035
1087	D6R934	C1QB	63	55.2632
1088	D6R9H7	ATP5G1;ATP5G2;ATP5G3	29	25.4386
1089	D6RA00	ENOPH1	52	45.614
1090	D6RA12	PPWD1	5	4.38596
1091	D6RIZ4	MFSD10	2	1.75439
1092	D6RA82	ANXA3	3	2.63158
1093	D6RAM3	DOK3	4	3.50877
1094	D6RAN8	MRPL27	9	7.89474
1095	D6RCD9	TMEM175	1	0.877193
1096	D6RB01	FAM169A	13	11.4035
1097	D6RB59	EXOC3	21	18.4211
1098	D6REE2	DTWD2	11	9.64912
1099	H0Y8S5	SNF8	23	20.1754
1100	D6RBM3	CASP6	0	0
1101	D6RBY3	SPON2	13	11.4035
1102	D6RCD0	HSD17B11	1	0.877193
1103	D6RCD7	HSPA9	101	88.5965
1104	D6RCT4	HERC6	8	7.01754
1105	D6RDX7	EMB	14	12.2807
1106	D6REA1	SIL1	26	22.807
1107	D6REQ8	HEXB	5	4.38596
1108	D6RGI3	SEPT11	67	58.7719
1109	D6REX3	SEC31A	73	64.0351
1110	D6RF35	GC	79	69.2982
1111	D6RF48	STX18	8	7.01754
1112	D6RF85	ZNF652	20	17.5439
1113	P27707	DCK	13	11.4035
1114	D6RFI3	YIPF3	59	51.7544
1115	D6RFW3	RAB24	9	7.89474
1116	D6RGG3	COL12A1	93	81.5789
1117	D6RHI9	RNASET2	11	9.64912
1118	E9PHC0	INPP4B	24	21.0526
1119	D7RIG5	HLA-DRB1	11	9.64912
1120	D9J307	HLA-B	10	8.77193
1121	D9ZHQ8	NRG3	1	0.877193
1122	E0CX11	C7orf73	11	9.64912
1123	E1CKY7	sm-M20;PPP1R12B	51	44.7368
1124	O60313-10	OPA1	51	44.7368
1125	E5RK53	SNAP91	1	0.877193
1126	E5RG17	TATDN1	3	2.63158
1127	E5RG44	TRIQK	11	9.64912
1128	E5RG64	SLC36A1	1	0.877193
1129	E5RJ10	VPS37A	20	17.5439
1130	O60925	PFDN1	40	35.0877
1131	E5RGS9	CHRAC1	35	30.7018
1132	E5RHB0	TMEM125	4	3.50877
1133	E5RHG8	TCEB1	69	60.5263
1134	E5RHG9	UQCRB	25	21.9298
1135	E5RHK8	DNM3	29	25.4386
1136	E5RIA4	DNPEP	73	64.0351
1137	E5RIP4	SLC39A14	17	14.9123
1138	E5RJ05	ANKRD6	16	14.0351
1139	E5RJD8	TBCA	68	59.6491
1140	E5RJR5	SKP1	69	60.5263
1141	E5RJZ5	CLU	4	3.50877
1142	E5RK69	ANXA6	63	55.2632
1143	Q7L5N1	COPS6	36	31.5789
1144	E7EMB1	SWAP70	69	60.5263
1145	E7EMC7	SQSTM1	46	40.3509
1146	J3KMY5	NPC2	21	18.4211
1147	O95359-3	TACC2	38	33.3333
1148	E7EN73	KIAA0319L	35	30.7018
1149	E7EU72	PROC	6	5.26316
1150	E7ENX8	TAP2;HLA-DOB	9	7.89474
1151	E7EP60	ITGA4	1	0.877193
1152	E7EP72	C19orf25	41	35.9649
1153	E7EPM6	ACSL1	65	57.0175
1154	E7EPN9	PRRC2C	48	42.1053
1155	E7EPS8	PTPRM	12	10.5263
1156	E7EQ12	CAST	9	7.89474
1157	E7EQ29	GLB1	16	14.0351
1158	E7EQ69	NAA50	20	17.5439
1159	E7EQH8	ELN	3	2.63158
1160	Q12768	KIAA0196	24	21.0526
1161	E7ERW5	PAX5	1	0.877193
1162	E9PES6	HMGB3	3	2.63158
1163	E7ERC4	SSB	0	0
1164	E7ERS3	ZC3H18	37	32.4561
1165	E7ES19	THBS4	53	46.4912
1166	E7ES52	CDKN1B	9	7.89474
1167	E7ES96	PSEN1	38	33.3333
1168	E7ESC6	XPO7	49	42.9825
1169	E7ESI2	CDK2	2	1.75439
1170	E7ESK6	SDC2	41	35.9649
1171	E7ESP9	NEFM	40	35.0877
1172	E7ESY4	MTA1;MTA3	27	23.6842
1173	E7ET15	U2SURP	55	48.2456
1174	G3XAM2	CFI	43	37.7193
1175	E7ETP7	ELN	2	1.75439
1176	E7ETP9	LAMP3	9	7.89474
1177	Q7KZI7	MARK2	34	29.8246
1178	Q75MG1	BZW2	37	32.4561
1179	F8W9W8	SLCO2A1	18	15.7895
1180	E7EUH7	PUS7	12	10.5263
1181	E7EV01	CAPN5	37	32.4561
1182	E7EVA0	MAP4	77	67.5439
1183	E7EVB6	DTNB	16	14.0351
1184	E7EVG2	PBRM1	33	28.9474
1185	Q07866	KLC1	51	44.7368
1186	H7C229	CYFIP2	22	19.2982
1187	E7EW05	SDAD1	35	30.7018
1188	E7EW50	NCOR1	16	14.0351
1189	E7EW84	EXOC6	36	31.5789
1190	E7EWP0	NDUFB5	29	25.4386
1191	F5H228	TRIO	37	32.4561
1192	E7EX90	DCTN1	23	20.1754
1193	E7EXA8	PRB4	6	5.26316
1194	E9PAZ4	TTC39A	4	3.50877
1195	E9PB87	WIPF1	4	3.50877
1196	E9PB90	HK2	4	3.50877
1197	F6PQP6	EPN2	10	8.77193
1198	Q13557-6	CAMK2D	66	57.8947
1199	E9PBM2	FAM172A	8	7.01754
1200	E9PC52	RBBP7	45	39.4737
1201	E9PCD1	WNK2	20	17.5439
1202	E9PCD7	MAN2B2	26	22.807
1203	E9PCH4	RAPGEF6	3	2.63158
1204	E9PDF2	OGDH	79	69.2982
1205	K7EJC8	GOSR1	33	28.9474
1206	E9PD53	SMC4	17	14.9123
1207	E9PD68	CRMP1	12	10.5263
1208	E9PD99	LRCH3	8	7.01754
1209	O95757	HSPA4L	5	4.38596
1210	E9PDF6	MYO1B	50	43.8596
1211	E9PDR0	PCCB	69	60.5263
1212	Q5SR44	CR1	8	7.01754
1213	E9PEB5	FUBP1	84	73.6842
1214	E9PEE8	ITGB6	20	17.5439
1215	E9PEP6	NRP1	38	33.3333
1216	E9PEQ6	PPIE	12	10.5263
1217	E9PF10	NUP155	50	43.8596
1218	E9PF16	ACSF2	14	12.2807
1219	E9PF19	TBL2	41	35.9649
1220	E9PF55	TNS1	12	10.5263
1221	E9PFK9	RABGEF1	12	10.5263
1222	E9PFN5	GSTK1	77	67.5439
1223	E9PFR3	PPP2R5D	44	38.5965
1224	E9PG40	APP	52	45.614
1225	E9PGC8	MAP1A	26	22.807
1226	E9PGT1	TSN	52	45.614
1227	E9PGT3	RPS6KA1	18	15.7895
1228	E9PGT6	COPS8	30	26.3158
1229	E9PH64	NDUFB9	66	57.8947
1230	E9PHF7	MCCC1	50	43.8596
1231	E9PHG5	CYP20A1	17	14.9123
1232	O94901-9	SUN1	28	24.5614
1233	E9PHK0	CLEC3B	24	21.0526
1234	E9PHN7	GSTM2	38	33.3333
1235	E9PHY8	MROH1	10	8.77193
1236	P07858	CTSB	89	78.0702
1237	E9PI87	HTATIP2	14	12.2807
1238	E9PI90	TMEM126A	7	6.14035
1239	E9PI91	PELI3	1	0.877193
1240	E9PJW1	STX17	16	14.0351
1241	E9PIF4	NEU1	6	5.26316
1242	E9PN66	TP53I11	42	36.8421
1243	E9PIM6	THY1	49	42.9825
1244	E9PIP3	GPSM3	17	14.9123
1245	E9PJ29	OAF	3	2.63158
1246	E9PJ40	EBAG9	29	25.4386
1247	E9PJ42	TMEM41B	10	8.77193
1248	E9PJB2	C11orf73	10	8.77193
1249	E9PJN0	ACOT8	17	14.9123
1250	E9PK54	HSPA8	64	56.1404
1251	E9PS17	SCYL1	36	31.5789
1252	E9PK67	PARP10	26	22.807
1253	H7BXH2	PPP6R3	51	44.7368
1254	E9PKH8	MS4A1	12	10.5263
1255	G3V1A0	TRAPPC4	6	5.26316
1256	E9PKT4	TMEM123	60	52.6316
1257	H0YDR3	TTC9C	0	0
1258	E9PL01	SPCS2	82	71.9298
1259	P55786	NPEPPS	71	62.2807
1260	E9PPJ5	MDK	1	0.877193
1261	I3L3B4	VKORC1	64	56.1404
1262	E9PLR7	RNF121	26	22.807
1263	E9PLV6	GPAA1	32	28.0702
1264	E9PMC5	TCIRG1	9	7.89474
1265	E9PM13	HSPA8	5	4.38596
1266	E9PM31	CD81	16	14.0351
1267	E9PM75	SIRT3	8	7.01754
1268	E9PQR7	VPS28	9	7.89474
1269	E9PMI6	CLNS1A	17	14.9123
1270	E9PMQ6	HSF1	3	2.63158
1271	E9PMR6	ARHGEF12	24	21.0526
1272	E9PMT5	CD3D	10	8.77193
1273	E9PNB1	PPAPDC1B	3	2.63158
1274	E9PND2	CSRP1	1	0.877193
1275	E9PNF1	MRPL49	53	46.4912
1276	E9PNF7	PRCP	43	37.7193
1277	E9PNW5	C4orf50	28	24.5614
1278	E9PP50	CFL1	1	0.877193
1279	E9PP55	RNF170	20	17.5439
1280	E9PQ58	TESC	35	30.7018
1281	E9PQG4	PDE4DIP	11	9.64912
1282	E9PQL0	TMEM135	5	4.38596
1283	E9PQY2	PFDN4	42	36.8421
1284	E9PR30	FAU	7	6.14035
1285	E9PR38	PUM1	37	32.4561
1286	E9PR47	AAMDC	33	28.9474
1287	E9PR67	MTMR9	20	17.5439
1288	E9PRU1	EFEMP2	74	64.9123
1289	H0YFP2	WDR74	3	2.63158
1290	E9PSD4	DUSP13	9	7.89474
1291	E9PSH8	CD3E	24	21.0526
1292	E9PSI1	CHMP4A	5	4.38596
1293	F1T0E5	CADPS	16	14.0351
1294	F2Z2J1	RPS6KA2	2	1.75439
1295	F2Z2T2	XPA	16	14.0351
1296	F2Z2W7	TRMT2A	27	23.6842
1297	F2Z357	RAP1GAP	11	9.64912
1298	F2Z3J9	PTGR1	69	60.5263
1299	F5GWH5	TMEM258	36	31.5789
1300	F5GWN1	SS18	36	31.5789
1301	F5GWT4	WNK1	60	52.6316
1302	F5GXX5	DAD1	23	20.1754
1303	P09486	SPARC	43	37.7193
1304	F5H5E6	STK38L	5	4.38596
1305	F5GY80	C8B	48	42.1053
1306	F5GYQ1	ATP6V0D1	50	43.8596
1307	F5GYU8	TMC5	15	13.1579
1308	F5GZ49	GLTP	29	25.4386
1309	F5GZK2	COL21A1	78	68.4211
1310	F5GZP6	PPFIBP1	1	0.877193
1311	F5GZZ9	CD163	53	46.4912
1312	F5H0B6	NR2C2AP	5	4.38596
1313	F5H0Y3	MLF2	16	14.0351
1314	F8WE42	NOL8	13	11.4035
1315	F5H157	RAB35	45	39.4737
1316	F5H7C4	MSRB3	27	23.6842
1317	F5H1F6	VPS37B	0	0
1318	F5H1M8	PCMTD1	5	4.38596
1319	F5H1Z6	STARD10	42	36.8421
1320	Q9Y485	DMXL1	42	36.8421
1321	V9GYY3	MTHFD1	80	70.1754
1322	F5H364	WNT5B;WNT5A	10	8.77193
1323	F5H365	SEC23A	79	69.2982
1324	F5H3Z4	FOLR2	9	7.89474
1325	F5H442	TSG101	64	56.1404
1326	J3KS14	SAP30BP	32	28.0702
1327	F8W0J6	NAP1L1	45	39.4737
1328	F5H515	DNAH10	73	64.0351
1329	F5H5C8	RBMS2	4	3.50877
1330	F5H5D3	TUBA1C	63	55.2632
1331	F5H5P2	BCKDHA	51	44.7368
1332	F5H5P4	VAV1	13	11.4035
1333	F5H5U2	DDX55	4	3.50877
1334	F5H658	DHX8	19	16.6667
1335	F5H6B6	TRPT1	14	12.2807
1336	F5H6G4	RMND5B	10	8.77193
1337	F5H7F6	MGST1	26	22.807
1338	F5H6Z0	CDK17	12	10.5263
1339	F5H702	MRPL48	4	3.50877
1340	J3QS47	CYB561	53	46.4912
1341	F5H8F7	ASH2L	21	18.4211
1342	F5H8H2	MVK	21	18.4211
1343	F6QDS0	DDX19A;DDX19B	35	30.7018
1344	F6SS63	TAB3	18	15.7895
1345	F6T1Q0	PDE12	56	49.1228
1346	F6UJY1	HYI	16	14.0351
1347	F6VZ39	RBM38;RBM24	4	3.50877
1348	F6WQW2	RANBP1	47	41.2281
1349	F8VP67	KRT8	12	10.5263
1350	F8VP72	ACTR6	2	1.75439
1351	P27708	CAD	44	38.5965
1352	F8VPF7	HVCN1	26	22.807
1353	F8W1G3	TMBIM6	22	19.2982
1354	F8VQD4	C12orf75;OCC1	46	40.3509
1355	F8VQY3	KRT8	1	0.877193
1356	F8VR31	DNA2	13	11.4035
1357	F8VW54	TSPAN31	25	21.9298
1358	F8VSL3	NFYB	6	5.26316
1359	F8VYH9	CDK4	16	14.0351
1360	J3KPG5	BAZ2A	9	7.89474
1361	F8VU69	KRT5	48	42.1053
1362	F8VU90	FKBP11	43	37.7193
1363	F8VZ70	SMARCD1	2	1.75439
1364	F8VUB4	CNOT2	15	13.1579
1365	F8VV13	MUCL1	85	74.5614
1366	F8VV56	CD63	63	55.2632
1367	F8VV64	TNS2	10	8.77193
1368	F8VVA7	COPZ1	60	52.6316
1369	J3KNM6	AGAP2	11	9.64912
1370	F8VVW7	COQ5	42	36.8421
1371	F8VWL0	TFCP2	14	12.2807
1372	F8VWW8	SMPDL3B	32	28.0702
1373	F8VXG7	SCAF11	37	32.4561
1374	F8VXI9	GIT2	27	23.6842
1375	F8VYE8	PPP1CC	21	18.4211
1376	F8VZ44	AAAS	17	14.9123
1377	F8VZZ2	STXBP6	4	3.50877
1378	F8W026	HSP90B1	2	1.75439
1379	F8W038	C17orf49;BAP18	38	33.3333
1380	F8W0C6	KRT5	4	3.50877
1381	F8W0P7	ATP5B	57	50
1382	F8W148	CA6	16	14.0351
1383	F8W1U3	KRT8	10	8.77193
1384	F8W727	RPL32	78	68.4211
1386	F8W835	PRPH	2	1.75439
1387	F8W8C2	VEZT	8	7.01754
1388	F8W8I6	TIA1	28	24.5614
1389	F8W8T1	MX1	21	18.4211
1390	F8W8Z9	TOMM5	35	30.7018
1391	F8W9B8	EXOC5	33	28.9474
1392	F8W9E7	ELMO3	7	6.14035
1393	F8W9S7	GAPVD1	32	28.0702
1394	F8W9X7	CCDC93	21	18.4211
1395	H0YKH1	PBX1	2	1.75439
1396	F8WA11	CLASP1	17	14.9123
1397	H9KVA2	TNNT3	18	15.7895
1398	F8WAE5	EIF2A	56	49.1228
1399	F8WAX7	SELK	35	30.7018
1400	F8WFA0	SNX17	24	21.0526
1401	F8WBJ6	PNO1	18	15.7895
1402	F8WBX2	TMPRSS12	19	16.6667
1403	J3QRU4	VAMP2	66	57.8947
1404	F8WCF9	D2HGDH	14	12.2807
1405	F8WCZ3	CCDC115	63	55.2632
1406	F8WCZ6	C1S	56	49.1228
1407	F8WD64	C1orf95	2	1.75439
1408	F8WDT8	DDX56	43	37.7193
1409	F8WE28	EXOG	10	8.77193
1410	F8WE48	ZNF844	2	1.75439
1411	F8WEY7	MKLN1	27	23.6842
1412	F8WF48	SEC62	58	50.8772
1413	H0YDB2	STIM1	38	33.3333
1414	G3V0I5	NDUFV1	46	40.3509
1415	G3V198	NUP160	71	62.2807
1416	G3V1A6	GSDMD	22	19.2982
1417	G3V1N2	HBA2	65	57.0175
1418	G3V1R7	SLC27A2	7	6.14035
1419	G3V1V0	MYL6	4	3.50877
1420	G3V207	TMCC3	17	14.9123
1421	G3V368	GSKIP	0	0
1422	G3V3A0	SERPINA3	8	7.01754
1423	Q9UKV3-3	ACIN1	7	6.14035
1424	G3V511	LTBP2	78	68.4211
1425	G3V4C6	C14orf166	46	40.3509
1426	G3V4M9	ITPK1	44	38.5965
1427	G3V4U0	FBLN5	81	71.0526
1428	G3V529	DDX24	53	46.4912
1429	G3V5E1	CCNK	15	13.1579
1430	G3XAG1	ZNF512	46	40.3509
1431	G3XAI9	FAM133B;FAM133A	11	9.64912
1432	G3XAN4	TRAM1	28	24.5614
1433	G3XAP6	COMP	36	31.5789
1434	G5E931	BLOC1S5;BLOC1S5-TXNDC5	4	3.50877
1435	G5E973	CD6	27	23.6842
1436	G5E975	SMARCB1	32	28.0702
1437	G5E994	GPR107	46	40.3509
1438	G5E9C0	SP110	12	10.5263
1439	H7C4H1	PLA1A	2	1.75439
1440	G5E9W9	GIMAP4	1	0.877193
1441	G5E9Z2	CLPTM1L	8	7.01754
1442	G5EA06	MRPS27	25	21.9298
1443	G5EA30	CELF1	21	18.4211
1444	G5EA31	SEC24C	68	59.6491
1445	G8JL96	PTPRS	7	6.14035
1446	G8JLB6	HNRNPH1	73	64.0351
1447	Q2L6G8	CDSN	34	29.8246
1448	H0UI06	COX7A2	17	14.9123
1449	Q5T1B3	INPP5A	3	2.63158
1450	H0Y300	HP	14	12.2807
1451	H0Y362	SLC30A7	25	21.9298
1452	Q5QPK2	DPM1	51	44.7368
1453	H0Y3N9	PHF8	33	28.9474
1454	H0Y400	DDX39B	4	3.50877
1455	H0Y4E8	SIK3	32	28.0702
1456	H0Y4R2	POR	46	40.3509
1457	H0Y548	PPIF	1	0.877193
1458	H0Y5S9	CSNK1E	38	33.3333
1459	H0Y621	ERGIC3	1	0.877193
1460	Q5SWX3	CAMK2G	3	2.63158
1461	H0Y6I0	GOLGA4	47	41.2281
1462	H0Y7V5	CCDC186	17	14.9123
1463	H7C5C5	TMEM222	6	5.26316
1464	H0Y8C3	MTCH1	22	19.2982
1465	H0Y8J2	CENPC	18	15.7895
1466	H0Y8N7	MRPL1	8	7.01754
1467	H0Y8P0	TBC1D1	1	0.877193
1468	H0Y8Q5	BTC	11	9.64912
1469	H0Y8R1	GRSF1	40	35.0877
1470	H0Y928	TXNDC15	7	6.14035
1471	H0Y9P1	BMP2K	22	19.2982
1472	H0Y9V2	UBE2B;UBE2A	6	5.26316
1473	H0YAC1	KLKB1	23	20.1754
1474	Q7Z3D6-2	C14orf159	23	20.1754
1475	H0YC40	CD47	33	28.9474
1476	H0YCA0	CUL5	1	0.877193
1477	H0YDT6	EIF3F	56	49.1228
1478	P53041	PPP5C	30	26.3158
1479	H0YDZ4	PREX1	78	68.4211
1480	H0YEF7	PICALM	2	1.75439
1481	H0YEQ6	COMMD5	17	14.9123
1482	H0YER1	RSF1	6	5.26316
1483	H0YF06	CCDC90B	36	31.5789
1484	H0YF29	C8orf82	47	41.2281
1485	H0YFD6	HADHA	89	78.0702
1486	H0YFV2	CREB5	25	21.9298
1487	H0YG85	RASSF8	13	11.4035
1488	H0YGR4	REXO2	4	3.50877
1489	H0YHC3	NAP1L1	1	0.877193
1490	H0YI08	MRVI1	65	57.0175
1491	Q9H8H3	METTL7A	53	46.4912
1492	H0YI30	GDF11	8	7.01754
1493	H0YJ97	TRIP11	36	31.5789
1494	H0YJH6	STAT6	14	12.2807
1495	H0YK18	AKAP13	39	34.2105
1496	H0YN04	CERS4	30	26.3158
1497	Q5SZE2	CERS2	48	42.1053
1498	H0YMH8	TSPAN3	16	14.0351
1499	Q04726-7	TLE3	40	35.0877
1500	H0YLF3	B2M	5	4.38596
1501	H0YMX2	WDR73	4	3.50877
1502	H0YLT8	CD276	5	4.38596
1503	H0YMB3	GMPR2	40	35.0877
1504	H0YMC9	VPS18	35	30.7018
1505	J3KMZ9	LDLR	3	2.63158
1506	H0YMM4	ISG20	7	6.14035
1507	H0YMV8	RPS27L	54	47.3684
1508	H0YNA7	SPPL2A	26	22.807
1509	H0YNG3	SEC11A	15	13.1579
1510	H0YNH8	UACA	25	21.9298
1511	H0YNP9	HDDC3	46	40.3509
1512	H3BLU2	LSAMP	76	66.6667
1513	H3BLV9	SRPK1	14	12.2807
1514	H3BM14	NUB1	22	19.2982
1515	H3BM30	MECR	21	18.4211
1516	H3BMF4	SPNS1	41	35.9649
1517	H3BMH2	RAB11A;RAB11B	89	78.0702
1518	H3BV71	WDR59	1	0.877193
1519	H3BMJ8	TCF25	26	22.807
1520	Q15287	RNPS1	65	57.0175
1521	H3BMQ2	RSL24D1	21	18.4211
1522	H3BN02	ITGAX	2	1.75439
1523	H3BN98	3	51	44.7368
1524	H3BNC9	RPS17	76	66.6667
1525	H3BSA1	CSNK2A2	10	8.77193
1526	H3BP20	HEXA	48	42.1053
1527	H3BP28	COQ7	40	35.0877
1528	H3BP71	RNF40	42	36.8421
1529	H3BQK9	MACF1;KIAA0754	63	55.2632
1530	H3BPE7	FUS	50	43.8596
1531	H3BPG6	ZNF598	16	14.0351
1532	H3BPK3	HAGH	56	49.1228
1533	H3BPL5	CCDC101	4	3.50877
1534	H3BT27	SCAPER	54	47.3684
1535	H3BTD6	EDC3	3	2.63158
1536	H3BQG3	PDPR	14	12.2807
1537	H3BQR0	SNUPN	18	15.7895
1538	H3BTA7	TERF2	9	7.89474
1539	H3BR29	C16orf58	41	35.9649
1540	H3BRH4	EEF2K	3	2.63158
1541	O14562	UBFD1	25	21.9298
1542	H3BRM1	ZFYVE19	41	35.9649
1543	H3BRN4	ABAT	35	30.7018
1544	H3BRR0	SPG21	16	14.0351
1545	H3BRU1	FAM219B	12	10.5263
1546	H3BRW4	PLA2G10	7	6.14035
1547	H3BTL2	BCKDK	45	39.4737
1548	H3BS51	SMPD3	5	4.38596
1549	H3BSJ7	NARFL	7	6.14035
1550	H3BSM0	ACSM3	18	15.7895
1551	I3L4X0	PPP4C	21	18.4211
1552	H3BTB7	EARS2	9	7.89474
1553	H3BTH6	FBXO22	28	24.5614
1554	H3BTI0	CRISPLD2	26	22.807
1555	K7ENR4	CDIP1	5	4.38596
1556	H3BU49	ARL2BP	9	7.89474
1557	Q96NX8	STX16;STX16-NPEPL1	9	7.89474
1558	H3BUI0	IST1	73	64.0351
1559	H3BUN4	NOL3	53	46.4912
1560	H3BUV8	LOXL1	12	10.5263
1561	H3BV23	UBL7	22	19.2982
1562	H7BXD5	GCA	31	27.193
1563	H7BXI1	ESYT2	56	49.1228
1564	H7BXJ4	FCHO2	34	29.8246
1565	H7BXN1	MUC12	2	1.75439
1566	K7ERG2	NKIRAS2	3	2.63158
1567	H7BXY3	DHX30	37	32.4561
1568	Q5JRG1	NUPL1	19	16.6667
1569	H7BYK4	PDLIM7	48	42.1053
1570	H7BYW6	PDGFA	52	45.614
1571	H7BYY2	BCOR	3	2.63158
1572	H7BZ14	PPIL3	6	5.26316
1573	H7C0E5	ZPR1	6	5.26316
1574	H7C0H8	TMEM214	37	32.4561
1575	Q9H3G5	CPVL	30	26.3158
1576	H7C128	BRD8	21	18.4211
1577	H7C1F9	RALGAPA2	30	26.3158
1578	H7C1N3	BET1;DKFZp781C0425	15	13.1579
1579	H7C1U8	APOO	19	16.6667
1580	H7C2E8	TRMT61B	10	8.77193
1581	H7C2Q8	EBNA1BP2	49	42.9825
1582	H7C333	GBAS	1	0.877193
1583	H7C3G9	NAGK	85	74.5614
1584	H7C3J0	RETSAT	59	51.7544
1585	H7C3P4	GNS	42	36.8421
1586	H7C3X5	STX5	47	41.2281
1587	H7C419	CPSF4	6	5.26316
1588	H7C4H2	SRPRB	58	50.8772
1589	H7C5I3	PTPN7	1	0.877193
1590	H9KVB1	RUNX1	8	7.01754
1591	Q9Y2R5	MRPS17;hCG_1984214	10	8.77193
1592	I3L0H8	DDX19A	62	54.386
1593	I3L0Q0	UBE2G1	60	52.6316
1594	P45381	ASPA	10	8.77193
1595	Q6PK04	CCDC137	31	27.193
1596	I3L172	FAM195A	15	13.1579
1597	J3KSI4	MPDU1	47	41.2281
1598	I3L1D5	ALOX15B	75	65.7895
1599	I3L1Q2	BCL7C	9	7.89474
1600	I3L1R7	PCYT2	25	21.9298
1601	I3L2J1	MED31	2	1.75439
1602	I3L4B3	TMEM219	1	0.877193
1603	I3L4Z8	PCTP	3	2.63158
1604	I3L2S3	MKL2	9	7.89474
1605	I3L3H2	EIF4A3	92	80.7018
1606	I3L3Z2	NAA38	8	7.01754
1607	I3L4J1	1	11	9.64912
1608	I3L4N8	ACTG1	17	14.9123
1609	I3L4X7	GPS2	13	11.4035
1610	I3VM54	KDM2A	12	10.5263
1611	I6L9I8	EPN3	11	9.64912
1612	J3KMX2	SMARCD2	38	33.3333
1613	J3KMZ8	DPF2	51	44.7368
1614	J3KN29	PSMD9	47	41.2281
1615	J3KNB4	CAMP	42	36.8421
1616	J3KNF4	CCS	61	53.5088
1617	J3KNZ9	FBRS	1	0.877193
1618	J3KP15	SRSF2	88	77.193
1619	J3KPA1	CRISP3	11	9.64912
1620	J3KPD3	RBM7	40	35.0877
1621	J3KPG6	PSTPIP1	24	21.0526
1622	J3KPH8	HDAC7	68	59.6491
1623	J3KPM9	STAT1	5	4.38596
1624	S4R360	MRPL42	9	7.89474
1625	J3KPQ8	GUCY1A3	13	11.4035
1626	J3KQ32	OLA1	52	45.614
1627	J3KQ37	RGPD8;RGPD5	2	1.75439
1628	J3KQ47	UNC50	11	9.64912
1629	J3KQA0	SYT1	23	20.1754
1630	J3KQJ1	SUMF2	68	59.6491
1631	J3KQL8	APOL2	64	56.1404
1632	J3KRG2	GSDMA	5	4.38596
1633	J3QKQ1	C17orf75	4	3.50877
1634	J3KRW7	TMEM199	8	7.01754
1635	J3KS05	CBX1	58	50.8772
1636	J3KS15	ICT1	11	9.64912
1637	J3KSS7	GGA3	15	13.1579
1638	J3KTL2	SRSF1	93	81.5789
1639	J3QK89	CHERP	53	46.4912
1640	J3QL56	SCO1	35	30.7018
1641	J3QL71	SCRN2	26	22.807
1642	J3QLE5	SNRPN;SNRPB	37	32.4561
1643	J3QLG6	CCDC102B	5	4.38596
1644	J3QLI9	SNRPD1	30	26.3158
1645	J3QQJ5	TRAPPC8	31	27.193
1646	J3QQU5	FLII	1	0.877193
1647	J3QR07	YTHDC1	36	31.5789
1648	J3QRG6	CDKN2A	6	5.26316
1649	J3QRM9	ORMDL3	35	30.7018
1650	J3QRS3	MYL12A;MYL12B	85	74.5614
1651	J3QRS9	ZNF207	56	49.1228
1652	J3QRU1	YES1	10	8.77193
1653	J3QS53	C17orf62	34	29.8246
1654	J3QTA2	BAG1	9	7.89474
1655	J3QTA6	CHCHD6	53	46.4912
1656	J3QTS8	TPSAB1;TPSB2	1	0.877193
1657	P06734	FCER2	2	1.75439
1658	K4DIA7	CD151	70	61.4035
1659	K7EIP7	YIPF2	22	19.2982
1660	K7EIU8	SMAD4	23	20.1754
1661	K7EIX0	PLEKHF1	16	14.0351
1662	K7EKW7	HEATR6	45	39.4737
1663	U3KQF4	RNF126	49	42.9825
1664	K7ENZ6	FAM134C	45	39.4737
1665	K7EJ57	TOMM40	27	23.6842
1666	K7EN14	PCSK4	9	7.89474
1667	K7EJE8	LONP1	62	54.386
1668	K7EJL1	AP1M1	24	21.0526
1669	K7EK07	H3F3B;H3F3A;H3F3C;HIST3H3	76	66.6667
1670	K7EK09	AFMID	11	9.64912
1671	K7EKI0	EVPL	30	26.3158
1672	P36954	POLR2I	23	20.1754
1673	K7EKT6	MAP4K1	15	13.1579
1674	K7ELF1	MRPL4	32	28.0702
1675	Q8N6Q4	DPY19L3	8	7.01754
1676	K7ELL7	PRKCSH	91	79.8246
1677	K7EM09	TMEM205	52	45.614
1678	K7ELT6	CIRBP	1	0.877193
1679	K7ELX9	INO80C	13	11.4035
1680	K7EM18	EIF1	33	28.9474
1681	Q8WWM9	CYGB	43	37.7193
1682	K7EMR7	RTN2	9	7.89474
1683	K7EMS3	KRT19	8	7.01754
1684	K7ENC5	CNN1	38	33.3333
1685	K7ENF0	NARS	40	35.0877
1686	K7ENF5	C19orf52	27	23.6842
1687	K7ENI6	TMEM256	83	72.807
1688	K7EP90	RBM42	21	18.4211
1689	K7EPN1	ROGDI	6	5.26316
1690	K7EQ55	DAZAP1	67	58.7719
1691	K7EQD4	CANT1	1	0.877193
1692	K7EQG4	FXYD1	35	30.7018
1693	K7EQJ8	ERAL1	8	7.01754
1694	K7ER39	PLIN3	7	6.14035
1695	V9GYJ8	APOC2;APOC4-APOC2	7	6.14035
1696	K7ERC8	KDSR	12	10.5263
1697	K7ERF1	EIF3K	55	48.2456
1698	K7ERG9	CFD	0	0
1699	K7ERI9	APOC1	40	35.0877
1700	K7ERK4	CNN1	6	5.26316
1701	K7ERN2	ICAM3	19	16.6667
1702	K7ERS6	KAT2A	8	7.01754
1703	K7ES70	MFAP4	50	43.8596
1704	X6RGC9	TYROBP	2	1.75439
1705	K7ESC6	GNG7	64	56.1404
1706	K7ESE9	BCAS3	8	7.01754
1707	K7ESL1	TXNL4A	1	0.877193
1708	L0R6Q1	SLC35A4	7	6.14035
1709	M0QWZ7	SARS2	27	23.6842
1710	M0QXN9	KXD1	0	0
1711	M0QXN5	NUP62	55	48.2456
1712	M0QXZ5	ZNF428	14	12.2807
1713	M0QYA2	PIH1D1	38	33.3333
1714	M0QYH2	PNKP	41	35.9649
1715	M0QYT5	USE1	30	26.3158
1716	M0QYX4	EVI5L	3	2.63158
1717	M0QZ12	GRAMD1A	14	12.2807
1718	Q5PRF9	SAMD4B	8	7.01754
1719	Q9Y4J8-13	DTNA	18	15.7895
1720	M0QZ50	MAP1S	69	60.5263
1721	M0R1I4	ZBTB45	4	3.50877
1722	M0QZB8	IRF3	22	19.2982
1723	M0QZF9	KLK3	1	0.877193
1724	Q96D15	RCN3	26	22.807
1725	M0QZM1	HNRNPM	31	27.193
1726	M0R0C6	KHSRP	94	82.4561
1727	M0R0F9	TRIP10	58	50.8772
1728	M0R3F4	BABAM1	58	50.8772
1729	M0R165	EPS15L1	52	45.614
1730	M0R1T5	CHMP2A	78	68.4211
1731	M0R218	KLK13	1	0.877193
1732	M0R297	ZNF677	47	41.2281
1733	M0R2A0	EMC10	36	31.5789
1734	M0R2A8	DPP9	1	0.877193
1735	M0R3D4	RABAC1	37	32.4561
1736	O00115	DNASE2	20	17.5439
1737	O00148	DDX39A	8	7.01754
1738	O00151	PDLIM1	83	72.807
1739	O00154-2	ACOT7	26	22.807
1740	O00159	MYO1C	9	7.89474
1741	O00159-2	MYO1C	21	18.4211
1742	O00159-3	MYO1C	16	14.0351
1743	O00160	MYO1F	34	29.8246
1744	O00161	SNAP23	89	78.0702
1745	O00165-5	HAX1	49	42.9825
1746	O00170	AIP	49	42.9825
1747	O00178	GTPBP1	12	10.5263
1748	O00182-3	LGALS9	9	7.89474
1749	O00186	STXBP3	40	35.0877
1750	O00193	SMAP;C11orf58	33	28.9474
1751	O00194	RAB27B	42	36.8421
1752	O00203	AP3B1	36	31.5789
1753	O00204	SULT2B1	42	36.8421
1754	O00217	NDUFS8	58	50.8772
1755	O00231	PSMD11	92	80.7018
1756	O00232	PSMD12	61	53.5088
1757	O00244	ATOX1	30	26.3158
1758	O00264	PGRMC1	89	78.0702
1759	O00267	SUPT5H	59	51.7544
1760	O00268	TAF4	20	17.5439
1761	O00273	DFFA	14	12.2807
1762	O00291	HIP1	41	35.9649
1763	O00299	CLIC1	97	85.0877
1764	O00308	WWP2	13	11.4035
1765	O00330-3	PDHX	41	35.9649
1766	O00339-2	MATN2	66	57.8947
1767	O00391	QSOX1	12	10.5263
1768	O00398	P2RY10	1	0.877193
1769	O00399	DCTN6	4	3.50877
1770	O00401	WASL	21	18.4211
1771	O00410	IPO5	72	63.1579
1772	O00422	SAP18	35	30.7018
1773	O00422-2	SAP18	36	31.5789
1774	O00429-6	DNM1L	59	51.7544
1775	O00442-2	RTCA	20	17.5439
1776	O00459	PIK3R2	26	22.807
1777	O00461	GOLIM4	43	37.7193
1778	O00462	MANBA	12	10.5263
1779	O00468-6	AGRN	89	78.0702
1780	O00479	HMGN4	8	7.01754
1781	O00483	NDUFA4	73	64.0351
1782	O00487	PSMD14	48	42.1053
1783	O00499-9	BIN1	71	62.2807
1784	O00505	KPNA3	54	47.3684
1785	O00515	LAD1	11	9.64912
1786	O00519	FAAH	31	27.193
1787	O00534	VWA5A	39	34.2105
1788	O00560	SDCBP	46	40.3509
1789	O00566	MPHOSPH10	35	30.7018
1790	O00567	NOP56	85	74.5614
1791	O00592-2	PODXL	38	33.3333
1792	O00625	PIR	26	22.807
1793	O00743-2	PPP6C	13	11.4035
1794	O00754	MAN2B1	49	42.9825
1795	O00757	FBP2	4	3.50877
1796	O00764	PDXK	54	47.3684
1797	O00767	SCD	15	13.1579
1798	O14494	PPAP2A	35	30.7018
1799	O14497	ARID1A	51	44.7368
1800	O14498	ISLR	22	19.2982
1801	O14545	TRAFD1	26	22.807
1802	O14558	HSPB6	89	78.0702
1803	U3KQU4	CYB561D2	23	20.1754
1804	O14579-3	COPE	73	64.0351
1805	O14617-5	AP3D1	47	41.2281
1806	O14657	TOR1B	4	3.50877
1807	O14672	ADAM10	60	52.6316
1808	O14733	MAP2K7	12	10.5263
1809	O14737	PDCD5	60	52.6316
1810	O14744	PRMT5	65	57.0175
1811	O14745	SLC9A3R1	67	58.7719
1812	O14791-3	APOL1	40	35.0877
1813	O14802	POLR3A	14	12.2807
1814	O14818	PSMA7	59	51.7544
1815	O14828	SCAMP3	67	58.7719
1816	O14841	OPLAH	41	35.9649
1817	O14863	SLC30A4	39	34.2105
1818	O14879	IFIT3	47	41.2281
1819	O14880	MGST3	27	23.6842
1820	O14896	IRF6	23	20.1754
1821	O14907	TAX1BP3	55	48.2456
1822	O14908	GIPC1	22	19.2982
1823	O14929-2	HAT1	14	12.2807
1824	O14933	UBE2L6	59	51.7544
1825	O14939-4	PLD2	7	6.14035
1826	O14949	UQCRQ	60	52.6316
1827	O14966	RAB29;RAB38;RAB32	4	3.50877
1828	O14967	CLGN	18	15.7895
1829	O14974	PPP1R12A	9	7.89474
1830	O14974-4	PPP1R12A	9	7.89474
1831	O14976-2	GAK	49	42.9825
1832	O14979-2	HNRNPDL	37	32.4561
1833	O15027-2	SEC16A	14	12.2807
1834	O15031	PLXNB2	57	50
1835	O15061	SYNM	87	76.3158
1836	O15066	KIF3B	43	37.7193
1837	O15067	PFAS	36	31.5789
1838	O15117	FYB	20	17.5439
1839	O15121	DEGS1	25	21.9298
1840	O15126	SCAMP1	63	55.2632
1841	O15127	SCAMP2	79	69.2982
1842	O15143	ARPC1B	38	33.3333
1843	O15144	ARPC2	79	69.2982
1844	O15145	ARPC3	68	59.6491
1845	O15164-2	TRIM24	8	7.01754
1846	O15173	PGRMC2	74	64.9123
1847	O15195-2	VILL	8	7.01754
1848	O15212	PFDN6	49	42.9825
1849	O15213	WDR46	11	9.64912
1850	O15230	LAMA5	92	80.7018
1851	O15231-3	ZNF185	31	27.193
1852	O15231-7	ZNF185	7	6.14035
1853	O15234	CASC3	24	21.0526
1854	O15239	NDUFA1	32	28.0702
1855	O15254	ACOX3	45	39.4737
1856	O15258	RER1	40	35.0877
1857	Q5T8U5	SURF4	38	33.3333
1858	O15270	SPTLC2;SPTLC3	32	28.0702
1859	O15294	OGT	48	42.1053
1860	O15294-3	OGT	12	10.5263
1861	O15305	PMM2	38	33.3333
1862	O15355	PPM1G	63	55.2632
1863	O15357-2	INPPL1	32	28.0702
1864	O15371-2	EIF3D	59	51.7544
1865	O15381-3	NVL	6	5.26316
1866	O15400-2	STX7	84	73.6842
1867	O15439	ABCC4	61	53.5088
1868	O15446	CD3EAP	35	30.7018
1869	O15480	MAGEB3	26	22.807
1870	O15498	YKT6	20	17.5439
1871	O15511	ARPC5	88	77.193
1872	O15523	DDX3Y	8	7.01754
1873	O15537	RS1	3	2.63158
1874	O15540	FABP7	12	10.5263
1875	O15551	CLDN3	55	48.2456
1876	O43143	DHX15	55	48.2456
1877	O43148	RNMT	37	32.4561
1878	O43149	ZZEF1	19	16.6667
1879	O43150-2	ASAP2	4	3.50877
1880	O43159	RRP8	27	23.6842
1881	O43164-2	PJA2	33	28.9474
1882	O43172-2	PRPF4	38	33.3333
1883	O43175	PHGDH	88	77.193
1884	O43181	NDUFS4	34	29.8246
1885	O43182-4	ARHGAP6	58	50.8772
1886	O43237-2	DYNC1LI2	69	60.5263
1887	O43240	KLK10	7	6.14035
1888	O43242	PSMD3	80	70.1754
1889	O43251-8	RBFOX2;RBFOX1	15	13.1579
1890	O43252	PAPSS1	63	55.2632
1891	O43264	ZW10	34	29.8246
1892	O43278	SPINT1	39	34.2105
1893	O43281	EFS	10	8.77193
1894	O43286	B4GALT5	2	1.75439
1895	O43290	SART1	63	55.2632
1896	O43291	SPINT2	38	33.3333
1897	O43294	TGFB1I1	85	74.5614
1898	O43295-2	SRGAP3	21	18.4211
1899	O43299	AP5Z1	27	23.6842
1900	O43313	ATMIN	36	31.5789
1901	O43318-3	MAP3K7;DKFZp586F0420	45	39.4737
1902	O43324	EEF1E1;EEF1E1-BLOC1S5	82	71.9298
1903	O43347	MSI1	11	9.64912
1904	O43353-2	RIPK2	24	21.0526
1905	O43390	HNRNPR	70	61.4035
1906	O43395	PRPF3	43	37.7193
1907	O43396	TXNL1	54	47.3684
1908	O43399	TPD52L2	80	70.1754
1909	O43447	PPIH	7	6.14035
1910	O43464-3	HTRA2	29	25.4386
1911	O43488	AKR7A2	71	62.2807
1912	O43490-5	PROM1	4	3.50877
1913	O43491	EPB41L2	29	25.4386
1914	O43493	TGOLN2	29	25.4386
1915	O43504	LAMTOR5	11	9.64912
1916	O43505	B4GAT1	6	5.26316
1917	O43520	ATP8B1	15	13.1579
1918	O43561-4	LAT	1	0.877193
1919	O43566	RGS14	14	12.2807
1920	O43567	RNF13	23	20.1754
1921	O43581-2	SYT7	39	34.2105
1922	O43583	DENR	64	56.1404
1923	O43592	XPOT	23	20.1754
1924	O43598	DNPH1	61	53.5088
1925	O43615	TIMM44	51	44.7368
1926	O43653	PSCA	13	11.4035
1927	O43660-2	PLRG1	39	34.2105
1928	O43665-2	RGS10	41	35.9649
1929	O43678	NDUFA2	75	65.7895
1930	O43681	ASNA1	62	54.386
1931	O43684-2	BUB3	48	42.1053
1932	O43687	AKAP7	32	28.0702
1933	O43692	PI15	18	15.7895
1934	O43707	ACTN4	100	87.7193
1935	O43715	TRIAP1	3	2.63158
1936	O43719	HTATSF1	44	38.5965
1937	O43747	AP1G1	33	28.9474
1938	O43752-2	STX6	14	12.2807
1939	O43760	SYNGR2	79	69.2982
1940	O43768-5	ENSA	12	10.5263
1941	O43776	NARS	77	67.5439
1942	O43809	NUDT21	30	26.3158
1943	O43813	LANCL1	53	46.4912
1944	O43815	STRN	50	43.8596
1945	O43818	RRP9	39	34.2105
1946	O43837	IDH3B	31	27.193
1947	O43847	NRD1	24	21.0526
1948	O43852	CALU	49	42.9825
1949	O43852-2	CALU	11	9.64912
1950	O43865	AHCYL1	42	36.8421
1951	O43866	CD5L	10	8.77193
1952	O43920	NDUFS5	30	26.3158
1953	O60216	RAD21	56	49.1228
1954	O60220	TIMM8A	80	70.1754
1955	O60232	SSSCA1	35	30.7018
1956	O60234	GMFG	60	52.6316
1957	O60244	MED14	14	12.2807
1958	O60256	PRPSAP2	28	24.5614
1959	O60264	SMARCA5	57	50
1960	O60268	KIAA0513	8	7.01754
1961	O60271-4	SPAG9	67	58.7719
1962	O60306	AQR	37	32.4561
1963	O60318	MCM3AP	25	21.9298
1964	O60343-2	TBC1D4	46	40.3509
1965	O60437	PPL	87	76.3158
1966	O60449	LY75	5	4.38596
1967	O60449-3	LY75	3	2.63158
1968	O60487	MPZL2	10	8.77193
1969	O60493	SNX3	91	79.8246
1970	O60496	DOK2	12	10.5263
1971	O60502-4	MGEA5	52	45.614
1972	O60504	SORBS3	31	27.193
1973	Q5SRN1	CDC40	12	10.5263
1974	O60547	GMDS	59	51.7544
1975	O60568	PLOD3	35	30.7018
1976	O60610	DIAPH1	1	0.877193
1977	O60613	SEP15	45	39.4737
1978	O60635	TSPAN1	26	22.807
1979	O60664	PLIN3	93	81.5789
1980	O60678-2	PRMT3	14	12.2807
1981	O60684	KPNA6	32	28.0702
1982	O60701	UGDH	77	67.5439
1983	O60711	LPXN	29	25.4386
1984	O60749	SNX2	56	49.1228
1985	O60763	USO1	88	77.193
1986	O60783	MRPS14	21	18.4211
1987	O60784	TOM1	90	78.9474
1988	O60825-2	PFKFB2	0	0
1989	O60826	CCDC22	45	39.4737
1990	O60828-2	PQBP1	67	58.7719
1991	O60829	PAGE4	7	6.14035
1992	O60831	PRAF2	17	14.9123
1993	O60832	DKC1	66	57.8947
1994	O60869-2	EDF1	32	28.0702
1995	O60879-2	DIAPH2	40	35.0877
1996	O60884	DNAJA2	69	60.5263
1997	O60885	BRD4	42	36.8421
1998	O60888-3	CUTA	38	33.3333
1999	O60927	PPP1R11	31	27.193
2000	O60934	NBN	37	32.4561
2001	O75083	WDR1	91	79.8246
2002	O75110	ATP9A	29	25.4386
2003	O75112-2	LDB3	9	7.89474
2004	O75116	ROCK2	53	46.4912
2005	O75128-3	COBL	53	46.4912
2006	O75131	CPNE3	47	41.2281
2007	O75132	ZBED4	55	48.2456
2008	O75146	HIP1R	47	41.2281
2009	O75151	PHF2	26	22.807
2010	O75152	ZC3H11A	31	27.193
2011	O75157	TSC22D2	47	41.2281
2012	O75165	DNAJC13	32	28.0702
2013	O75170-6	PPP6R2	47	41.2281
2014	O75177	SS18L1	42	36.8421
2015	O75182-2	SIN3B	15	13.1579
2016	O75190	DNAJB6	44	38.5965
2017	O75208	COQ9	37	32.4561
2018	O75223	GGCT	63	55.2632
2019	O75251	NDUFS7	33	28.9474
2020	O75306	NDUFS2	47	41.2281
2021	O75323	GBAS	47	41.2281
2022	O75340	PDCD6	59	51.7544
2023	O75348	ATP6V1G1	84	73.6842
2024	O75351	VPS4B	71	62.2807
2025	O75356	ENTPD5	70	61.4035
2026	O75362	ZNF217	14	12.2807
2027	O75367-3	H2AFY	48	42.1053
2028	O75367-2	H2AFY	14	12.2807
2029	O75368	SH3BGRL	78	68.4211
2030	O75369-2	FLNB	19	16.6667
2031	O75369-8	FLNB	0	0
2032	O75376	NCOR1	66	57.8947
2033	O75379-2	VAMP4	24	21.0526
2034	O75380	NDUFS6	44	38.5965
2035	O75381-2	PEX14	44	38.5965
2036	O75382	TRIM3	22	19.2982
2037	O75387	SLC43A1	8	7.01754
2038	O75391	SPAG7	4	3.50877
2039	O75396	SEC22B	80	70.1754
2040	O75410-2	TACC1	44	38.5965
2041	O75420	GIGYF1	4	3.50877
2042	O75427	LRCH4	34	29.8246
2043	O75436	VPS26A	62	54.386
2044	O75438	NDUFB1	74	64.9123
2045	O75439	PMPCB	50	43.8596
2046	O75475	PSIP1	78	68.4211
2047	O75477	ERLIN1	28	24.5614
2048	O75487-2	GPC4	39	34.2105
2049	O75489	NDUFS3	65	57.0175
2050	Q5JRI1	SRSF10	47	41.2281
2051	O75503	CLN5	13	11.4035
2052	O75521-2	ECI2	59	51.7544
2053	O75525	KHDRBS3	7	6.14035
2054	O75531	BANF1	78	68.4211
2055	O75533	SF3B1	79	69.2982
2056	O75556	SCGB2A1	20	17.5439
2057	O75569	PRKRA	38	33.3333
2058	O75582	RPS6KA5	12	10.5263
2059	O75594	PGLYRP1	2	1.75439
2060	O75607	NPM3	58	50.8772
2061	O75608-2	LYPLA1	12	10.5263
2062	O75635-2	SERPINB7	12	10.5263
2063	O75643	SNRNP200	73	64.0351
2064	O75663	TIPRL	28	24.5614
2065	O75674-2	TOM1L1	34	29.8246
2066	O75683	SURF6	8	7.01754
2067	O75688	PPM1B	37	32.4561
2068	O75691	UTP20	25	21.9298
2069	O75695	RP2	38	33.3333
2070	O75746	SLC25A12	18	15.7895
2071	O75751	SLC22A3	36	31.5789
2072	S4R3M9	TCEA3	39	34.2105
2073	O75781	PALM	80	70.1754
2074	O75791	GRAP2	12	10.5263
2075	O75821	EIF3G	69	60.5263
2076	O75822	EIF3J	80	70.1754
2077	O75828	CBR3	61	53.5088
2078	O75844	ZMPSTE24	50	43.8596
2079	O75874	IDH1	84	73.6842
2080	O75882-3	ATRN	2	1.75439
2081	O75884	RBBP9	30	26.3158
2082	O75886-2	STAM2	61	53.5088
2083	O75911	DHRS3	13	11.4035
2084	O75915	ARL6IP5	57	50
2085	O75928	PIAS2	6	5.26316
2086	O75934	BCAS2	66	57.8947
2087	O75935-3	DCTN3	39	34.2105
2088	O75937	DNAJC8	71	62.2807
2089	O75947	ATP5H	88	77.193
2090	O75955	FLOT1	64	56.1404
2091	O75976	CPD	50	43.8596
2092	O75995	SASH3	7	6.14035
2093	O76003	GLRX3	9	7.89474
2094	O76021	RSL1D1	66	57.8947
2095	O76027	ANXA9	8	7.01754
2096	O76031	CLPX	27	23.6842
2097	O76041	NEBL	1	0.877193
2098	O76041-2	NEBL	66	57.8947
2099	O76054	SEC14L2	50	43.8596
2100	O76062	TM7SF2	42	36.8421
2101	O76070	SNCG	70	61.4035
2102	O76071	CIAO1	30	26.3158
2103	O76074	PDE5A	15	13.1579
2104	O76074-2	PDE5A	15	13.1579
2105	O76076	WISP2	23	20.1754
2106	O76094-2	SRP72	34	29.8246
2107	O94760	DDAH1	77	67.5439
[truncated: 3,797 more rows]
