# Supplementary material for: Spatial transcriptomics reveals strong association between SFRP4 and extracellular matrix remodeling in prostate cancer
Source: Commun Biol. 2024 Nov 8;7:1462. doi: 10.1038/s42003-024-07161-x (PMC11543834; doi:10.1038/s42003-024-07161-x)
Supplement: Supplementary file 6 — Supplementary Data 4 [file 42003_2024_7161_MOESM6_ESM.xlsx]

## Sheet: ST genes correlation
Spearman correlation analysis of SFRP4 and all other genes in the ST data
Gene ID	Spearman Coefficient
A2M	0.150987
ABAT	-0.13073
ABCC4	-0.06907
ABHD11	0.00616535
ABHD12	0.0164889
ABHD2	-0.123833
AC010642.2	0.036509
AC011043.1	-0.0989235
AC018816.1	0.0739455
AC020916.1	0.0169354
AC023310.4	-0.0551861
AC069228.1	-0.0367264
AC254629.1	-0.0352339
ACACA	-0.0786339
ACAD8	-0.116936
ACADSB	-0.0673617
ACADVL	-0.119521
ACAT1	-0.0231739
ACAT2	-0.100398
ACKR1	0.0492777
ACLY	-0.109326
ACO2	-0.0421232
ACP1	-0.0258576
ACP5	-0.0396557
ACPP	-0.19372
ACSL1	-0.0802305
ACSL3	-0.136018
ACSM1	-0.0117281
ACSM3	-0.0596989
ACTA1	0.0177047
ACTA2	0.0754224
ACTB	0.0540734
ACTC1	-0.0548311
ACTG1	0.0113155
ACTG2	-0.0480253
ACTN1	0.0045412
ACTR2	-0.0190065
ACY3	0.0439876
ACAA1	-0.0729715
ADAM10	-0.0945944
ADAM9	-0.0409562
ADAMTS1	-0.00434992
ADAMTSL1	-0.0267272
ADAR	-0.0223819
ADD1	-0.0351916
ADGRF1	-0.00866419
ADH5	-0.116838
ADI1	-0.11476
ADIPOR1	-0.0431617
ADIRF	-0.138905
ADRM1	0.0383329
AEBP1	0.243406
AES	-0.0288599
AFDN	-0.122988
AFF3	-0.121985
AFMID	-0.0290404
AGR2	0.0620952
AGR3	0.104709
AGRN	0.0685249
AGTRAP	-0.069437
AHCY	-0.017074
AHNAK	-0.060369
AIDA	0.0123133
AK2	-0.0176697
AKR1A1	-0.0252829
AKR7A2	0.0203128
AKT1	-0.0225931
AL049839.2	0.0543409
AL121790.1	-0.105623
AL451127.1	0.106789
AL589182.1	-0.0231233
ALCAM	-0.00547888
ALDH1A3	-0.0648257
ALDH2	-0.0909095
ALDH3A2	-0.135467
ALDH4A1	-0.111912
ALDH6A1	-0.0826943
ALDH7A1	-0.0938203
ALDH9A1	-0.102313
ALKBH7	-0.0152853
ALOX15B	-0.175053
AMACR	-0.023934
AMD1	-0.152837
AMOTL1	-0.0529544
ANAPC11	0.0090352
ANAPC15	-0.0398043
ANAPC16	-0.0806561
ANAPC5	-0.0221267
ANG	-0.136547
ANK3	-0.0535461
ANKH	-0.0766112
ANKRD10	-0.043963
ANKRD29	0.0599704
ANKRD37	-0.103992
ANO7	-0.182993
ANPEP	-0.251989
ANTXR2	-0.109632
ANXA1	-0.045692
ANXA11	-0.0674397
ANXA2	0.0115286
ANXA3	-0.120516
ANXA5	-0.0297641
ANXA7	-0.0611914
AOC1	-0.116276
AP000527.1	-0.0434455
AP001816.1	-0.0771261
AP1B1	-0.0312238
AP1M2	-0.0787382
AP2M1	0.0220843
AP2S1	-0.0460432
AP3D1	-0.0301565
APCDD1	-0.0675599
APEH	-0.0311099
APEX1	-0.0130078
APH1A	-0.00228482
APLP2	-0.153071
APMAP	-0.0572907
APOC1	0.228294
APOD	0.0849848
APOE	0.224177
APOL4	-0.0631596
APP	-0.0584054
APRT	0.052679
AQP1	0.0319016
AQP3	-0.100683
ARCN1	-0.0743578
ARF1	-0.042177
ARF3	-0.0319967
ARF4	-0.00783759
ARF5	0.0387762
ARF6	-0.0447127
ARFGAP3	-0.0712696
ARFGEF3	-0.0826081
ARFIP2	-0.0247533
ARG2	-0.160074
ARGLU1	-0.071668
ARHGAP1	-0.00853564
ARHGDIA	0.00671775
ARHGDIB	0.106813
ARHGEF26	-0.0238747
ARL1	-0.0623697
ARL6IP1	-0.0168593
ARL6IP4	0.0177675
ARL6IP5	-0.0640807
ARMCX3	-0.0694705
ARPC1A	-0.0350527
ARPC1B	0.118753
ARPC2	0.0110019
ARPC3	-0.00866592
ARPC4	0.0235556
ARPC5	0.00758219
ARRDC1	-0.0168819
ARRDC2	0.080904
ASAH1	-0.0978348
ASRGL1	0.0119386
ASS1	0.0202341
ASTN2	-0.129255
ATF3	-0.0471213
ATF4	-0.049421
ATOX1	-0.00501428
ATP11A	0.0424854
ATP1A1	-0.0750359
ATP1B1	0.0320833
ATP1B3	-0.038275
ATP2C1	-0.0900414
ATP5F1A	-0.0977817
ATP5F1B	-0.0932548
ATP5F1C	-0.0391104
ATP5F1D	-0.00889454
ATP5F1E	-0.011654
ATP5IF1	-0.0864851
ATP5MC1	0.0315673
ATP5MC2	-0.0336936
ATP5MC3	-0.0467969
ATP5MD	-0.0448239
ATP5ME	0.0385211
ATP5MF	-0.0441627
ATP5MG	-0.0429531
ATP5MPL	-0.0336948
ATP5PB	-0.056129
ATP5PD	-0.0586182
ATP5PF	-0.0527554
ATP5PO	-0.0497342
ATP6AP1	-0.112694
ATP6AP2	-0.0280423
ATP6V0B	-0.00448482
ATP6V0D1	-0.0439153
ATP6V0E1	-0.0456434
ATP6V0E2	-0.0576935
ATP6V1E1	-0.0301965
ATP6V1F	0.0581974
ATP6V1G1	-0.0593513
ATP6V1H	-0.0648809
ATP8B1	-0.118
ATRAID	-0.0502018
ATXN10	-0.0625592
AUP1	0.0187607
AURKAIP1	0.0538837
AZGP1	-0.28108
AZIN1	-0.0281525
B2M	-0.0908219
B4GALT1	0.0273884
BABAM1	0.017547
BACE2	-0.0499232
BAD	0.0415428
BAG1	-0.0309481
BAG6	-0.000918645
BAIAP2	-0.107382
BANF1	-0.0308454
BANK1	-0.0710719
BASP1	-0.0897967
BBS4	-0.0733798
BCAP29	-0.0918509
BCAP31	-0.0566735
BCAT2	-0.0165681
BCL3	-0.0191861
BEX3	-0.0712714
BEX4	-0.0389208
BGN	0.303629
BHLHE40	0.0172673
BIK	-0.0253331
BLOC1S1	0.0125005
BLVRB	-0.0147181
BMPR1B	-0.0960804
BNIP3	-0.118294
BOLA3	-0.0212379
BRD2	0.00132532
BRI3	0.000521314
BRK1	-0.0247702
BSG	-0.013089
BST2	0.00672672
BTBD6	-0.00407734
BTF3	-0.0453891
BTG1	0.0114999
BTG2	-0.0587195
BUD31	-0.0366652
BZW1	-0.0512512
C11orf58	-0.0398327
C11orf96	0.02228
C12orf57	-0.0327921
C15orf48	-0.105177
C15orf61	-0.0295793
C19orf24	0.0702678
C19orf33	0.024911
C19orf48	0.0357608
C19orf53	0.0265349
C19orf70	0.0463865
C1orf116	-0.0962884
C1orf122	0.056862
C1orf21	-0.0622841
C1orf43	-0.0344793
C1QA	0.174891
C1QB	0.162489
C1QBP	-0.0570703
C1QC	0.120286
C1R	0.173618
C1S	0.168631
C2orf72	-0.075856
C3	0.179671
C4orf3	-0.00534152
C4orf48	0.196552
C5orf15	-0.0408598
C6orf48	-0.030886
C6orf62	-0.0324041
C7	-0.0415166
C7orf50	0.0190154
C8orf33	0.00185785
C8orf59	0.00476411
C8orf82	-0.0359429
C9orf16	0.0524503
CAB39	-0.0584707
CAB39L	-0.0738089
CADPS	-0.0262819
CALCA	-0.0294222
CALD1	0.0286817
CALM1	-0.0697235
CALM2	-0.0209184
CALM3	-0.000815238
CALR	-0.0189542
CALU	-0.0408871
CAMK1	-0.0476591
CAMK2N1	0.0255319
CAMKK2	-0.0503387
CAMTA1	-0.0303629
CANT1	-0.0678833
CANX	-0.0411199
CAP1	0.00630268
CAPG	0.00480416
CAPN2	0.0131086
CAPNS1	-0.0620478
CAPZB	-0.0666333
CARMN	-0.0266879
CARTPT	-0.0580706
CASC4	-0.0875507
CAST	-0.072362
CAT	-0.0924461
CAVIN1	0.00456404
CBLL1	-0.105105
CBR1	-0.0616135
CBR3	-0.0158818
CBWD1	-0.0258886
CBX3	0.00498527
CCDC167	0.0379936
CCDC47	-0.0914385
CCDC57	-0.0305467
CCDC85B	0.0559937
CCDC86	0.0133485
CCK	-0.191585
CCL18	0.0160247
CCL19	0.193087
CCL2	0.0284606
CCL20	0.0211477
CCL21	0.106163
CCL3	0.0331055
CCL4	0.0345982
CCL4L2	0.046039
CCL5	0.0624054
CCNC	-0.0798239
CCND1	-0.0240319
CCNG1	-0.0416239
CCNG2	-0.0793332
CCNI	-0.0401765
CCNL2	-0.0298181
CCPG1	-0.0777766
CCT2	-0.016862
CCT3	-0.0375126
CCT4	-0.0387578
CCT5	-0.0338556
CCT6A	-0.0252733
CCT7	-0.0468441
CCT8	-0.00913691
CD14	0.0794242
CD151	0.0378592
CD164	-0.0847019
CD177	-0.174852
CD24	-0.0341529
CD276	0.073227
CD320	-0.0604141
CD38	-0.149269
CD44	-0.00619136
CD46	-0.130651
CD47	-0.0629112
CD52	0.140388
CD59	-0.0350687
CD63	-0.0334876
CD68	0.118463
CD74	0.197989
CD81	-0.0286295
CD9	-0.160974
CD99	-0.00377447
CDC37	-0.0144885
CDC37L1	-0.0573222
CDC42	-0.0331251
CDC42EP5	-0.187955
CDH1	-0.10818
CDK19	-0.0674628
CDK2AP2	0.00307772
CDK4	0.0159047
CDK5RAP3	-0.0462543
CDKN1A	-0.040433
CEBPB	0.0302964
CEBPD	0.0612606
CENPX	-0.0443295
CERS2	-0.0230684
CERS4	-0.0050528
CFAP69	-0.0902524
CFB	0.0273244
CFD	-0.151398
CFL1	0.00205644
CHCHD1	-0.0770966
CHCHD10	0.00281479
CHCHD2	-0.0494035
CHCHD5	-0.0130609
CHD3	-0.0757198
CHGA	-0.0177064
CHI3L1	0.0668449
CHI3L2	0.00937687
CHID1	-0.00697574
CHIT1	0.0267014
CHKA	-0.00935575
CHMP2A	-0.0571976
CHMP3	-0.054208
CHMP5	-0.0692249
CHP1	-0.0780885
CHPF	0.0470181
CHPT1	0.00506514
CHRNA2	-0.138375
CIB1	-0.0309862
CIRBP	-0.0945028
CISD3	0.0373096
CITED1	0.00113309
CKB	-0.109827
CLDN3	0.0798892
CLDN4	0.0370997
CLDN5	-0.0318068
CLDN7	0.0356136
CLDN8	-0.0135728
CLIC1	-0.0095391
CLK1	-0.0485812
CLNS1A	0.00220061
CLPP	0.00723512
CLPTM1L	-0.0503772
CLSTN1	-0.113968
CLSTN2	-0.0136998
CLTA	-0.0303345
CLTC	-0.0700583
CLU	0.0263055
CMC2	-0.0531113
CMPK1	-0.0225701
CNBP	-0.0294559
CNDP2	-0.104798
CNN1	0.00947185
CNN3	0.0296289
CNPY2	-0.0342279
CNPY3	0.00110594
COA3	-0.0950489
COA4	-0.0126506
COG3	-0.0599334
COL12A1	-0.0024398
COL16A1	0.157619
COL18A1	0.0776114
COL1A1	0.316141
COL1A2	0.285775
COL2A1	-0.025619
COL3A1	0.283271
COL4A1	0.12865
COL4A2	0.157478
COL6A1	0.0394411
COL6A2	0.0684245
COL9A2	0.0369347
COLCA1	0.00705509
COMMD4	-0.0117349
COMMD6	-0.0384089
COMP	0.335494
COMT	-0.0431782
COPA	-0.0551802
COPB1	-0.0657414
COPB2	-0.0326443
COPE	0.0910139
COPG1	-0.0389435
COPRS	-0.0944988
COPS6	-0.0472711
COPS9	0.0181311
COPZ1	-0.0569664
COQ4	-0.0336742
CORO1A	0.127015
CORO1B	-0.0506832
COTL1	0.00444077
COX14	-0.0233187
COX17	-0.0417265
COX20	-0.0506764
COX4I1	-0.0906407
COX5A	-0.0546077
COX5B	0.0225969
COX6A1	-0.0158694
COX6B1	-0.0158984
COX6C	-0.0270662
COX7A1	0.0360526
COX7A2	-0.0439106
COX7A2L	-0.0169969
COX7B	-0.051703
COX7C	-0.0821256
COX8A	0.0142986
CP	0.0614116
CPB1	-0.00556587
CPD	-0.0683172
CPE	-0.20735
CPED1	-0.0137613
CPLX3	-0.147675
CPM	-0.00955847
CPNE4	-0.0703117
CRABP2	0.060989
CRACR2B	0.05333
CRAT	0.0912398
CREB3	-0.047766
CREB3L1	-0.039066
CREB3L4	-0.111786
CRELD2	0.00387302
CRIP1	0.100936
CRIP2	0.161463
CRISP3	-0.0258277
CRISPLD1	-0.00715593
CRISPLD2	-0.0909314
CRLS1	-0.101954
CRNDE	-0.00773494
CRYAB	0.014102
CRYBG1	-0.0978625
CRYL1	-0.0493919
CRYM	-0.0999646
CSDE1	-0.0372582
CSGALNACT1	-0.041517
CSKMT	0.0144298
CSNK1A1	-0.0634266
CSNK1D	-0.0357045
CSNK1E	-0.00361365
CSNK2B	-0.0281338
CSRP1	-0.0280313
CSRP2	-0.0388899
CST1	0.132886
CST2	0.250812
CST3	-0.0594167
CST4	0.00924188
CSTB	-0.0420312
CTBP1	-0.0279518
CTDSP1	-0.0574764
CTGF	0.217549
CTNNA1	-0.0338237
CTNNB1	-0.0421383
CTNND1	-0.0550419
CTSA	0.0547538
CTSB	0.0174693
CTSD	0.0589089
CTSF	-0.020221
CTSH	-0.0400048
CTSK	0.133539
CTSL	-0.0231728
CTSS	0.0854061
CTTN	-0.0329574
CUEDC2	0.0107918
CUTA	-0.02766
CWH43	-0.117873
CX3CL1	0.0191946
CXADR	-0.0490005
CXCL1	0.0239414
CXCL10	-0.00782861
CXCL11	-0.0103143
CXCL13	0.034989
CXCL14	0.250139
CXCL17	0.00196412
CXCL2	-0.00319658
CXCL3	0.00528124
CXCL5	0.0212364
CXCL6	0.0192701
CXCL8	0.02281
CXCL9	0.0373512
CXCR4	0.120657
CYB561	-0.0745668
CYB561A3	0.00753224
CYB5A	-0.109078
CYB5R3	0.0349406
CYBA	0.139061
CYBRD1	0.0561015
CYC1	0.0434707
CYCS	-0.0147787
CYFIP1	-0.0460898
CYHR1	-0.0201763
CYP1B1	-0.0712511
CYP27A1	-0.0972195
CYP3A5	-0.132572
CYP4F8	0.0694279
CYR61	0.0464468
CYSTM1	-0.000722682
CYTH1	-0.0930114
DAD1	-0.0480063
DAP	-0.0379898
DAZAP2	-0.0626393
DBI	-0.137878
DCN	0.128754
DCTN3	0.0218529
DCXR	-0.117404
DDAH1	-0.0823768
DDB1	-0.0454283
DDIT4	0.0783103
DDOST	-0.00978077
DDR1	-0.0544386
DDRGK1	-0.049072
DDT	-0.00807092
DDX17	-0.0840404
DDX24	-0.0646086
DDX3X	-0.0358567
DDX5	-0.0540763
DEFB1	-0.0538916
DEGS1	-0.0812992
DEPP1	0.170791
DERL2	-0.0848549
DES	-0.00266144
DGCR6L	-0.0114722
DGUOK	-0.0355757
DHCR24	-0.0675605
DHRS3	0.0205253
DHRS7	-0.204526
DHX15	-0.0410364
DMAC1	-0.0231881
DMXL1	-0.138285
DNAH5	-0.00511022
DNAJA1	-0.0481942
DNAJB1	-0.0553375
DNAJC10	-0.0418221
DNAJC19	-0.0186745
DNAJC3	-0.0755479
DNAJC4	0.00457335
DNER	-0.0273169
DNPH1	0.065896
DPM2	0.00603037
DPM3	-0.00733634
DPP4	-0.140652
DPP7	0.0112864
DPY30	-0.0377117
DRAP1	0.0325452
DSG2	-0.0941036
DSP	-0.0859364
DSTN	-0.0735558
DUS1L	-0.0430374
DUSP1	-0.0753257
DUSP2	0.013637
DUSP23	0.102742
DUT	-0.0277843
DYNC1H1	-0.0373702
DYNLL1	0.00219346
DYNLL2	-0.102706
DYNLRB1	-0.0665221
DYNLT1	-0.0373159
EBLN3P	-0.0892301
EBP	-0.139223
ECE1	0.0416577
ECH1	-0.0496211
ECHDC2	-0.105893
ECHS1	-0.0546166
ECI1	-0.0403757
ECI2	-0.0211438
EDF1	0.0171862
EEF1A1	-0.0592029
EEF1A2	0.0981338
EEF1B2	-0.000910209
EEF1D	0.0442889
EEF2	0.025329
EFNA1	0.00840217
EGFL7	0.0328243
EGR1	-0.0705492
EI24	-0.0734766
EID1	-0.0639577
EIF1	-0.0475274
EIF1AX	-0.0507578
EIF2AK1	-0.0433857
EIF2B5	-0.0116718
EIF2S2	-0.0209773
EIF2S3	-0.00120647
EIF3A	-0.0550727
EIF3B	0.0196419
EIF3D	-0.0281625
EIF3E	-0.0232446
EIF3F	-0.00860367
EIF3G	-0.00677065
EIF3H	0.0045291
EIF3I	-0.0285087
EIF3K	-0.0309624
EIF3L	-0.0617384
EIF3M	-0.0163263
EIF4A1	-0.0894463
EIF4A2	-0.0531154
EIF4B	-0.0297979
EIF4EBP1	0.0718981
EIF4G1	0.0649352
EIF4G2	-0.0621444
EIF4H	-0.0484726
EIF5	-0.0175747
EIF5A	-0.0168188
EIF6	0.0490309
ELF3	-0.000467093
ELK4	-0.13405
ELL2	-0.132562
ELN	0.191091
ELOB	0.108774
ELOC	-0.000137459
ELOVL1	0.000434119
ELOVL5	-0.0996769
ELOVL7	-0.0982944
EMC10	-0.0345117
EMC4	-0.0446706
EMC6	-0.0572401
EMC7	-0.0592509
EMILIN1	0.115663
EMP1	0.04764
ENDOD1	-0.143566
ENG	0.155792
ENO1	0.0863082
ENPP5	-0.0785377
ENSA	-0.0112828
ENTPD5	-0.0553246
ENTPD6	-0.0619698
ENY2	-0.0145484
EPAS1	-0.0292521
EPB41L4A-AS1	-0.0666607
EPCAM	-0.00329764
EPDR1	-0.0318804
EPHX2	-0.19428
EPN1	-0.0348969
EPS8L2	-0.0139016
ERBB2	-0.0589799
ERBB3	-0.067136
ERG	0.0824928
ERGIC1	-0.0650533
ERGIC3	-0.0758943
ERH	-0.0516799
ERI3	0.0196489
ERLEC1	-0.101358
ERP29	-0.121169
ERP44	-0.0383217
ERRFI1	0.0225053
ESD	-0.0406588
ETFA	-0.0329623
ETFB	0.00516968
ETS2	-0.0215254
ETV1	-0.00714505
EVL	-0.00550296
EWSR1	-0.075841
EXOC7	-0.073739
EZR	-0.0612941
F3	-0.0746149
F5	0.0450344
FABP5	0.026911
FADS2	-0.0307918
FAM110B	0.00348454
FAM111A	-0.104513
FAM118A	0.0123881
FAM129A	-0.0860458
FAM135A	-0.107506
FAM162A	-0.090634
FAM174B	-0.134664
FAM177A1	-0.0894298
FAM210B	-0.0893366
FAM213A	-0.142931
FAM3B	-0.0518409
FAM3D	0.00852455
FAM50A	0.0118828
FAM84A	0.027246
FAM89B	0.07853
FAM96A	0.00280289
FAM96B	0.0765118
FASN	0.0452777
FASTK	-0.00197925
FAT1	-0.0503173
FAU	0.116597
FBL	0.00837321
FBLN1	0.0444459
FBLN2	0.127754
FBP1	-0.0419015
FBXO25	-0.0417079
FBXW5	0.0470382
FCER1G	0.0864836
FCGBP	-0.0209256
FCGRT	0.044014
FDCSP	0.0478574
FDFT1	-0.101413
FDPS	-0.0136166
FECH	-0.0760705
FHL1	0.0122138
FIS1	0.00840887
FKBP1A	-0.0294766
FKBP2	-0.056152
FKBP3	-0.077339
FKBP4	-0.062675
FKBP5	-0.00365822
FKBP8	0.0112758
FLNA	0.0545889
FLNB	-0.136267
FLNC	-0.0409651
FLOT1	0.0528051
FLOT2	-0.042679
FMC1	-0.0876887
FMOD	-0.0101386
FN1	0.22927
FNTA	-0.0147937
FOLH1	-0.00285717
FOS	-0.0871767
FOSB	-0.0237026
FOXA1	-0.100446
FSTL1	0.0385207
FSTL3	0.11072
FTH1	0.0379056
FTL	0.176
FUCA1	-0.095762
FUNDC2	-0.0443985
FURIN	0.0178696
FUS	-0.00412133
FXYD3	-0.151067
FAAH	-0.107024
FAAP20	0.0247268
G3BP2	-0.0946254
GABARAP	-0.0849403
GABARAPL2	-0.0865229
GABRP	0.0142014
GADD45B	0.0526052
GADD45G	-0.0135254
GADD45GIP1	0.0169492
GALNT3	-0.0750322
GALNT7	-0.0978199
GAMT	-0.0788034
GANAB	-0.0399846
GAPDH	0.0416122
GAS1	-0.0306232
GAS6	0.127696
GATA2	-0.0619515
GCNT1	-0.0329179
GCNT2	-0.14992
GCSH	-0.0349699
GDF11	0.0436102
GDF15	0.0342506
GDI1	-0.0122502
GDI2	-0.0073136
GFPT1	-0.0758463
GGCT	-0.0225572
GGT1	-0.0795805
GHITM	-0.0835033
GJB1	0.00629945
GLB1L2	-0.0608157
GLG1	-0.0428389
GLIPR2	-0.0588692
GLMP	-0.12311
GLO1	-0.0558278
GLRX	-0.0167521
GLRX2	-0.0840152
GLRX5	-0.0264107
GLUD1	-0.137382
GLUL	0.0299722
GLYATL1	-0.05998
GM2A	0.00811287
GMDS	-0.051569
GMNN	-0.0252618
GMPR	-0.128059
GNAI2	0.0110181
GNAS	-0.0392986
GNB1	-0.0363482
GNB2	-0.0194432
GNG5	-0.0261424
GNL3	-0.0390578
GNMT	-0.170142
GNPTAB	-0.0215685
GNPTG	-0.0311793
GOLGA8A	0.0159217
GOLGB1	-0.0604627
GOLM1	-0.0781869
GOLPH3	-0.060039
GOT2	-0.0741903
GP2	0.0243587
GPC1	-0.039798
GPI	-0.0229277
GPNMB	0.121695
GPR108	-0.085846
GPR160	-0.000874206
GPS1	-0.0285603
GPT2	-0.116082
GPX3	-0.0431273
GPX4	0.0750909
GPAA1	-0.00142866
GRASP	-0.0393612
GREB1	-0.164457
GRHPR	-0.033128
GRINA	0.0258349
GRK2	-0.0152338
GRN	-0.00156771
GRSF1	-0.0415551
GSN	0.0882423
GSPT1	-0.0361562
GSR	-0.0896975
GSTA1	-0.0257605
GSTK1	-0.0290201
GSTO1	-0.0108458
GSTP1	-0.0118476
GSTT2B	-0.124045
GTF2A2	-0.0432941
GTF2H5	-0.0755971
GTF2I	-0.0804621
GTF3A	-0.0175306
GTF3C1	-0.0458989
GTF3C6	-0.109937
GUCY1A1	-0.00393016
GUK1	0.0897675
GUSB	-0.0137435
GAA	-0.0385802
H1F0	-0.11835
H1FX	-0.00564492
H2AFJ	-0.115866
H2AFV	-0.0422655
H2AFY	-0.0227505
H2AFZ	0.00369085
H3F3A	-0.00237113
H3F3B	-0.0740692
HACD2	-0.0523717
HADHA	-0.00619378
HADHB	-0.0653065
HBA1	-0.00873395
HBA2	-0.0183761
HBB	-0.00831655
HCFC1R1	0.0743077
HDAC1	-0.041027
HDGF	0.00882429
HDLBP	-0.0511826
HEBP2	-0.0835148
HERC6	-0.0880886
HERPUD1	-0.144368
HES1	-0.0308064
HES4	0.0687814
HEXA	-0.0333071
HEXB	-0.11692
HGD	-0.155264
HID1	-0.0655498
HIF1A	-0.0418497
HIGD1A	-0.0240728
HIGD2A	-0.00322308
HINT1	-0.0841765
HINT2	0.00253765
HIST1H1C	0.0423521
HIST1H2AC	-0.0685254
HIST1H2BJ	-0.0114909
HIST1H4H	0.0209722
HIST2H2BE	-0.0800326
HIST3H2A	0.02462
HLA-A	-0.035114
HLA-B	-0.0800959
HLA-C	0.118838
HLA-DMA	0.0993119
HLA-DMB	0.124324
HLA-DPA1	0.169094
HLA-DPB1	0.144164
HLA-DQA1	0.132209
HLA-DQB1	0.158231
HLA-DRA	0.211331
HLA-DRB1	0.187286
HLA-DRB5	0.0194193
HLA-E	0.0623014
HLA-F	0.0876724
HM13	-0.0298293
HMG20B	-0.0496581
HMGB1	-0.0491283
HMGCS1	-0.0866873
HMGCS2	-0.0784756
HMGN1	-0.0550717
HMGN2	-0.0569587
HMGN3	-0.0948305
HNRNPA0	-0.0127779
HNRNPA1	-0.0384521
HNRNPA2B1	-0.0596651
HNRNPA3	-0.0482755
HNRNPAB	0.00639922
HNRNPC	-0.0732613
HNRNPD	-0.0523464
HNRNPDL	-0.0347908
HNRNPF	-0.0467003
HNRNPH1	-0.0528997
HNRNPK	-0.0467389
HNRNPM	-0.0421102
HNRNPU	-0.0476476
HOMER2	-0.0802137
HOXA11-AS	-0.0646629
HOXB13	-0.0675648
HP1BP3	-0.0157701
HPGD	-0.0578489
HPN	0.0574021
HSBP1	-0.0736938
HSD17B12	-0.0399185
HSD17B4	-0.0267993
HSD17B6	-0.00945694
HSP90AB1	-0.0618055
HSP90B1	-0.0554853
HSP90AA1	-0.0799138
HSPA1A	-0.0539479
HSPA5	-0.0779511
HSPA8	-0.0483773
HSPA9	-0.0401574
HSPB1	0.0157588
HSPB8	-0.0313893
HSPD1	-0.00584549
HSPE1	-0.0232731
HSPG2	0.105167
HYAL2	0.0364745
HYOU1	-0.0409076
IAH1	-0.0180663
ICAM1	0.0488654
ID1	-0.0693344
ID2	-0.0379731
ID3	-0.00135195
IDH1	-0.0926706
IDH2	0.000277651
IDI1	-0.10345
IER2	-0.0660521
IER3	-0.0115935
IER3IP1	-0.0720236
IFI27	0.0578139
IFI35	-0.0504501
IFI44	-0.010228
IFI44L	-0.0263811
IFI6	-0.0496694
IFIT1	-0.05181
IFIT3	-0.0295927
IFITM1	0.00292071
IFITM2	0.112713
IFITM3	0.0588152
IFNGR1	0.0130199
IFNGR2	-0.0120669
IFRD2	-0.00368404
IFT57	-0.0502115
IGF1	-0.0536935
IGF1R	-0.108434
IGFBP2	-0.00738473
IGFBP3	0.170212
IGFBP4	0.157594
IGFBP5	0.0913843
IGFBP6	0.0713433
IGFBP7	0.213386
IGHA1	0.0445484
IGHD	0.101684
IGHG1	0.213569
IGHG2	0.150474
IGHG3	0.199575
IGHG4	0.186727
IGHGP	0.118643
IGHM	0.117581
IGKC	0.191298
IGLC2	0.185344
IGLC3	0.150945
IGLC7	0.237802
IGLL5	0.0715991
IKBKB	-0.0289679
IL17RC	-0.0593191
IL1R1	-0.136744
IL32	0.14787
IL7R	0.103636
ILF2	-0.026631
ILF3	-0.0292825
ILK	-0.0329109
IMP3	-0.0569498
IMPDH2	-0.0163829
ING1	-0.0335107
INSIG1	-0.128835
INTS11	0.0107599
IP6K2	-0.0713616
IRF1	0.00348855
IRF2BP2	-0.0272151
IRF7	0.019862
IRS2	-0.0918899
IRX4	-0.0205562
ISCU	-0.0230508
ISG15	0.0541203
ISG20	0.0387859
ITFG1	-0.0664594
ITGA5	0.00289265
ITGAV	0.00812171
ITGB1	0.0413179
ITGB2	0.114349
ITGB5	0.0386069
ITM2B	-0.0109311
ITM2C	-0.0765615
IVD	-0.0615558
JAG1	-0.013257
JCHAIN	0.0481198
JPT1	-0.00834886
JPT2	-0.0563927
JTB	-0.0477959
JUN	-0.0746967
JUNB	-0.0522909
JUND	-0.0515453
JUP	-0.0252991
KAT2A	-0.00768018
KCNC2	-0.0157017
KCNMA1	-0.00723288
KCNN2	-0.0600095
KCNN4	0.0153682
KDELR1	-0.0588522
KDELR2	-0.0487039
KHDRBS3	0.0279894
KIF22	-0.00923474
KIAA0319L	-0.0907703
KIAA1324	-0.157463
KIAA1522	-0.040695
KL	-0.0870089
KLF2	0.0702602
KLF5	-0.0379865
KLF6	0.0175263
KLK10	0.0768375
KLK11	-0.0045868
KLK2	-0.148958
KLK3	-0.163259
KLK4	-0.115643
KPNB1	-0.0389945
KRT10	-0.0703284
KRT13	-0.0488142
KRT14	-0.139912
KRT15	-0.16837
KRT17	-0.0926987
KRT18	-0.0836994
KRT19	0.00297513
KRT23	-0.0143001
KRT5	-0.127224
KRT7	-0.0104002
KRT8	-0.0707103
KRTCAP2	-0.0288128
KTN1	-0.0298282
KXD1	0.0467062
LAGE3	0.0559489
LAMB2	0.0204633
LAMP1	-0.0701194
LAMP2	-0.110815
LAMTOR1	-0.00738367
LAMTOR2	-0.000645451
LAMTOR4	0.0294018
LAMTOR5	-0.0569346
LAP3	-0.0310095
LAPTM4A	-0.0483897
LAPTM5	0.184432
LBH	0.0742429
LCN2	0.0104669
LCP1	-0.0447724
LDHA	0.0793334
LDHB	-0.0626474
LDLRAD4	0.0599014
LGALS1	0.120005
LGALS3	-0.100921
LGALS3BP	-0.0818324
LGMN	-0.0260502
LIFR	-0.113196
LINC00668	-0.0809052
LINC00844	-0.176768
LINC01088	-0.0541293
LINC01297	-0.165724
LINC02170	-0.0607187
LIPA	-0.0149274
LIPF	-0.0335007
LITAF	-0.0705546
LMAN1	-0.0840504
LMAN1L	-0.158309
LMAN2	-0.0180238
LMBR1	-0.0266548
LMNA	0.0171657
LMOD1	0.0355137
LONP2	-0.0314399
LPCAT3	-0.0640694
LRBA	-0.04234
LRIG1	-0.0644395
LRP1	0.160872
LRP10	-0.00624379
LRPAP1	0.00395901
LRRC26	-0.124847
LRRC41	-0.0096553
LRRC59	-0.0388225
LRRC75A	-0.051619
LRRC75B	-0.00500323
LRRFIP1	-0.0321931
LRRFIP2	-0.116856
LSAMP	-0.134257
LSM14A	-0.0500341
LSM3	-0.025094
LSM4	0.0525576
LSM5	-0.0347602
LSM7	0.0913655
LTBP3	0.0682087
LTBP4	-0.031318
LTBR	-0.0286076
LTF	-0.0238603
LUC7L3	-0.0418406
LUM	0.217883
LXN	0.0119836
LY6D	0.00485502
LY6E	0.112094
LYPLA1	-0.0430698
LYPLA2	0.0385172
LYPLAL1	-0.0534506
LYZ	0.15789
MAD1L1	-0.00576548
MAF	-0.13636
MAF1	0.0425113
MAFF	-0.0195191
MAGED1	-0.05692
MAGED2	-0.0819066
MAGEF1	-0.0600825
MAGEH1	-0.100856
MAGT1	-0.0738392
MAL2	-0.0106422
MALAT1	-0.0338395
MALT1	-0.106526
MANF	-0.0255357
MAOA	-0.0898237
MAOB	-0.0235999
MAP1B	0.0450485
MAP1LC3B	-0.0456196
MAP2K2	-0.0263802
MARC1	-0.0757574
MARCH6	-0.0672882
MARCKS	-0.0390526
MARCKSL1	0.00101659
MAT2A	-0.0397711
MAZ	-0.00176831
MB	0.0443153
MBOAT2	-0.0706308
MCCC2	-0.139028
MCFD2	-0.0598372
MCL1	0.0130885
MCRIP1	0.0259092
MCRIP2	0.0367875
MDH1	-0.0667287
MDH2	-0.00179106
MDK	0.0753676
MEA1	-0.0320153
MEAF6	-0.0740736
MESD	-0.069361
MESP1	-0.161312
METRN	0.00819986
METTL26	0.10603
METTL7A	-0.0650341
METTL9	-0.00134438
MFAP4	0.165506
MFGE8	0.135532
MGAT1	0.0426468
MGMT	-0.00730932
MGP	0.298061
MGST1	-0.1271
MGST2	-0.0648951
MGST3	-0.0932195
MIA3	-0.103784
MIEN1	-0.0265431
MIF	0.0864472
MINOS1	-0.10243
MIOS	-0.0819121
MIPEP	-0.099433
MIR200CHG	-0.0398285
MIR4458HG	-0.0113885
MKNK2	-0.0176469
MLEC	-0.0528447
MLF2	-0.060405
MLPH	-0.134526
MMAB	-0.0674001
MMADHC	-0.038198
MME	-0.0586979
MMP2	0.140876
MMP24OS	-0.00307369
MMP7	0.0472311
MMP9	0.0772292
MON1B	-0.123206
MORF4L1	-0.0221222
MORF4L2	-0.0245757
MPC2	-0.0838716
MPG	0.0273338
MPST	-0.0139135
MPZL2	-0.0711504
MRFAP1	-0.0337546
MRPL12	0.0349202
MRPL13	0.00140126
MRPL14	0.034157
MRPL17	-0.00879673
MRPL20	-0.0559401
MRPL21	-0.00610658
MRPL23	0.0882261
MRPL24	-0.00152645
MRPL27	-0.0472926
MRPL3	0.00236493
MRPL32	-0.0766511
MRPL33	-0.0515488
MRPL34	-0.0266604
MRPL36	-0.0524738
MRPL37	-0.02033
MRPL40	-0.0633976
MRPL41	0.0270111
MRPL43	-0.00177968
MRPL51	-0.0682041
MRPL52	-0.0312245
MRPL54	-0.0256506
MRPL55	-0.000443088
MRPL57	-0.00488665
MRPS12	0.0875358
MRPS16	-0.0454468
MRPS18A	-0.0532599
MRPS21	-0.0724596
MRPS23	-0.0862003
MRPS26	-0.0268473
MRPS33	-0.0554082
MRPS34	0.0433188
MRPS7	-0.0481327
MS4A1	0.0529439
MSMB	-0.28961
MSMO1	-0.118683
MSRB2	-0.0286943
MT1A	-0.0414828
MT1E	-0.204692
MT1F	-0.165789
MT1G	-0.215646
MT1H	-0.0486244
MT1M	-0.17369
MT1X	-0.169035
MT2A	-0.092766
MTA1	0.0275004
MT-ATP6	-0.0679975
MTCH1	-0.0376673
MT-CO1	-0.0486903
MT-CO2	-0.0862708
MT-CO3	-0.0148952
MT-CYB	-0.0410159
MTERF4	-0.0961023
MTHFD2L	-0.0574645
MTHFS	-0.105508
MT-ND1	-0.0380846
MT-ND2	-0.0384893
MT-ND3	-0.095875
MT-ND4	-0.0754762
MT-ND4L	-0.0338133
MT-ND5	-0.0552719
MTX2	-0.0604427
MUC1	0.187221
MUC12	0.0157869
MUC4	-0.00352952
MUC5B	-0.00431665
MUCL1	0.065381
MX1	-0.0289907
MX2	-0.00936039
MXD4	0.00761314
MXRA8	0.198939
MYBPC1	-0.138141
MYC	0.0255136
MYDGF	0.0315116
MYH11	-0.0108091
MYH9	0.0633088
MYL12A	-0.00270265
MYL12B	-0.0536334
MYL2	0.0680719
MYL6	0.050396
MYL9	0.0678179
MYLK	-0.020531
MYO1C	-0.0505232
MYO6	0.0174651
MZB1	0.059749
MZT2A	0.0600546
MZT2B	0.0784194
NACA	-0.046739
NAGLU	-0.0712814
NAMPT	-0.0859182
NANS	-0.119025
NAP1L1	0.0263051
NAPA	-0.0437572
NARS	-0.0625026
NAXE	-0.0280013
NBEAL1	-0.0138108
NBL1	-0.0867332
NBR1	-0.106427
NCAPD3	-0.160863
NCKAP1	-0.0561563
NCL	-0.0271006
NCOA4	-0.122863
NCOA7	0.0170331
NDFIP1	-0.107329
NDRG1	-0.00382323
NDRG2	-0.0883327
NDRG3	-0.0858354
NDUFA1	-0.0896673
NDUFA10	-0.0513567
NDUFA11	0.0354695
NDUFA12	-0.0424901
NDUFA13	0.0287392
NDUFA2	-0.00603357
NDUFA3	0.00362141
NDUFA4	-0.0687464
NDUFA5	-0.0925503
NDUFA6	-0.0444395
NDUFA7	-0.0429905
NDUFA8	-0.0315136
NDUFAB1	-0.0274391
NDUFAF3	0.00542747
NDUFAF8	0.00846696
NDUFB1	-0.0437137
NDUFB10	-0.0354451
NDUFB11	0.027269
NDUFB2	-0.00446405
NDUFB3	-0.0594676
NDUFB4	2.7079e-05
NDUFB5	-0.0267145
NDUFB6	-0.0312366
NDUFB7	0.0560278
NDUFB8	-0.0544639
NDUFB9	-0.0137166
NDUFC1	-0.0888051
NDUFC2	-0.0524151
NDUFS4	-0.031249
NDUFS5	-0.0316945
NDUFS6	-0.0204741
NDUFS7	-0.00698755
NDUFS8	-0.0110271
NDUFV1	-0.0198163
NDUFV2	-0.0243545
NDUFV3	-0.0626732
NEAT1	-0.0794719
NECAB3	-0.0876024
NECTIN2	-0.00600134
NEDD4L	-0.0926281
NEDD8	-0.0864673
NEDD9	-0.0197947
NEFH	-0.202987
NENF	0.0143063
NEU1	-0.114715
NFE2L1	-0.0106911
NFIB	-0.0818999
NFKBIA	-0.0320913
NFKBIZ	0.0128849
NHP2	0.0284934
NIPAL3	-0.174221
NISCH	-0.0518126
NKX3-1	-0.133667
NME1	-0.0182449
NME3	0.00984335
NME4	0.0096941
NMRAL1	-0.0254278
NNMT	0.14437
NONO	-0.0386198
NOP10	-0.0139632
NOP53	-0.00320911
NORAD	-0.0611481
NOV	0.0921532
NPC2	0.0182561
NPDC1	-0.0868908
NPM1	-0.0073041
NPNT	-0.0671757
NPR3	-0.0935508
NPTN	-0.0587442
NPY	-0.0780482
NR2F6	0.0326597
NR4A1	-0.10484
NSA2	-0.00782259
NSG1	-0.0607502
NSMCE1	-0.047637
NUCB1	-0.0663736
NUCB2	-0.0591382
NUCKS1	-0.0357443
NUDC	-0.0328404
NUDCD2	-0.037123
NUDT16L1	0.0199369
NUDT4	-0.106722
NUDT8	0.0901036
NUDT9	-0.0452514
NUMA1	-0.022632
NUPR1	0.124132
NAA10	0.0502986
NAA38	-0.00181466
NAA60	0.0502826
NAAA	-0.0870277
OAS1	-0.0405371
OAS2	-0.0331575
OAT	-0.0155464
OAZ1	0.108102
OCIAD1	-0.0824989
OCIAD2	-0.0438705
ODC1	-0.0605349
ODF3B	0.0457104
OGA	-0.0717302
OGT	-0.064646
OLFM4	-0.00263153
OLFML3	0.0094657
OR51E1	-0.0686898
OR51E2	-0.0112779
ORM1	-0.00386582
ORM2	-0.0186833
ORMDL2	-0.0616734
OS9	-0.0636169
OST4	0.0152157
OSTC	0.0133697
OTUB1	-0.0175793
OXA1L	-0.0224917
OXLD1	0.00217748
P3H2	-0.136271
P4HB	-0.0441938
P4HTM	-0.0388423
PABPC1	0.0324023
PABPC4	-0.00411055
PACSIN2	-0.0743225
PAGE4	-0.0844536
PAIP2	-0.0249445
PAK1IP1	-0.11375
PAPOLA	-0.0363322
PARK7	-0.0872775
PARM1	-0.159066
PARP10	-0.00521007
PARP14	-0.0310367
PARP9	-0.0333845
PART1	-0.14862
PAXX	0.063076
PCA3	-0.0207158
PCAT14	-0.0267268
PCAT18	-0.0772181
PCAT4	-0.165232
PCBD1	-0.0728748
PCBP1	-0.0592599
PCBP2	-0.0469823
PCDH8	-0.0181608
PCGEM1	-0.115747
PCMT1	-0.0592105
PCP4	-0.0554487
PCSK1N	-0.0145946
PCYOX1	-0.0646424
PDAP1	-0.00196514
PDCD4	-0.0779744
PDCD5	0.0149403
PDCD6	-0.0317946
PDCD6IP	-0.0664976
PDE9A	-0.0581656
PDIA3	-0.0952758
PDIA4	-0.0752082
PDIA5	-0.0347704
PDIA6	-0.0410101
PDK4	-0.078994
PDLIM1	-0.00830187
PDLIM5	-0.0169042
PDLIM7	0.0542971
PDXDC1	-0.104668
PDXK	0.0112307
PDZK1IP1	0.0644484
PEBP1	-0.0850314
PEBP4	-0.168243
PEMT	-0.034669
PER1	-0.0406594
PERP	-0.0937816
PET100	-0.0156838
PEX10	0.0667508
PFDN2	-0.022679
PFDN5	-0.0450487
PFKL	0.021181
PFN1	0.0200666
PFN2	-0.0522179
PGAM1	-0.0328557
PGC	-0.0137344
PGK1	-0.0608211
PGLS	0.0663412
PGM3	-0.106205
PGM5-AS1	-0.0879541
PGRMC1	-0.101586
PGRMC2	-0.0408944
PHB	-0.0139771
PHB2	0.013205
PHGDH	-0.132538
PHGR1	0.0162042
PHLDA2	-0.0711459
PHPT1	0.0129008
PI15	-0.129573
PI16	0.0310985
PI3	0.0534339
PIEZO1	0.0279539
PIGH	-0.0999097
PIGR	0.017388
PIGT	0.00316567
PIM3	-0.0411333
PIN1	-0.0169931
PIN4	-0.0750013
PIP	-0.0385791
PITPNA	-0.0736826
PJA2	-0.066609
PKM	-0.0262534
PLA2G16	0.101958
PLA2G2A	-0.0984593
PLA2G7	-0.00627509
PLAC9	-0.037545
PLAT	0.00734806
PLD3	-0.0212059
PLEC	0.0536125
PLEKHB2	-0.074532
PLEKHH1	-0.111324
PLEKHJ1	0.0362402
PLPP1	-0.0599455
PLPP2	0.096597
PLPP5	-0.115764
PLSCR1	-0.0253975
PLTP	0.0573648
PLXNB1	-0.0480843
PLXNB2	-0.0248053
PM20D2	-0.0789857
PMEPA1	-0.137062
PMPCB	-0.0714725
PNKD	-0.0841384
PNKP	-0.0682985
PNRC1	-0.0217704
PODXL2	-0.0130015
POLB	-0.0363797
POLD2	0.040786
POLD4	-0.00862403
POLR1D	-0.0264638
POLR2E	0.0251471
POLR2F	0.0625952
POLR2G	-0.0525374
POLR2H	0.0149712
POLR2I	0.0148973
POLR2J	-0.0232768
POLR2K	-0.0137615
POLR2L	0.0523419
POMGNT1	-0.0505077
POMP	-0.0358833
POSTN	0.16795
PPA1	0.00808874
PPA2	-0.038236
PPCS	-0.0668929
PPDPF	-0.0518615
PPIA	-0.0267285
PPIB	0.0400402
PPM1A	-0.0870814
PPM1B	-0.0228786
PPP1CA	-0.067438
PPP1CB	-0.00726008
PPP1CC	-0.031623
PPP1R14A	0.0952406
PPP1R14B	0.175211
PPP1R16A	-0.0639117
PPP1R1B	0.10832
PPP1R7	-0.112634
PPP2CA	-0.0643295
PPP2R1A	-0.0139168
PPP3CA	-0.0752714
PPT1	-0.0509767
PRAC1	-0.0624971
PRCP	-0.0525045
PRDM8	-0.140909
PRDX1	-0.0398545
PRDX2	-0.0534377
PRDX3	-0.0743284
PRDX4	-0.0286592
PRDX5	0.0170857
PRDX6	-0.0437289
PREB	0.0253737
PRELID1	0.0733789
PRELP	0.168843
PRIM2	-0.121416
PRKAR1A	-0.051053
PRKCSH	-0.0607884
PRMT1	0.0219882
PRPF8	-0.0552498
PRR13	-0.039385
PRR15L	0.0336214
PRR4	0.0347612
PRRC2A	0.0332187
PRSS23	0.0146543
PRSS8	-0.0075616
PRUNE2	-0.0645982
PSAP	-0.0489731
PSCA	0.0518585
PSENEN	-0.0202271
PSMA1	-0.022806
PSMA2	-0.0431575
PSMA3	-0.0220492
PSMA4	-0.0829395
PSMA5	-0.0366887
PSMA7	-0.000648395
PSMB1	-0.0180849
PSMB2	-0.0251895
PSMB3	-0.0108225
PSMB4	-0.0411478
PSMB5	-0.0298007
PSMB6	-0.0350067
PSMB7	-0.0155798
PSMB8	0.0428519
PSMB9	0.0944659
PSMC1	-0.0544976
PSMC4	-0.0162825
PSMC5	-0.0486773
PSMC6	-0.0470558
PSMD13	-0.016651
PSMD2	0.0321111
PSMD3	-0.00147241
PSMD7	-0.0519728
PSMD8	-0.0117986
PSME1	-0.0408508
PSME2	-0.0269678
PTBP1	-0.0253592
PTGDS	-0.0601448
PTGES3	-0.0157154
PTGR1	-0.087633
PTGS2	0.000664872
PTMA	0.0673062
PTMS	-0.0426096
PTN	-0.14761
PTOV1	-0.0500015
PTP4A1	-0.0597374
PTP4A2	-0.0390152
PTP4A3	0.164492
PTPA	-0.0171163
PTPMT1	-0.0412825
PTPN18	-0.0492324
PTPRF	-0.0953632
PTPRM	-0.102787
PTPRN2	-0.142432
PTRHD1	-0.0261537
PTS	-0.0481729
PTTG1IP	0.0178093
PUF60	0.0128191
PYCR1	0.0120119
PYGB	-0.0823506
PYURF	-0.00311562
QARS	-0.059274
QDPR	-0.06628
RAB11A	-0.0619068
RAB11B	-0.0565338
RAB13	-0.0784437
RAB18	-0.0531921
RAB1A	-0.0450768
RAB1B	-0.0435358
RAB25	-0.0223752
RAB27A	-0.162612
RAB2A	-0.0312159
RAB3B	-0.0927509
RAB3D	-0.0571716
RAB4A	-0.106284
RAB5B	-0.0572276
RAB5C	-0.0231085
RAB5IF	-0.0224006
RAB6A	-0.0257353
RAB7A	0.00626331
RABAC1	0.0266083
RABEP2	-0.0233965
RABL6	-0.00502799
RAC1	-0.0206803
RACK1	-0.0379983
RAD23A	-0.019443
RAD23B	-0.0454499
RALGAPA2	-0.0403389
RALY	0.0456037
RAMP1	-0.0734029
RAN	-0.03162
RANBP1	0.00318238
RANBP2	-0.0670634
RARRES1	0.0845973
RARRES2	0.0721998
RARRES3	0.122952
RASD1	-0.0422921
RASSF7	0.026209
RBBP4	-0.0471241
RBBP7	-0.0633191
RBCK1	-0.00593728
RBM3	0.0248364
RBM39	-0.067359
RBM47	-0.109926
RBM5	-0.0881077
RBM8A	-0.0393915
RBMX	-0.0316906
RBPMS	0.0377653
RBX1	-0.035977
RCAN3	-0.163532
RCN1	-0.0838532
RCN2	-0.0216254
RDH11	-0.213485
REEP3	-0.0438677
REEP5	-0.101272
REEP6	-0.0661536
REPIN1	-0.0418309
REPS2	-0.0615079
RER1	-0.0302249
RERE	-0.0209571
REX1BD	0.0723831
REXO2	-0.00793798
RGCC	0.0763105
RGL2	-0.0186882
RGMB-AS1	-0.0139218
RGS1	0.112117
RGS10	0.0100459
RGS2	-0.0130807
RGS5	0.043702
RHBDD2	-0.0620629
RHEB	-0.0476443
RHOA	0.0201295
RHOB	-0.0861154
RHOC	0.0464487
RHOT2	0.0175651
RHOU	-0.0658876
RHPN2	-0.0565634
RLN1	-0.103437
RNASE1	0.0502146
RNASE4	-0.12722
RNASEH2C	0.0242702
RNASET2	-0.0223636
RNF11	-0.0488468
RNF141	-0.05437
RNF145	-0.0243252
RNF181	0.0221456
RNF187	-0.00821086
RNF213	-0.0306782
RNF7	-0.0190324
RNH1	0.0255006
RNPS1	-0.0391904
ROMO1	0.0761478
RPL10	0.0270998
RPL10A	-0.0512774
RPL11	-0.053539
RPL12	-0.026174
RPL13	0.00851904
RPL13A	-0.025785
RPL14	-0.0622399
RPL15	0.0657961
RPL17	-0.0833306
RPL18	0.056667
RPL18A	0.156501
RPL19	-0.0615402
RPL21	-0.0433014
RPL22	-0.0458368
RPL22L1	0.001689
RPL23	-0.0675278
RPL23A	-0.0929389
RPL24	0.00488155
RPL26	-0.0912452
RPL27	0.0144898
RPL27A	0.0109607
RPL28	0.0367535
RPL29	-0.0113054
RPL3	-0.028804
RPL30	0.0235307
RPL31	-0.0452287
RPL32	-0.0145368
RPL34	-0.0317189
RPL35	0.114864
RPL35A	0.0336589
RPL36	0.0138131
RPL36A	-0.0351327
RPL36AL	-0.0653062
RPL37	-0.00654145
RPL37A	-0.0419863
RPL38	-0.0519309
RPL39	0.0103732
RPL4	-0.036536
RPL41	-0.0241028
RPL5	-0.0382133
RPL6	-0.0488112
RPL7	-0.00851606
RPL7A	0.0292837
RPL8	0.0705275
RPL9	-0.034292
RPLP0	0.0380007
RPLP1	0.0349717
RPLP2	0.039698
RPN1	-0.0377609
RPN2	-0.071777
RPS10	0.0723022
RPS11	0.00845534
RPS12	-0.0853602
RPS13	-0.0313776
RPS14	0.0462565
RPS15	0.0240915
RPS15A	0.0380307
RPS16	0.00651556
RPS17	-0.0302632
RPS18	0.0211581
RPS19	0.0685575
RPS19BP1	0.0344975
RPS2	0.118214
RPS20	-0.0253579
RPS21	0.0719554
RPS23	-0.0613638
RPS24	-0.0955398
RPS25	-0.050273
RPS26	0.0104091
RPS27	0.0359272
RPS27A	-0.0690996
RPS27L	-0.0774682
RPS28	0.00711605
RPS29	0.00342612
RPS3	0.067159
RPS3A	-0.0465069
RPS4X	-0.102828
RPS4Y1	-0.0354705
RPS5	-0.023278
RPS6	-0.0647839
RPS6KC1	-0.0628605
RPS7	-0.0218815
RPS8	-0.056923
RPS9	0.0659417
RPSA	0.0496407
RRAS	0.0289096
RRBP1	-0.0741124
RSL1D1	0.0181713
RSRP1	-0.0704822
RTL8C	-0.0337208
RTN3	-0.00729102
RTN4	-0.0881385
RTRAF	-0.0452856
S100A10	-0.0181304
S100A11	0.0485968
S100A13	0.0975711
S100A2	-0.0118137
S100A4	0.0417586
S100A6	0.104399
S100A7	-0.0368059
S100A8	-0.00167349
S100A9	0.0243924
S100P	0.0278332
SAP18	-0.0382752
SAR1A	-0.0485672
SAR1B	-0.100605
SARAF	-0.140694
SARS	-0.0493044
SAT1	0.0418644
SAT2	-0.08402
SC5D	-0.0914276
SCAMP2	-0.0278346
SCAND1	0.00884697
SCARB2	-0.080822
SCCPDH	-0.0704798
SCD	-0.0290864
SCGB1A1	-0.0488908
SCGB1D2	-0.0555972
SCGB3A1	-0.02377
SCNN1A	-0.0288307
SCOC	-0.0495994
SCP2	-0.078209
SCUBE2	0.0248077
SDC1	0.0193809
SDC4	0.0211024
SDCBP	0.0173596
SDF2L1	0.0181262
SDF4	-0.0118109
SDHB	-0.0228312
SDHC	-0.0649795
SEC11A	-0.0230531
SEC11C	-0.125589
SEC13	-0.0244208
SEC14L2	-0.113823
SEC16A	-0.0634717
SEC22B	-0.0735092
SEC22C	-0.0814313
SEC23B	-0.0774067
SEC31A	-0.0465039
SEC61A1	0.054602
SEC61B	-0.0191245
SEC61G	-0.0427158
SEC62	-0.0329433
SEC63	-0.0689483
SEL1L	-0.0659553
SELENBP1	-0.0513716
SELENOF	-0.0281365
SELENOH	0.0570024
SELENOK	-0.0449799
SELENOM	0.0891254
SELENON	-0.00218081
SELENOP	-0.0722629
SELENOS	-0.089578
SELENOT	-0.0412867
SELENOW	0.0104479
SEM1	-0.0472206
SEMA3C	-0.0821414
SEP9	0.0342598
SEPT2	-0.0193489
SERBP1	-0.025424
SERF2	0.0575651
SERHL2	-0.0213653
SERINC1	-0.0639751
SERINC2	-0.0867124
SERINC3	-0.0443623
SERINC5	-0.0465373
SERP1	0.0100902
SERPINA1	0.0546503
SERPINB11	-0.0982633
SERPINB6	-0.0903526
SERPINE1	0.158214
SERPINF1	0.0769107
SERPING1	0.110791
SERTAD1	-0.00944318
SESN1	-0.0673087
SESN3	0.00814688
SET	-0.0294756
SETD7	-0.0636336
SEZ6L2	-0.109738
SF1	-0.0673001
SF3B1	-0.0596027
SF3B2	-0.0394332
SF3B5	0.0478499
SF3B6	-0.0127859
SFN	-0.0735851
SFPQ	-0.063982
SFRP2	0.184783
SFRP4	1
SFT2D1	-0.077856
SGK1	-0.00629537
SGSM3	-0.0647741
SH2D1A	0.0197395
SH3BGRL	-0.0730978
SH3BGRL3	0.103667
SH3GLB2	0.00539109
SH3RF1	-0.043918
SH3YL1	0.0121827
SHC2	-0.0483909
SHISA5	-0.048178
SHROOM1	-0.0724968
SIDT2	-0.105328
SIL1	-0.00958981
SIM2	-0.0132411
SIVA1	0.0594249
SKIL	0.013809
SKP1	-0.0699552
SLC12A2	-0.142079
SLC14A1	-0.126109
SLC15A2	-0.135697
SLC1A5	-0.102651
SLC22A17	-0.128185
SLC22A23	-0.0745206
SLC22A3	-0.1322
SLC25A1	-0.0378193
SLC25A3	-0.0751644
SLC25A37	-0.0817586
SLC25A39	0.0288002
SLC25A4	-0.0938901
SLC25A5	-0.00426124
SLC25A6	0.0571244
SLC26A2	-0.0439678
SLC26A4	-0.0433049
SLC2A10	-0.115382
SLC2A12	-0.110415
SLC2A4RG	-0.0214094
SLC30A4	-0.153165
SLC35F2	-0.0707128
SLC37A4	-0.070016
SLC38A10	-0.0109242
[truncated: 437 more rows]

## Sheet: single cell gene correlation
Spearman correlation analysis of SFRP4 and all other genes in single-cell data
Gene ID	Spearman Coefficient
A2M	0.0733705
A4GALT	0.0166273
ABCA1	0.020982
ABCC3	-0.0248462
ABCE1	0.00937054
ABCF1	-0.00318931
ABCG2	-0.0231311
ABHD11	-0.0207755
ABHD2	-0.00534361
ABHD3	-0.0129367
ABHD5	0.00342601
ABI1	-0.0193481
ABL2	0.0294236
ABLIM1	-0.0132229
ABRACL	-0.0285269
AC002456.1	0.0102563
AC004687.1	-0.0193596
AC005261.1	0.0242951
AC007906.2	-0.0104495
AC007952.4	0.00208513
AC016831.1	-0.00619607
AC016831.5	0.00163257
AC020656.1	-0.00330743
AC020916.1	-0.0163677
AC022509.1	0.00627861
AC023157.3	-0.00948843
AC025164.1	-0.00843414
AC058791.1	0.00815832
AC067735.1	-0.00449243
AC074387.1	0.00837073
AC083837.1	-0.000704336
AC091271.1	0.00429239
AC092803.2	-0.0078575
AC093673.1	-0.0302434
AC097059.1	0.00431329
AC103591.3	-0.0103947
AC108134.2	0.00865414
ACADVL	-0.000256836
ACBD3	0.00560748
ACKR1	-0.0244243
ACKR3	-0.000607056
ACOT9	0.00518037
ACP1	0.00137851
ACPP	0.00405392
ACSL1	-0.0167089
ACSL3	-0.00412082
ACSL4	0.00789268
ACTA2	0.101906
ACTB	-0.0371096
ACTG1	-0.045318
ACTG2	0.071472
ACTN1	0.0294126
ACTN4	-0.00402493
ACTR2	-0.00367878
ACTR3	-0.0244239
ADA	0.00103692
ADAM10	-0.00872837
ADAM17	0.00629905
ADAM9	-0.0109885
ADAMTS1	0.0828185
ADAMTS4	0.0983713
ADAMTS9	0.0120687
ADAR	0.00574031
ADCYAP1	-0.00744932
ADD3	0.0126524
ADGRE5	0.00528454
ADGRF1	-0.0172204
ADGRF5	0.0148794
ADGRG1	-0.0232154
ADGRL4	-0.0260593
ADI1	0.0191442
ADIPOR1	-0.00778126
ADIRF	0.0621219
ADM	0.00892799
ADM5	-0.0124381
ADPRHL1	0.00738099
ADRA2A	0.0366302
ADRB2	-0.020594
ADRM1	0.00529659
ADSS	-0.00455606
AEBP1	0.152667
AES	-0.00330113
AFDN	-0.0167115
AFF1	-0.010605
AFF4	0.0286962
AGO2	0.0143499
AGO3	0.0188137
AGPAT2	-0.0123138
AGR2	-0.0238651
AGR3	-0.0119251
AGT	0.0755783
AHCY	0.0059736
AHCYL1	0.0775905
AHI1	0.0371748
AHNAK	0.00996094
AHR	-0.0103675
AHSA1	-0.000350263
AIF1	-0.0194825
AIMP1	-0.00455536
AK2	-0.00517301
AK3	0.0248583
AK6	0.0122751
AKAP12	0.101829
AKAP13	0.0178953
AKAP9	0.00275553
AKIRIN1	0.00585232
AKIRIN2	-0.015356
AKR1A1	-0.000918953
AKR1B1	-0.00157328
AKR1C1	0.0852862
AKR1C2	0.0269001
AKR1C3	-0.0107154
AL022334.2	0.0373648
AL118516.1	0.00900488
AL121944.1	-0.018881
AL136987.1	-0.00587159
AL139246.5	-0.00159022
AL355304.1	0.00698394
AL603756.1	0.0026587
ALAS1	0.000847078
ALCAM	-0.00873464
ALDH1A1	0.0685943
ALDH1A3	-0.00845639
ALDH2	0.00726722
ALDH3A1	-0.00896114
ALDH3A2	0.00328348
ALG13	-0.0227148
ALKAL2	0.117498
ALKBH7	-0.0166881
ALOX5AP	-0.0191802
AMD1	0.00988292
ANAPC11	0.00586424
ANAPC13	0.00625564
ANAPC16	-0.00303836
ANG	0.00951705
ANGPT2	0.00144638
ANGPTL4	0.0257378
ANKH	-0.00996876
ANKLE2	-0.0112031
ANKRD1	-0.000189745
ANKRD10	0.0333523
ANKRD11	0.0114888
ANKRD12	-0.0129819
ANKRD17	0.00190858
ANKRD22	-0.014124
ANKRD28	0.0148373
ANKRD36C	-0.0184606
ANKRD37	0.020055
ANP32B	0.0119966
ANPEP	-1.7853e-05
ANXA1	-0.0298407
ANXA11	-0.0160259
ANXA2	-0.0242056
ANXA3	-0.0107232
ANXA4	0.0102413
ANXA5	0.0521545
ANXA7	0.00269273
AP001816.1	-0.00358144
AP1S2	-0.0119747
AP1S3	-0.0217709
AP2M1	0.0199558
AP2S1	-0.00220483
AP3S1	0.0168824
APEX1	0.00312187
APLP2	0.0385968
APOBEC3A	-0.0100194
APOC1	-0.00409204
APOC2	-0.00490684
APOD	0.103475
APOE	0.0140275
APOL1	0.012666
APOL6	0.00409351
APOLD1	0.0301579
APP	0.0267655
APRT	-0.0200402
AQP1	-0.0216549
AQP3	-0.0330811
AQP9	-0.00646929
AR	0.0310199
ARC	-0.00110993
AREG	-0.0490917
ARF1	0.0220235
ARF4	-0.00366595
ARF5	-0.0143837
ARF6	-0.0326579
ARFGAP3	0.0310237
ARG2	-0.0233092
ARGLU1	0.00768222
ARHGAP18	-0.0124391
ARHGAP21	0.0140672
ARHGAP26	-0.0182399
ARHGAP29	-0.0151769
ARHGAP5	0.00709891
ARHGAP6	0.00975082
ARHGDIA	-0.0137151
ARHGDIB	-0.0281628
ARHGEF12	0.00887589
ARHGEF35	-0.0265823
ARID1B	0.00949378
ARID4B	0.0163851
ARID5A	0.029456
ARID5B	0.038131
ARIH1	0.0143653
ARL1	0.0166422
ARL13B	0.0398033
ARL2	0.0138347
ARL4A	-0.0227729
ARL4C	-0.014969
ARL4D	0.00445268
ARL5A	0.031354
ARL5B	0.0098437
ARL6IP1	-0.0100622
ARL6IP4	0.00692718
ARL6IP5	0.0165468
ARL8B	0.00504363
ARMCX1	0.0285237
ARMCX3	0.00938753
ARNTL2	-0.0170388
ARPC1A	-0.00162987
ARPC1B	-0.0167328
ARPC2	-0.0164276
ARPC3	-0.0202581
ARPC5	0.0031463
ARPC5L	-0.0266045
ARPP19	-0.00646449
ARRDC3	-0.00543823
ARSG	0.0453652
ARSJ	0.00626009
ARTN	-0.00762209
ASAH1	0.00399184
ASAP1	0.0290191
ASH1L	0.0186292
ASPH	-0.00360247
ASS1	-0.0129095
ASXL1	0.00594503
ATF3	0.024105
ATF4	0.0178575
ATF5	-0.00327945
ATF6	0.00176085
ATF7IP2	-0.0127437
ATG101	0.00688233
ATL3	0.00547801
ATOX1	-0.0024184
ATP13A3	0.0320149
ATP1A1	-0.0181843
ATP1B1	-0.00466111
ATP1B3	0.0215092
ATP2A2	0.0132182
ATP2B1	0.0192074
ATP2B1-AS1	0.0020204
ATP2B4	0.0214866
ATP2C1	-0.0110039
ATP5F1A	-0.00561512
ATP5F1B	-0.00444065
ATP5F1C	0.00892931
ATP5F1D	0.00343325
ATP5F1E	-0.000565666
ATP5IF1	-0.013581
ATP5MC1	-0.000439029
ATP5MC2	-0.027748
ATP5MC3	0.00100803
ATP5MD	0.00794334
ATP5ME	-0.00143777
ATP5MF	-0.0190622
ATP5MG	-0.00538841
ATP5MPL	-0.00217299
ATP5PB	-0.00491392
ATP5PD	0.010289
ATP5PF	0.01662
ATP5PO	-0.00816986
ATP6AP2	0.0307495
ATP6V0A1	0.0217569
ATP6V0B	4.8607e-05
ATP6V0C	0.009579
ATP6V0D1	-0.00152893
ATP6V0E1	0.0240706
ATP6V1B2	-0.000812197
ATP6V1D	0.00283197
ATP6V1F	0.0158498
ATP6V1G1	0.0047266
ATP8B1	-0.0231908
ATRAID	0.00680784
ATRX	0.00744337
ATXN1	-0.00196368
ATXN10	-0.00731204
AUP1	-0.00813619
AURKAIP1	-0.00517226
AVPI1	-0.0115896
AVPR1A	0.0606064
AXL	0.0724086
AZGP1	-0.0254542
AZIN1	-0.00760297
AZIN1-AS1	-0.00621014
B2M	0.00232387
B3GALNT2	0.0143465
B3GNT5	-0.0279899
B4GALT1	0.0271997
B4GALT4	0.0121631
B4GALT5	0.00106135
BACE2	-0.0205359
BACH1	0.000356812
BAG1	0.00502873
BAG3	0.00737962
BAIAP2	-0.00940611
BAIAP2L1	-0.0274005
BAMBI	0.0155113
BANF1	-0.000373255
BARX2	-0.0199186
BASP1	-0.000134632
BATF	-0.0183285
BAX	2.874e-06
BAZ1A	-0.000756654
BBC3	-0.00518186
BBX	0.0211917
BCAM	-0.0226977
BCAP29	0.0117537
BCAP31	-0.0172682
BCAR1	-0.00508326
BCAR3	-0.026513
BCAS2	-0.00171652
BCAT1	-0.0116314
BCL10	-0.0385296
BCL2	-0.00683291
BCL2A1	-0.0238193
BCL2L1	-0.00961312
BCL2L11	-0.00284254
BCL3	0.00138504
BCL7A	-0.0102282
BCLAF1	0.00867645
BCR	-0.0182913
BDKRB1	0.0164546
BDP1	0.00178333
BEX2	-0.0211909
BEX3	0.0192689
BEX4	-0.00495491
BGN	0.161579
BHLHE40	-0.000398372
BHLHE41	0.00944452
BID	-0.00967065
BIK	-0.0147036
BIN1	0.027889
BIRC2	-0.00484187
BIRC3	-0.000508197
BLCAP	-0.0176511
BLOC1S1	-0.0020566
BLOC1S6	0.0219977
BLVRB	-0.0149373
BMP2	0.0341893
BMP4	0.0205676
BMPR2	0.0136479
BNIP2	-0.00662425
BNIP3	0.0175607
BNIP3L	0.054654
BOD1L1	0.00410165
BORCS7	0.0149669
BPGM	0.00477298
BPIFB1	-0.00728073
BPTF	0.00979753
BRD2	0.0136234
BRD4	0.00804929
BRI3	0.00448584
BRIX1	-0.0125567
BRK1	0.00801153
BSG	0.0298832
BST2	0.0340143
BTBD7	0.0108365
BTF3	-0.0111634
BTF3L4	0.00938093
BTG1	0.0154718
BTG2	-0.00216673
BTG3	0.0201717
BUD23	-0.0142628
BUD31	0.00310965
BZW1	-0.0123597
BZW2	-0.00724369
C11orf58	0.0218896
C11orf91	-0.0210551
C11orf96	0.129523
C12orf45	-0.0109415
C12orf49	-0.00198598
C12orf57	0.0417408
C12orf75	0.0394496
C15orf48	-0.0115334
C17orf49	-0.0129588
C18orf32	0.00950937
C19orf24	0.00331452
C19orf33	-0.0215354
C19orf53	0.011433
C19orf70	0.00262122
C1orf116	-0.0287705
C1orf122	0.00337151
C1orf162	-0.0180827
C1orf21	0.00329293
C1orf43	0.0107417
C1orf54	0.0270327
C1orf56	0.0126426
C1QA	-0.0163191
C1QB	-0.0130101
C1QBP	-0.00422527
C1QC	-0.0142511
C1QTNF3	0.00906595
C1R	0.120151
C1S	0.158115
C20orf24	-0.00855372
C2CD4A	-0.00595682
C2CD4B	-0.0181529
C2orf40	0.148393
C2orf54	-0.00255288
C3	0.00087586
C3AR1	-0.0141743
C3orf52	-0.0252414
C3orf58	0.015681
C4orf3	0.0270092
C4orf46	0.0112415
C5AR1	-0.01985
C5orf24	0.0350644
C5orf46	-0.00385469
C6orf132	-0.0261274
C6orf141	-0.0191705
C6orf48	0.0436602
C6orf62	0.00479054
C7	0.0826854
C8orf59	-0.00476181
C9orf16	-0.0141371
C9orf3	0.0332929
CA2	-0.0107572
CA3	0.0259175
CAB39	-0.0066323
CACNB4	-0.0135044
CACYBP	-0.00905842
CALB2	-0.00983429
CALCA	0.00892388
CALCRL	-0.0245205
CALD1	0.0962502
CALHM6	-0.00834427
CALM1	-0.004543
CALM2	0.00464175
CALM3	0.0110277
CALR	0.000585312
CALU	0.062272
CAMK2N1	0.0967048
CAMLG	0.0374507
CAMTA1	0.0232408
CANX	0.0137852
CAP1	-0.00850881
CAPG	-0.0302078
CAPN1	-0.0118552
CAPN2	0.00455197
CAPNS1	-0.0035915
CAPS	-0.0154134
CAPZA1	-0.00110838
CAPZA2	-0.00866319
CAPZB	0.00891881
CARD16	-0.0235161
CARD19	0.00836046
CARHSP1	-0.0165613
CASC4	0.0250169
CASP1	-0.0171885
CASP4	-0.00196913
CAST	-0.000162778
CAV1	0.0420975
CAV2	0.00110972
CAVIN1	0.0455341
CAVIN2	-0.00263269
CAVIN3	0.0699859
CBR3	-0.000322915
CBX3	0.00671945
CBX6	0.018321
CCDC107	0.0435413
CCDC12	-0.0111112
CCDC186	-0.0101531
CCDC47	0.0216795
CCDC50	-0.00455847
CCDC59	0.00686375
CCDC71L	0.044668
CCDC80	0.088801
CCDC85B	0.0305542
CCDC88A	0.000800568
CCK	0.0229661
CCL14	-0.0248348
CCL17	-0.00439208
CCL19	0.0651321
CCL2	0.0654795
CCL20	-0.0124108
CCL21	0.0605763
CCL22	-0.00867122
CCL23	-0.013151
CCL26	0.0573448
CCL3	-0.0159218
CCL3L1	-0.0117324
CCL4	-0.018553
CCL4L2	-0.0124327
CCL5	-0.020311
CCL7	0.00307974
CCL8	0.0279943
CCNC	-0.0177516
CCND1	0.0224674
CCND2	0.0529439
CCNG1	-0.00447979
CCNG2	0.0167063
CCNH	0.0299059
CCNI	0.049389
CCNL1	0.0089838
CCR7	-0.0169234
CCRL2	-0.0126242
CCT2	0.0028722
CCT3	-0.000452211
CCT4	-0.00565906
CCT5	0.000678777
CCT6A	0.00500509
CCT7	0.0165994
CCT8	0.00228785
CD14	-0.00175002
CD151	0.0337123
CD163	-0.0161789
CD164	0.0126421
CD1C	-0.00951286
CD1E	-0.00734815
CD2	-0.0158749
CD200	-0.0248543
CD24	-0.00182934
CD2AP	-0.0205081
CD300A	-0.011029
CD300E	-0.00863265
CD302	0.0330841
CD320	-0.00477372
CD34	-0.00910117
CD37	-0.0296629
CD3D	-0.0178832
CD3EAP	-0.0208741
CD40	0.0108519
CD44	0.0299644
CD46	-0.00891323
CD47	-0.0218574
CD48	-0.0280172
CD52	-0.0241377
CD53	-0.0263984
CD55	-0.0175802
CD59	-0.00691393
CD63	0.0636844
CD68	-0.00434928
CD69	-0.0222278
CD7	-0.0124186
CD70	-0.0112066
CD72	-0.0147019
CD74	-0.0637212
CD79A	-0.0109097
CD81	0.00619423
CD82	-0.0111347
CD83	0.00862295
CD84	-0.0128264
CD86	-0.0144657
CD9	-0.0351271
CD93	-0.0273285
CD99	0.0453156
CDC27	0.017954
CDC37	-0.0154317
CDC37L1	0.0373307
CDC42	-0.0182535
CDC42EP1	-0.00710592
CDC42EP2	-0.00692195
CDC42EP3	-0.00387719
CDC42EP4	0.0323551
CDC42EP5	0.00507109
CDC42SE1	0.00283089
CDC42SE2	-0.020892
CDCP1	-0.0276724
CDH1	-0.0330447
CDH3	-0.0211263
CDK2AP1	-0.00701039
CDK2AP2	0.00665879
CDK4	0.0111819
CDK6	-0.00921323
CDKN1A	0.0226497
CDKN1B	0.00439023
CDKN1C	-0.00608193
CDKN2A	-0.0039099
CDKN2AIP	-0.00855393
CDKN2B	0.00983961
CDV3	0.0123374
CEACAM1	-0.0488718
CEACAM5	-0.00350175
CEACAM6	-0.0100511
CEACAM7	-0.00504563
CEBPB	0.0719823
CEBPD	0.0609056
CEBPG	-0.00864796
CEBPZ	0.0139259
CELF1	-0.000578044
CELF2	0.0133356
CENPC	0.00434131
CENPW	0.0253285
CENPX	0.00464799
CEP170	-0.000679234
CES1	0.0587164
CFAP20	-0.0116623
CFB	0.0016244
CFD	0.0664106
CFDP1	-0.00916301
CFH	0.0529802
CFL1	-0.00936456
CFL2	0.0136762
CFLAR	-0.00801997
CH25H	0.0575623
CHCHD10	-0.013191
CHCHD2	0.0109033
CHD1	0.036507
CHD2	-0.0187766
CHD4	0.0141
CHD9	0.00689713
CHGB	-0.00988963
CHI3L1	-0.00147873
CHI3L2	0.000976764
CHIC2	0.0045223
CHML	-0.00857874
CHMP1B	0.00998106
CHMP2A	-0.00150655
CHMP2B	-0.00578227
CHMP3	-0.00060171
CHMP4B	0.0184103
CHMP5	0.0058744
CHODL	0.024663
CHORDC1	0.00916812
CHP1	-0.00128607
CHPT1	-0.000679037
CHRDL1	0.040391
CHST11	0.00432235
CHST7	0.0224346
CHSY1	0.0451673
CHURC1	0.00430058
CIB1	-0.0240117
CIRBP	0.0232724
CISD1	0.00996296
CITED1	0.00613183
CITED2	-0.00149346
CITED4	-0.014555
CKAP4	0.0332567
CKB	0.0254211
CKLF	-0.0186218
CKS1B	0.00926659
CKS2	-0.00529967
CLCA2	-0.0148721
CLCA4	-0.0171565
CLCF1	0.0160699
CLDN1	-0.0117719
CLDN10	-0.016799
CLDN3	-0.011558
CLDN4	-0.0337177
CLDN5	-0.0207357
CLDN7	-0.0268225
CLDND1	0.0174062
CLEC10A	-0.0130773
CLEC11A	0.0525557
CLEC14A	-0.0131434
CLEC2B	-0.0201521
CLEC2D	-0.0200599
CLEC4E	-0.00893717
CLEC7A	-0.0113479
CLECL1	-0.0121384
CLIC1	-0.0266054
CLIC2	-0.00573289
CLIC4	0.0507211
CLINT1	0.00247307
CLIP1	0.00764449
CLK1	0.018919
CLMP	0.133966
CLN8	0.0134105
CLTA	0.0123067
CLTB	0.0230418
CLTC	0.00674088
CLU	-0.00510595
CMAS	0.00256337
CMC1	-0.005683
CMIP	-0.0220916
CMPK1	0.0187665
CMSS1	0.0341685
CMTM3	0.00399638
CMTM6	0.000898387
CNBP	0.0364519
CNIH1	0.00737192
CNIH4	-0.00117803
CNKSR3	-0.0145219
CNN1	0.101176
CNN2	-0.0293708
CNN3	0.0555665
CNOT2	0.00554606
CNOT6L	-0.0073477
CNPY2	-0.00213468
CNST	-0.00505218
COA4	0.00976412
COBLL1	-0.00546775
COL14A1	0.134088
COL15A1	0.0228445
COL18A1	0.0784911
COL1A1	0.0842585
COL1A2	0.144233
COL3A1	0.108172
COL4A1	0.0935192
COL4A2	0.0946716
COL6A1	0.131648
COL6A2	0.15078
COL6A3	0.143352
COL8A1	0.154327
COLCA1	-0.0196382
COMMD6	-0.0203793
COMP	0.0993035
COMT	-0.0054387
COPA	0.012424
COPB1	0.00174199
COPB2	0.0122839
COPE	0.00408727
COPRS	0.0167925
COPS8	0.0335089
COPS9	0.00836667
COQ10B	0.033794
CORO1A	-0.0186817
CORO1C	-0.00911324
COTL1	-0.0118048
COX14	0.0181947
COX16	-0.00608582
COX17	0.00433928
COX20	0.00552637
COX4I1	-0.0277068
COX4I2	0.0449442
COX5A	-0.0112658
COX5B	-0.0123293
COX6A1	0.00264368
COX6B1	0.00412119
COX6C	0.0330213
COX7A1	0.101017
COX7A2	0.00372749
COX7A2L	0.0104823
COX7B	0.00763816
COX7C	0.00267981
COX8A	-0.000171849
CP	-0.011587
CPA3	-0.0138955
CPE	0.0648
CPEB4	0.0231688
CPM	0.031324
CPNE3	0.00797513
CPVL	0.00787764
CRABP2	-0.0121414
CRB3	-0.0245399
CREB3L1	-3.399e-05
CREB3L2	0.0513143
CREB3L4	-0.0073624
CREB5	0.0323972
CREBRF	0.0265067
CREG1	0.0300151
CRELD2	0.0114648
CREM	0.0356179
CRIM1	0.0321679
CRIP1	0.0344393
CRIP2	-0.00485111
CRISPLD2	0.139651
CRK	-0.00555948
CRLS1	0.00319831
CRNDE	-0.0374463
CRTAM	-0.00922631
CRYAB	0.053787
CRYBG1	-0.0246852
CRYBG3	0.00399968
CRYM	-0.0183304
CSDE1	0.0134623
CSF1	0.064552
CSF1R	-0.0119242
CSF2	-0.00355464
CSF2RA	-0.0154725
CSF3	0.0162908
CSGALNACT2	0.0334202
CSNK1A1	-0.0211784
CSNK1D	-0.00411312
CSNK1E	-0.00114858
CSNK2B	0.000981822
CSRNP1	0.00300141
CSRP1	0.0250088
CSRP2	0.0462141
CST3	0.0635745
CST7	-0.0231613
CSTA	-0.0345635
CSTB	-0.013644
CTBP2	0.00922362
CTGF	0.0322004
CTH	0.020336
CTHRC1	0.0445267
CTNNA1	-0.00172845
CTNNAL1	0.0114218
CTNNB1	0.000340396
CTNND1	-0.0259858
CTR9	-0.012569
CTSB	-0.0324674
CTSC	0.0334634
CTSD	0.00477121
CTSF	0.0281041
CTSH	-0.0319329
CTSK	0.140176
CTSL	0.0708279
CTSS	-0.0179137
CTSV	-0.00559282
CTSZ	-0.00579247
CTTN	0.00834282
CTTNBP2NL	-0.0119887
CUTA	-0.000807788
CX3CL1	-0.0161348
CXADR	-0.0318396
CXCL1	0.0215766
CXCL10	-0.00272661
CXCL11	-0.00507306
CXCL12	0.0652433
CXCL13	-0.00837667
CXCL14	0.0398484
CXCL16	-0.03052
CXCL17	-0.0238317
CXCL2	0.0304272
CXCL3	-0.00273497
CXCL5	0.0162361
CXCL6	-0.00759
CXCL8	-0.0118828
CXCL9	0.00958892
CXCR4	-0.0265356
CXorf36	-0.017717
CYB5A	0.00393107
CYB5D1	0.00287225
CYB5R3	0.0338879
CYBA	-0.0302583
CYBB	-0.0139751
CYC1	0.0085068
CYCS	0.0152748
CYGB	0.066721
CYLD	0.00957816
CYP1A1	-0.00545781
CYP1B1	0.0485506
CYP24A1	-0.00619809
CYP3A5	-0.027006
CYP4B1	-0.0254693
CYP51A1	-0.00189521
CYR61	-0.0137062
CYSTM1	0.0076831
CYTH1	-0.0309961
CYTH2	-0.0130575
CYTIP	-0.0237378
CYTL1	0.00162084
CYTOR	0.0120363
CYYR1	-0.017734
DAB2	0.0241685
DAD1	0.00955944
DANCR	-0.0114911
DAP	-0.000569953
DAPK3	-0.00161511
DAPL1	-0.0207636
DAPP1	-0.021953
DAZAP2	-0.0131778
DBI	-0.0123686
DCAF13	0.00228953
DCN	0.149491
DCTPP1	-0.0101977
DCUN1D5	-0.00771725
DCXR	-0.0218018
DDAH2	0.0282434
DDIT3	0.0270427
DDIT4	0.00654133
DDOST	-0.00685583
DDT	-0.00990411
DDX17	0.00771972
DDX18	0.00593488
DDX21	0.0247121
DDX24	0.0317808
DDX27	-0.00596386
DDX39B	-0.00123058
DDX3X	0.00744883
DDX3Y	0.0208717
DDX46	-0.0046757
DDX5	-0.021228
DDX6	0.00438675
DEDD2	-0.000694393
DEFB1	-0.0290931
DEGS1	0.0305619
DEK	0.0072386
DENND2C	-0.0278811
DENR	-0.00233271
DEPDC7	-0.0112799
DEPP1	0.0422037
DERL3	0.00169484
DES	0.035458
DESI1	-0.00255899
DGKH	0.0118726
DGUOK	0.00513963
DHCR24	-0.0137614
DHRS2	-0.00132456
DHRS3	-0.00281139
DHRS7	0.00804453
DHRS9	-0.0117244
DHX15	0.00966055
DHX36	0.0192286
DIAPH1	-0.0253082
DICER1	-0.00589558
DIMT1	0.00403033
DIRAS3	0.00322579
DKC1	0.000794819
DKK1	-0.0111462
DKK3	0.0835327
DLC1	0.0273189
DLG1	0.0010012
DLGAP1-AS1	-0.0125919
DLL1	0.00791306
DLX5	0.0299604
DMKN	-0.0268644
DNAJA1	0.00651005
DNAJA2	0.00634053
DNAJA4	-0.0170732
DNAJB1	0.0190001
DNAJB11	-0.00647483
DNAJB4	0.0107791
DNAJB6	-0.0169467
DNAJB9	0.055586
DNAJC1	0.00645053
DNAJC12	0.00791511
DNAJC2	-0.0002801
DNAJC21	-0.00107633
DNAJC3	0.0330883
DNAJC7	0.0059357
DNAJC8	0.00959314
DNASE1L3	-0.0142158
DNTTIP1	-0.00940437
DNTTIP2	-0.00446797
DNAAF1	-0.00827337
DOK2	-0.020938
DPM1	0.000374901
DPP4	-0.00518343
DPP7	0.00843635
DPT	0.0523949
DPY30	-0.00287097
DPYSL2	0.0279062
DRAM1	0.020915
DRAP1	0.00752219
DSC2	-0.0203885
DSC3	-0.021988
DSE	0.0253692
DSG2	-0.0200611
DSG3	-0.0132894
DSP	-0.0361028
DST	-0.00742005
DSTN	0.0460387
DUOX2	-0.0114123
DUOXA2	-0.0165878
DUSP1	0.0174652
DUSP10	-0.0116273
DUSP14	-0.0272467
DUSP2	-0.0254004
DUSP23	-0.0294685
DUSP4	-0.0333335
DUSP5	-0.00593011
DUSP6	-0.0278227
DUT	0.00594391
DYNC1H1	0.0138697
DYNC1LI2	0.0195085
DYNLL1	0.0312437
DYNLRB1	0.008426
DYNLT1	-0.0156463
DYNLT3	0.0272468
DAAM1	0.0066658
EBNA1BP2	0.00557115
EBP	-0.0145354
EBPL	-0.0198237
ECE1	0.00963462
ECH1	-0.0155287
ECHS1	0.00840154
ECM1	0.0973574
ECSCR	-0.0252767
EDEM1	-0.00685112
EDF1	0.000139107
EDN1	-0.0397431
EDN2	-0.00957176
EDNRB	0.0761463
EEA1	0.0404131
EEF1A1	-0.00403863
EEF1B2	-0.0453214
EEF1D	0.00916916
EEF1G	-0.0325299
EEF2	0.0171992
EFCAB14	-0.000611188
EFEMP1	0.0243493
EFHD2	-0.0137989
EFNA1	-0.00529161
EFNB1	-0.00342066
EFNB2	0.00166527
EGFL7	-0.0070576
EGFR	0.0152708
EGLN3	-0.00781779
EGR1	0.0153655
EGR3	0.0109979
EHD1	-0.00294785
EHD4	-0.0480457
EHF	-0.0385259
EI24	0.00750527
EID1	0.0344721
EID3	0.00053654
EIF1	0.0190855
EIF1AX	0.0179754
EIF1B	0.0337726
EIF2A	-0.0106847
EIF2AK2	0.00718052
EIF2S1	-0.00232186
EIF2S2	0.000877772
EIF2S3	0.00109562
EIF3A	-0.00471977
EIF3B	0.00216907
EIF3D	-0.0168001
EIF3E	-0.00809131
EIF3F	-0.00342376
EIF3G	0.0043561
EIF3H	-0.00111889
EIF3I	0.00277998
EIF3J	0.000711699
EIF3K	-0.0104649
EIF3L	-0.0112663
EIF3M	-0.00444467
EIF4A1	0.00666883
EIF4A2	0.0223358
EIF4A3	0.00579778
EIF4B	-0.00557106
EIF4E	-0.00425123
EIF4EBP1	-0.000362602
EIF4G1	-0.0025852
EIF4G2	0.00288335
EIF4H	0.00869284
EIF5	0.0112888
EIF5A	0.0361578
EIF5B	0.00705493
EIF6	-0.0162882
ELF1	-0.020971
ELF3	-0.0293014
ELK3	-0.0203005
ELK4	-0.00435286
ELL2	0.0273348
ELMSAN1	0.0232226
ELN	0.05553
ELOB	0.020227
ELOC	0.0225244
ELOVL5	-0.000111997
EMC6	-0.0136111
EMCN	-0.024028
EMILIN2	0.010132
EML4	-0.00814371
EMP1	0.0320938
EMP2	0.0228368
EMP3	0.053773
ENAH	0.0184381
ENC1	0.0178074
ENG	0.00123979
ENO1	-0.0154235
ENPP2	-0.0186744
ENSA	-0.00891955
ENSG00000285756	-0.0200305
ENSG00000285933	-0.0266511
ENSG00000286048	-0.0109792
ENSG00000287070	-0.00286572
ENSG00000287535	-0.0122797
ENSG00000287979	-0.0122671
ENTPD5	-0.00705807
ENY2	0.0148545
EPAS1	0.0471841
EPB41L2	0.0604012
EPB41L3	-0.0136972
EPB41L4A-AS1	0.018016
EPC1	0.0102839
EPCAM	-0.035146
EPGN	-0.009605
EPHA2	-0.0258103
EPHX1	0.015989
EPPK1	-0.00791669
EPS8	0.0671871
EPS8L1	-0.0158701
ERBB3	-0.00983993
ERBIN	-0.0122713
ERCC1	-0.000575099
EREG	-0.0161915
ERG	-0.0135425
ERGIC1	-0.00915699
ERGIC3	0.000661615
ERH	0.0178957
ERICH1	-0.00789954
ERLEC1	0.0267228
ERN1	0.0405606
ERO1A	-0.0108325
ERO1B	0.0136775
ERP29	-0.0144967
ERRFI1	-0.0143004
ERVK3-1	0.0123568
ESAM	-0.000743152
ESD	0.0111753
ESF1	-0.00615983
ESM1	-0.00958254
ETF1	0.00107725
ETFA	-0.00612997
ETFB	-0.00825844
ETHE1	0.0167879
ETNK1	0.0161051
ETS1	-0.00309525
ETS2	-0.0290444
ETV3	-0.00834802
EVA1C	-0.0121526
EVI2A	-0.01504
EVI2B	-0.0228148
EWSR1	-0.00247184
EZR	-0.0472167
F10	0.0831057
F11R	-0.0456286
F13A1	-0.00718019
F2RL1	-0.0181113
F2RL3	-0.00760256
F3	-0.0286042
F8	-0.00857996
FA2H	-0.0117059
FABP3	0.0207975
FABP4	0.0489582
FABP5	0.0122323
FAM102A	-0.0100876
FAM107A	-0.0045033
FAM107B	-0.00270096
FAM110C	-0.0359207
FAM110D	-0.0113351
FAM114A1	0.021933
FAM118A	-0.00986177
FAM120A	0.0111414
FAM129A	0.0163187
FAM129B	-0.00385371
FAM133B	-0.00974125
FAM135A	-0.00354787
FAM153C	0.0348156
FAM162A	0.0165655
FAM167B	-0.012504
FAM177A1	-0.010999
FAM198B	-0.00699318
FAM210A	-0.00341709
FAM213A	-0.0136007
FAM241A	0.0123883
FAM3B	-0.0127348
FAM3C	0.00601037
FAM3D	-0.0166236
FAM43A	-0.000206934
FAM46A	0.0216868
FAM49A	-0.000285256
FAM49B	-0.0383096
FAM84A	-0.000209578
FAM84B	-0.0188754
FAM96B	0.0122173
FAS	0.00129805
FASN	-0.00350999
FAT1	0.0152029
FAU	-0.00533001
FBL	0.000359925
FBLIM1	0.00952993
FBLN1	0.0806255
FBLN2	0.0699872
FBLN5	0.0923037
FBP1	-0.0139005
FBXO11	-0.0010825
FBXO32	0.00775877
FCER1A	-0.0116297
FCER1G	-0.0196515
FCGBP	-0.0108885
FCGR1A	-0.00768597
FCGR2A	-0.016888
FCGR2B	-0.0126131
FCGR3A	-0.0113629
FCGRT	0.00849133
FCN1	-0.00800361
FCN3	-0.0084348
FDFT1	-0.00805837
FDPS	-0.00212733
FDX1	0.00177598
FERMT1	-0.0146985
FERMT2	0.0343468
FEZ2	-0.0122312
FGD4	0.0109382
FGD6	-0.0200754
FGF2	0.0884573
FGF7	0.139801
FGFBP1	-0.0229918
FGFR1	0.056229
FGFR1OP2	0.00601394
FGL2	-0.0167064
FHL1	0.0994026
FHL2	-0.00429475
FILIP1	0.0454402
FILIP1L	0.0280837
FIS1	0.00718242
FJX1	0.0187482
FKBP11	0.0073258
FKBP1A	-0.0173921
FKBP4	-0.00410179
FKBP5	0.00203
FKBP8	0.00874034
FLNA	0.0436215
FLNB	-0.0265683
FLNC	0.0262394
FLOT1	-0.0129631
FLRT3	-0.0198284
FLT1	-0.0256138
FMNL2	0.0247708
FN1	0.119124
FNBP1	0.00506511
FNBP1L	-0.0258419
FNBP4	0.0071069
FNDC3A	0.0283428
FNDC3B	0.0264261
FNIP2	0.0187641
FOLH1	-0.00477696
FOLR2	-0.00951551
FOS	0.0175353
FOSB	0.0182551
FOSL1	-0.00852246
FOSL2	0.0174993
FOXA1	-0.028385
FOXC1	0.0336011
FOXC2	0.0909092
FOXF1	0.0535003
FOXO3	0.0373983
FOXP1	-0.00982442
FOXQ1	-0.0217121
FPR1	-0.0126376
FRMD4B	-0.00616657
FRMD6	-0.0108001
FRZB	0.106127
FSCN1	-0.0205287
FST	0.0469177
FSTL1	0.0791643
FSTL3	0.0710938
FTH1	0.0366665
FTL	0.0449793
FTX	0.0198204
FUBP1	-0.0103483
FUNDC2	0.0370385
FUS	0.0104268
FXR1	0.00440539
FXYD1	0.132781
FXYD3	-0.0433711
FXYD5	-0.0315046
FXYD6	0.0939662
FYB1	-0.0184051
FYN	0.00798589
FYTTD1	0.0252641
FZD1	0.000894472
FAAP20	0.00755578
G0S2	0.0134096
G3BP1	0.0121141
G3BP2	-0.00729585
GABARAP	0.0105911
GABARAPL1	0.0209535
GABARAPL2	-0.00593573
GABPB1-AS1	0.000457008
GABRP	-0.0139549
GADD45A	-0.0190698
GADD45B	0.0316933
GADD45G	0.0279469
GADD45GIP1	0.0043054
GAL	0.00149049
GALNT3	-0.031713
GALNT5	-0.0129988
GAPDH	0.019874
GAREM1	-0.00919412
GAS1	0.0175615
GAS5	-0.00703966
GAS6	0.0555007
GATA2	0.0033639
GATA3	-0.0175836
GATM	-0.00659811
GBP1	-0.00908957
GBP2	-0.00144638
GBP4	-0.00125884
GBP5	-0.00778068
GCC2	-0.00725377
GCH1	0.00216368
GCLC	-0.0032986
GCLM	0.00454743
GCNT2	-0.0142814
GCSH	0.00615786
GDE1	-0.00759772
GDF15	-0.00930723
GDI2	0.0163595
GEM	0.110038
GFPT1	0.0179643
GGNBP2	0.00875681
GGT5	0.105377
GHITM	0.00828245
GIMAP4	-0.0208846
GIMAP5	-0.0215333
GIMAP6	-0.017059
GIMAP7	-0.022354
GIPC1	-0.0116834
GJA1	-0.0120261
GJA4	0.0959773
GJB2	-0.00115906
GJB3	-0.0187786
GJB4	-0.0178894
GK	-0.00972729
GLA	0.0203992
GLIPR1	-0.0100046
GLIS3	0.0672666
GLO1	-0.00936583
GLRX	0.0105436
GLRX3	-0.00154356
GLRX5	0.00427715
GLS	0.0134077
GLTP	-0.00897965
GLUD1	0.00848546
GLUL	-0.000946418
GMFG	-0.0268013
GMNN	-0.00431415
GMPR	-0.0055604
GNA13	-0.00941546
GNA15	-0.0390223
GNAI2	0.00114271
GNAI3	-0.0102134
GNAQ	0.00510724
GNAS	0.0118397
GNB1	0.00972066
GNB2	0.00588153
GNG10	0.00666417
GNG11	0.0161132
GNG12	0.0092767
GNG2	-0.010062
GNG5	-0.0108875
GNL2	-0.0102287
GNL3	0.00447724
GNLY	-0.0103813
GNPTAB	-0.0129883
GOLGA4	0.0147157
GOLGB1	0.0032759
GOLM1	0.00604795
GP2	0.00278025
GPAT3	-0.0260557
GPATCH2L	0.00992344
GPATCH4	0.016602
GPBP1	0.00797692
GPC1	0.0066152
GPC3	0.0759733
GPCPD1	-0.0074764
GPM6B	0.080389
GPNMB	0.105924
GPR137B	0.000195586
GPR157	-0.00488124
GPR171	-0.00996492
GPR183	-0.0261063
GPR34	-0.00684154
GPR65	-0.0179055
GPR84	-0.0102195
GPR87	-0.0338526
GPRC5A	0.021746
GPSM3	-0.02171
GPX2	-0.0171383
GPX3	0.0521978
GPX4	0.0338698
GRAMD1A	-0.00719519
GRAMD2B	0.011924
GRASP	-0.00231639
GRB2	-0.00293184
GRB7	-0.0223481
GRHL1	-0.00810613
GRINA	0.0103693
GRN	-0.0243208
GRPEL1	-0.00152258
GRPEL2	-0.00635017
GSN	0.0704363
GSPT1	-0.00727318
GSTA1	-0.0103905
GSTK1	-0.0242169
GSTM3	0.0476394
GSTO1	0.0368037
GSTP1	-0.000717182
GTF2A2	-0.00577624
GTF2B	0.00524259
GTF2F2	-0.0124238
GTF2H5	-0.00166063
GTF2I	0.00110112
GTF3A	-0.00630852
GTF3C6	-0.0118966
GTPBP4	-0.00617912
GUK1	0.00843141
GULP1	0.0356138
GYPC	0.0697087
GZMA	-0.0120333
GZMB	-0.0143981
GZMH	-0.00913401
GZMK	-0.0142585
H19	0.00790218
H1F0	-0.00862554
H1FX	-0.00582231
H2AFJ	0.0235572
H2AFV	0.00277138
H2AFX	0.0023472
H2AFY	0.000914863
H2AFZ	0.00967198
H3F3A	-0.0204459
H3F3B	0.00519793
HADHA	-0.00417607
HADHB	-0.0063713
HAMP	-0.00956072
HAPLN3	-0.00527483
HAS1	0.00630031
HAS2	-0.00233796
HAS3	-0.0256186
HAVCR2	-0.0143563
HAX1	3.3049e-05
HBEGF	-0.03656
HBP1	0.0247902
HCAR2	-0.0150041
HCAR3	-0.0125924
HCLS1	-0.0174055
HCST	-0.0224509
HDAC2	0.00248435
HDAC7	0.00621291
HDC	-0.0118844
HDGF	-0.00204375
HDGFL3	0.01983
HDLBP	0.0192993
HEBP1	0.0264284
HEBP2	-0.0193971
HECTD1	-0.00264944
HELLPAR	0.0156032
HERC4	0.00149357
HERPUD1	-0.00734985
HES1	0.0173653
HES4	0.0377736
HEXB	0.0137306
HEXIM1	0.0189518
HEY1	0.000696107
HGF	0.0839506
HIBCH	-0.0178509
HIF1A	0.013683
HIGD1A	0.0227468
HIGD1B	0.049497
HIGD2A	-0.0133206
HILPDA	0.0441841
HINT1	-0.0207573
HIPK2	0.00984361
HIPK3	0.00134075
HIST1H1C	-0.0323599
HIST1H2AC	-0.0296554
HIST1H2AE	-0.0341137
HIST1H2BC	-0.0254061
HIST1H2BD	-0.0233267
HIST1H2BG	-0.0235671
HIST1H4C	0.0120308
HIST2H2BE	-0.00615517
HIST3H2A	-0.00419397
HIVEP1	-0.00784049
HIVEP2	0.0154349
HIVEP3	0.00854858
HLA-A	0.0100249
HLA-B	-0.0178513
HLA-C	0.00966887
HLA-DMA	-0.0327032
HLA-DMB	-0.0197138
HLA-DPA1	-0.036072
HLA-DPB1	-0.0282632
HLA-DQA1	-0.0289411
HLA-DQA2	-0.0166391
HLA-DQB1	-0.0346269
HLA-DRA	-0.0446946
HLA-DRB1	-0.046218
HLA-DRB5	-0.0315915
HLA-E	0.0201075
HLA-F	-0.0069474
HM13	0.00920211
HMGA1	-0.0287187
HMGB1	0.0298469
HMGB2	-0.00448691
HMGCS1	-0.00808973
HMGN1	-0.0291858
HMGN2	0.0127223
HMGN3	-0.0138062
HMOX1	0.0082112
HMOX2	0.000742399
HNMT	-0.00562273
HNRNPA0	0.0165006
HNRNPA1	0.0036576
HNRNPA2B1	0.00827091
HNRNPA3	-0.000187581
HNRNPAB	0.0192753
HNRNPC	0.0103652
HNRNPD	-0.00362217
HNRNPDL	0.0115301
HNRNPF	0.00238779
HNRNPH1	0.0172063
HNRNPH2	-0.0126285
HNRNPH3	0.0326042
HNRNPK	-0.00477376
HNRNPM	-0.00765576
HNRNPR	0.00887521
HNRNPU	0.00469701
HOMER1	0.00900896
HOMER2	-0.0268795
HOOK3	0.0239159
HOPX	0.0384171
HOTAIRM1	-0.00252969
HOXB13	-0.0100769
HP1BP3	0.0161891
HPCAL1	-0.00728675
HPGD	-0.0215872
HPGDS	-0.0142899
HRASLS2	-0.012899
HS3ST1	-0.0176166
HSBP1	-0.00741697
HSD11B1	0.0681202
HSD17B11	-0.00357674
HSD17B13	-0.00814209
HSP90AB1	-0.00518047
HSP90B1	0.00411086
HSP90AA1	-0.0155153
HSPA1A	-0.0126125
HSPA1B	-0.00267811
HSPA2	0.00170197
HSPA4	-0.00351081
HSPA4L	0.00846635
HSPA5	-0.00390226
HSPA6	-0.00670195
HSPA8	-0.00491708
HSPA9	0.016479
HSPB1	-0.00963004
HSPB11	-0.00365794
HSPB6	0.112632
HSPB8	0.0196631
HSPD1	-0.0246073
HSPE1	-0.0189851
HSPG2	0.011295
HSPH1	-0.0101611
HUWE1	0.00121622
HYAL2	-0.013779
ICAM1	0.0312309
ICAM2	-0.0113377
ID1	-0.0196982
ID2	0.0264714
ID3	0.0350981
ID4	0.0645178
IDH1	-0.0100185
IDH2	-0.0116078
IDI1	-0.00450652
IDO1	-0.000683345
IDS	0.0249994
IER2	-0.0109811
IER3	0.0235702
IER3IP1	0.0194302
IER5	-0.0137053
IER5L	0.0117268
IFFO2	-0.0200688
IFI16	0.0048425
IFI27	-0.0221107
IFI30	-0.0221622
IFI44	-0.0116789
IFI44L	-0.0137931
IFI6	0.0109562
IFIH1	-0.0156851
IFIT1	-0.00999633
IFIT2	-0.00234955
IFIT3	-0.00494754
IFITM1	0.011194
IFITM2	0.0562581
IFITM3	0.0605207
IFNAR1	0.00404044
IFNAR2	-0.0122818
IFNG	-0.0125966
IFNGR1	-0.00487887
IFNGR2	-0.0349306
IFRD1	0.0150926
IFRD2	0.00563611
IFT57	0.00888728
IGBP1	-0.00554023
IGF1	0.0620156
IGF2BP2	-0.00723078
IGFBP2	0.0720592
IGFBP3	0.0116771
IGFBP4	0.0910351
IGFBP5	0.195028
IGFBP6	0.150955
IGFBP7	0.119575
IGHA1	-0.0100218
IGHG1	-0.00640921
IGHG3	-0.00232876
IGHG4	-0.0115501
IGHM	-0.010427
IGKC	-0.0125744
IGLC1	-0.00709956
IGLC2	-0.00922413
IGLC3	-0.00716029
IGSF6	-0.0116944
IL10	-0.0110995
IL10RA	-0.0183833
IL11	0.047213
IL13RA1	-0.0118498
IL13RA2	0.05107
IL18	-0.010412
IL1A	-0.00925188
IL1B	-0.0129677
IL1R1	0.0438671
IL1R2	-0.00972703
IL1RL1	-0.00245223
IL1RN	-0.0232531
IL23A	-0.00846628
IL24	-0.00159207
IL2RA	-0.0124226
IL32	0.0827609
IL33	0.0325493
IL3RA	-0.024666
IL4I1	-0.00950387
IL6	0.0813537
IL6R	-0.015077
IL6R-AS1	-0.0171935
IL6ST	0.0230844
IL7R	-0.0193091
ILF2	-0.0116102
ILF3	0.0116861
ILF3-AS1	0.0125522
IMP3	0.000511635
IMP4	0.00523452
IMPDH2	-0.00701573
INHBA	0.106747
INHBB	-0.0154585
INPP1	-0.0111385
INSIG1	0.00721287
INSR	-0.0112529
INTS6	0.00961678
IPO7	0.0165609
IQGAP1	-0.0105587
IQGAP2	-0.0158766
IRAK2	-0.0157039
IRF1	0.0242762
IRF2	0.00105444
IRF2BP2	-0.0275505
IRF2BPL	0.00260074
IRF4	-0.0118997
IRF6	-0.0360792
IRF7	-0.00754588
IRF8	0.00565997
IRF9	0.00110093
IRS2	0.0204696
ISCA1	-0.00285682
ISCU	0.0283818
ISG15	-0.00189388
ISG20	-0.00583014
ISOC2	0.0143396
ISYNA1	0.0246998
ITGA1	0.0594297
ITGA2	-0.0545227
ITGA3	-0.0112715
ITGA5	-0.00245372
ITGA6	-0.042325
ITGAV	0.0202985
ITGAX	-0.022051
ITGB1	0.0443388
ITGB2	-0.0169171
ITGB6	-0.0362491
ITGB8	-0.0157783
ITM2A	-0.0159723
ITM2B	0.011946
ITM2C	0.0371584
ITPKC	-0.0203281
ITPRIP	0.0193737
ITPRIPL2	0.0118581
ITSN2	-0.00511703
IVNS1ABP	-0.0117488
JAG1	0.0271531
JAK1	0.0220499
JAM2	-0.00328752
JAML	-0.0135943
JARID2	0.00700573
JCHAIN	-0.0103004
JDP2	0.00585382
JMJD1C	-0.00554125
JMJD6	0.0132777
JMY	0.0290273
JOSD1	-0.015355
JPT1	-0.0218932
JTB	-0.00361424
JUN	0.019728
JUNB	0.02946
JUND	0.00174371
JUP	-0.0356549
KANK1	-0.0179147
KARS	-0.00354881
KATNBL1	0.00441957
KAZN	0.0220867
KBTBD7	-0.00209968
KCMF1	-0.000228839
KCNE4	0.105751
KCNJ2	-0.00447246
KCNK1	0.00863279
KCNK5	-0.0142177
KCNK6	-0.0182455
KCNMA1	0.0310877
KCNN4	-0.0282511
KCNQ1OT1	0.0143692
KCTD12	-0.00657881
KCTD20	0.018508
KDELR1	0.0138433
KDELR2	0.0176956
KDM5B	0.0165661
KDM6B	0.0186257
KDR	-0.0201437
KDSR	0.0126354
KHDRBS1	-0.0101154
KHDRBS3	0.0543755
KIF21A	-0.00385548
KIF5B	0.0196007
KISS1	-0.00188473
KITLG	0.011578
KIAA0040	0.0151734
KIAA1217	-0.0127133
KIAA1324	-0.0192259
KIAA1522	-0.0138669
KIAA1551	-0.00795664
KLC3	-0.0162554
KLF10	0.00556143
KLF2	-1.4796e-05
KLF3	-0.0167119
KLF4	0.0121619
KLF5	-0.0483804
KLF6	-0.0431109
KLF7	-0.00371545
KLF9	0.0690547
KLHL21	0.0135286
KLK10	-0.00133329
KLK11	-0.0239787
KLK2	-0.00249137
KLK3	0.00720254
KLK4	-0.002283
KLRB1	-0.011167
KLRC1	-0.00704692
KLRD1	-0.00732412
KMO	-0.0119443
KMT2A	0.0219764
KMT2E	0.014707
KPNA2	0.011644
KPNA4	0.00239264
KPNB1	0.0126923
KRAS	-0.00876002
KRR1	-0.00895127
KRT10	0.00115851
KRT13	-0.0187711
KRT14	-0.0292929
KRT15	-0.0423611
KRT16	-0.0203909
KRT17	-0.0310135
KRT18	-0.0401163
KRT19	-0.0346721
KRT23	-0.0431491
KRT4	-0.0097342
KRT5	-0.0403437
KRT6A	-0.0111537
KRT7	-0.0231925
KRT8	-0.0510622
KRT80	-0.00507316
KRTAP13-2	0.00103508
KRTAP3-1	-0.0212269
KRTAP3-2	-0.00282843
KRTCAP2	0.00464224
KRTCAP3	-0.0260401
KTN1	-0.000432943
KYNU	-0.0185121
LACTB	0.0146091
LAD1	-0.0300293
LAGE3	0.00509095
LAIR1	-0.0139386
LAMA3	-0.0119464
LAMA4	0.0785778
LAMB3	-0.0450474
LAMC1	0.0208476
LAMC2	-0.0373912
LAMP1	0.0114747
LAMP2	0.0214476
LAMTOR1	-0.00369625
LAMTOR2	-0.003491
LAMTOR4	0.0119403
LAMTOR5	0.0036935
LAP3	-0.00331572
LAPTM4A	0.0454928
LAPTM4B	0.00581108
LAPTM5	-0.0341823
LARP6	0.0560206
LARS	0.00496345
LAYN	0.00400739
LBH	0.0119312
LCN2	-0.0241586
LCN6	-0.0184128
LCP1	-0.0185065
LCP2	-0.0142641
LDB2	0.00121321
LDHA	0.0428237
LDHB	0.0194898
LDLR	-0.0287619
LDLRAD4	0.0123526
LENG8	0.00976912
LEPR	0.000414583
LEPROT	0.0272869
LEPROTL1	-0.0148131
LGALS1	0.111134
LGALS2	-0.0107229
LGALS3	0.0228145
LGALS3BP	0.0422242
LGALS4	-0.0105805
LGALSL	-0.00592204
LGMN	0.0106095
LHFPL2	0.0475058
LHFPL6	0.0834105
LIF	0.0916452
LIFR	0.00195047
LILRB2	-0.0115779
LIMA1	-0.0246005
LIMCH1	-0.0185214
LIMS1	0.0370222
LINC00342	-0.0091355
LINC00472	0.0397088
LINC00511	-0.0187175
LINC00844	-0.0105983
LINC00877	-0.00220921
LINC01297	-0.00242503
LINC01436	0.0391197
LINC01578	-0.00347175
LINC01588	-0.00919217
LINC-PINT	0.0105702
LIPA	-0.0105271
LIPH	-0.0198703
LITAF	0.0362827
LMAN1	0.0107604
LMAN2	0.00546833
LMCD1	0.0861964
LMNA	-0.00709594
LMO2	-0.0268892
LMO4	0.0921912
LMO7	-0.021679
LMOD1	0.0797873
LPAR6	-0.0289676
LPCAT4	-0.0115055
LPGAT1	-0.00718998
LPP	0.0517687
LPXN	-0.0168821
LRG1	-0.0245726
LRP10	0.00476951
LRPAP1	0.0233378
LRRC26	-0.0107945
LRRC32	0.0200323
LRRC59	0.00385546
LRRC75A-AS1	-0.00386854
LRRC8A	-0.0165363
LRRC8C	-0.0192219
LRRFIP1	-0.00657813
LRRFIP2	-0.00622
LSM2	-0.00467895
LSM3	-0.00323004
LSM4	-0.0080375
LSM5	-0.00193475
LSM6	-0.00493705
LSM7	-0.00742453
LSM8	0.00573797
LSP1	-0.0203322
LSR	-0.0301471
LST1	-0.018892
LTB	-0.0154895
LTBP1	0.0849742
LTBP4	0.114529
LTBR	-0.00652352
LTC4S	-0.0239891
LTF	-0.00770666
LUC7L3	0.0160786
LUCAT1	0.00781361
LUM	0.111304
LURAP1L	-0.00168458
LUZP1	-0.0296328
LXN	-0.0173122
LY6D	-0.00713772
LY6E	-0.0122254
LY6K	-0.000662293
LY86	-0.0134946
LY9	-0.0114287
LY96	-0.00939862
LYAR	-0.00944162
LYN	-0.0174069
LYPD3	-0.0148886
LYPLA1	-0.0107614
LYRM1	-0.0173955
LYST	-0.0096475
LYVE1	-0.000566399
LYZ	-0.0163582
MACC1	-0.021307
MACF1	0.0204437
MAF	0.0118892
MAF1	0.0157825
MAFB	0.00169194
MAFF	0.0288602
MAFG	0.0193799
MAFK	0.0017882
MAGED2	0.0104617
MAGOH	-0.00802108
MAL2	-0.0209759
MALAT1	0.0130292
MALL	-0.0263762
MALT1	-0.0123993
MANF	-0.00195081
MAOA	-0.0261685
MAP1B	0.0931304
MAP1LC3A	0.0347145
MAP1LC3B	0.00129135
MAP2K1	0.0137963
MAP2K2	0.00562351
MAP2K3	-0.0165184
MAP3K13	-0.0192263
MAP3K2	0.0171435
MAP3K20	0.0460395
MAP3K5	-0.00267597
MAP3K7CL	0.0170058
MAP3K8	-0.000791334
MAP4	0.0374655
MAP4K4	0.000487164
MAP4K5	0.0249085
MAP7D1	-0.00986111
MAPK1IP1L	-0.00907708
MAPK6	0.00526032
MAPKAPK2	0.0135237
MAPRE1	0.00177922
MARCH1	-0.00764215
MARCH3	-0.00523106
MARCH5	0.00204307
MARCKS	0.00332371
MARCKSL1	-0.00955912
MARK3	0.0022528
MAST4	-0.051373
MAT2A	0.0213137
MATN2	0.0534263
MBD2	-0.00458763
MBNL1	0.00350776
MBNL1-AS1	-0.00361022
MBNL2	0.000655631
MBOAT7	-0.015616
MBP	-0.01289
MCAM	0.0220394
MCFD2	0.00604883
MCL1	-0.0138087
MCTP1	-0.0260581
MDFI	-0.0239858
MDH1	-0.00585815
MDH2	0.00960705
MDK	0.000520091
MDM2	0.00787096
MEAF6	-0.013199
MECOM	-0.0224105
MED10	0.0106047
MED13	0.00288232
MED13L	0.00475675
MED21	0.00656077
MED24	-0.014842
MED28	0.0041995
MEDAG	0.0695813
MEF2A	0.0137849
MEF2C	-0.000733474
MEG3	0.0744442
MEIS2	0.0309875
MESD	0.0115021
MESP1	8.5854e-05
MEST	-0.00707014
MET	-0.0282762
METAP2	0.00708652
METRNL	0.00664147
METTL21A	-0.00427769
METTL9	0.00191243
MFAP4	0.161809
MFGE8	0.11488
MFHAS1	-0.000127182
MFSD1	-0.0162552
MFSD10	-0.0112063
MFSD2A	-0.00202512
MGAT1	0.015637
MGEA5	0.010722
MGLL	0.0558618
MGP	0.0964825
MGST1	0.0457029
MGST2	-0.0480423
MGST3	0.0241046
MID1IP1	0.000812759
MIDN	-0.0175125
MIEN1	-0.00657187
MIF	0.0327256
MINDY2	0.0148384
MINOS1	0.0314994
MIR100HG	0.0784362
MIR155HG	-0.013165
MIR205HG	-0.044995
MIR222HG	-0.0193388
MIR22HG	0.00625874
MIR3945HG	-0.0125057
MIR4435-2HG	0.0135188
MIR99AHG	0.047785
MIS18BP1	-0.00181943
MISP	-0.0157308
MKL2	-0.00680351
MKNK2	0.000627232
MKRN1	-0.00365175
[truncated: 1,843 more rows]

## Sheet: ST cell type correlation
Spearman correlation matrix of SFRP4 gene expression and estimated cell type fraction across ST spots
	SFRP4	Fibroblasts non-glandular	Fibroblasts glandular	SMC prostate	SMC vascular	SMC pericytes	Basal epithel	Club	Luminal epithel	Hillock	Basofile/Mast 1	Basofile/Mast 2	B-cell	CD4+ Memory Effector T-cell	CD4+ Naive T-cell	CD8+ Memory Effector T-cell	CD8+ Naive T-cell	Natural killer cell	Natural killer T-cell	Proliferative NK T-cell	Plasma	Classical monocyte	Non-classical monocyte	ERG+ Denritic cell	IGSF21+ Dendritic cell	Myoloid Dendritic type 1	Myoloid Dendritic type 2	Plasma Dendritic cell	TREM2+ Dendritic cell	Endothelia
SFRP4	1	-0.215708	0.337924	0.0614463	-0.196887	0.325	-0.0607202	0.160398	-0.215999	-0.0157341	-0.0217525	-0.145136	0.0974856	0.13774	-0.0841105	-0.03759	0.0968451	0.0364851	-0.0533934	0.0937676	0.154531	0.0220214	0.101727	-0.0306814	0.100886	0.141932	0.155051	0.057946	0.239811	0.121988
Fibroblasts non-glandular	-0.215708	1	0.00351374	0.376519	0.228338	-0.1543	0.290849	-0.299834	-0.155371	0.184414	0.161794	0.101414	0.0200835	0.0965865	0.0126825	0.245276	0.206166	-0.127124	0.17641	-0.0456495	0.0424626	0.216381	0.161958	-0.00731861	0.12644	0.0221917	0.0626634	-0.154955	0.0578846	0.107635
Fibroblasts glandular	0.337924	0.00351374	1	0.203003	-0.169101	0.434579	0.0252252	0.201822	-0.393388	-0.0189128	0.13293	-0.252378	0.170879	0.333417	-0.196505	0.0638267	0.336314	0.188018	-0.0546882	0.0626631	0.196887	0.137389	0.287557	-0.0520995	0.313105	0.265733	0.283418	0.0464925	0.433885	0.187143
SMC prostate	0.0614463	0.376519	0.203003	1	-0.0942224	-0.217568	0.437746	-0.119188	-0.676941	0.203013	0.193494	-0.175275	0.27465	0.281912	-0.275248	0.21324	0.510455	-0.00417752	0.128348	-0.0238509	0.303057	0.254538	0.371626	-0.0906666	0.280136	0.344432	0.311098	-0.192986	0.454532	0.135235
SMC vascular	-0.196887	0.228338	-0.169101	-0.0942224	1	-0.217677	0.144973	-0.32695	0.302771	0.240459	0.00802109	0.355576	-0.203215	-0.151203	0.255295	0.198978	-0.154277	-0.0910419	-0.000644997	-0.0713878	-0.161939	0.0979462	-0.13236	0.138746	-0.0933806	-0.21339	-0.11361	0.0188746	-0.328644	0.0830191
SMC pericytes	0.325	-0.1543	0.434579	-0.217568	-0.217677	1	-0.170321	0.315226	-0.0967685	-0.120965	-0.0071745	-0.179638	0.094574	0.202634	-0.00368949	-0.0765098	0.0996815	0.13626	-0.0576336	0.136884	0.130566	0.0303836	0.134644	0.059429	0.157408	0.174093	0.175523	0.215635	0.254965	0.229771
Basal epithel	-0.0607202	0.290849	0.0252252	0.437746	0.144973	-0.170321	1	-0.178284	-0.336211	0.214177	0.0376944	0.0776311	0.201793	0.132292	0.0331069	0.217873	0.215984	-0.0479814	0.173004	-0.0300884	0.108321	0.217514	0.23887	-0.0123331	0.178222	0.163694	0.24689	-0.0499298	0.0475191	0.147436
Club	0.160398	-0.299834	0.201822	-0.119188	-0.32695	0.315226	-0.178284	1	-0.317678	-0.217216	-0.039729	-0.235238	0.130404	0.219145	-0.0313229	-0.113573	0.0622311	-0.050005	0.0325925	0.227685	0.0669559	-0.0881895	0.192963	0.0135532	0.106027	0.246591	0.183234	0.17957	0.246391	-0.0292875
Luminal epithel	-0.215999	-0.155371	-0.393388	-0.676941	0.302771	-0.0967685	-0.336211	-0.317678	1	-0.111683	-0.116676	0.312614	-0.449857	-0.54651	0.244212	-0.183999	-0.535793	0.141071	-0.23566	-0.136132	-0.4484	-0.24917	-0.577899	0.12758	-0.484707	-0.56375	-0.561376	0.0414399	-0.589831	-0.288576
Hillock	-0.0157341	0.184414	-0.0189128	0.203013	0.240459	-0.120965	0.214177	-0.217216	-0.111683	1	0.0127856	0.122008	0.0372102	-0.0738304	0.0367019	0.0826488	0.0797887	0.0181658	0.0204488	0.00586937	-0.0274544	0.0485169	0.0410929	-0.0286279	-0.012774	0.00798684	0.0436293	0.0110707	-0.0096187	0.147244
Basofile/Mast 1	-0.0217525	0.161794	0.13293	0.193494	0.00802109	-0.0071745	0.0376944	-0.039729	-0.116676	0.0127856	1	-0.0753921	0.0996579	0.0888006	-0.10424	0.0866928	0.137739	0.10273	-0.0622381	-0.00251463	0.00853455	0.0445407	0.0306412	0.0480868	0.105166	0.0419336	0.0473971	-0.0648897	0.136402	0.0168464
Basofile/Mast 2	-0.145136	0.101414	-0.252378	-0.175275	0.355576	-0.179638	0.0776311	-0.235238	0.312614	0.122008	-0.0753921	1	-0.13695	-0.214379	0.260627	0.072695	-0.261504	-0.131685	0.019747	-0.119863	-0.178944	0.0208034	-0.177325	0.15478	-0.163504	-0.262309	-0.15623	0.0460639	-0.383433	-0.0896204
B-cell	0.0974856	0.0200835	0.170879	0.27465	-0.203215	0.094574	0.201793	0.130404	-0.449857	0.0372102	0.0996579	-0.13695	1	0.348783	0.0861289	0.21544	0.3513	-0.0101323	0.194838	0.15526	0.316578	0.177511	0.313049	0.0168196	0.268104	0.383301	0.365494	0.106656	0.257953	0.188852
CD4+ Memory Effector T-cell	0.13774	0.0965865	0.333417	0.281912	-0.151203	0.202634	0.132292	0.219145	-0.54651	-0.0738304	0.0888006	-0.214379	0.348783	1	0.206056	0.464235	0.539019	-0.212812	0.369265	0.206341	0.335943	0.254784	0.468261	-0.0498875	0.393981	0.431577	0.427249	0.000909195	0.397287	0.213028
CD4+ Naive T-cell	-0.0841105	0.0126825	-0.196505	-0.275248	0.255295	-0.00368949	0.0331069	-0.0313229	0.244212	0.0367019	-0.10424	0.260627	0.0861289	0.206056	1	0.336387	-0.0836164	-0.239804	0.209822	0.177774	-0.0804512	0.0633325	-0.0699844	0.123187	-0.0809339	-0.134574	-0.0693049	0.113933	-0.283928	-0.00209196
CD8+ Memory Effector T-cell	-0.03759	0.245276	0.0638267	0.21324	0.198978	-0.0765098	0.217873	-0.113573	-0.183999	0.0826488	0.0866928	0.072695	0.21544	0.464235	0.336387	1	0.430157	-0.168543	0.367422	0.149594	0.117424	0.243654	0.197853	0.0753474	0.171137	0.135761	0.166497	-0.0462267	0.0515312	0.0769663
CD8+ Naive T-cell	0.0968451	0.206166	0.336314	0.510455	-0.154277	0.0996815	0.215984	0.0622311	-0.535793	0.0797887	0.137739	-0.261504	0.3513	0.539019	-0.0836164	0.430157	1	0.226514	0.252268	0.19355	0.268082	0.241046	0.441353	-0.0573731	0.30038	0.414706	0.347466	-0.00859923	0.480654	0.22822
Natural killer cell	0.0364851	-0.127124	0.188018	-0.00417752	-0.0910419	0.13626	-0.0479814	-0.050005	0.141071	0.0181658	0.10273	-0.131685	-0.0101323	-0.212812	-0.239804	-0.168543	0.226514	1	-0.394634	-0.0844256	-0.192787	-0.154692	-0.0930447	0.0992002	-0.0379386	-0.0838661	-0.0824666	0.215594	0.0660466	0.0100975
Natural killer T-cell	-0.0533934	0.17641	-0.0546882	0.128348	-0.000644997	-0.0576336	0.173004	0.0325925	-0.23566	0.0204488	-0.0622381	0.019747	0.194838	0.369265	0.209822	0.367422	0.252268	-0.394634	1	0.0901552	0.18393	0.216865	0.266892	-0.0592522	0.160163	0.221559	0.211975	-0.0954708	0.0500566	0.120531
Proliferative NK T-cell	0.0937676	-0.0456495	0.0626631	-0.0238509	-0.0713878	0.136884	-0.0300884	0.227685	-0.136132	0.00586937	-0.00251463	-0.119863	0.15526	0.206341	0.177774	0.149594	0.19355	-0.0844256	0.0901552	1	0.044221	0.0300602	0.141558	-0.000969758	0.0409712	0.153158	0.121687	0.0896576	0.120678	0.0995837
Plasma	0.154531	0.0424626	0.196887	0.303057	-0.161939	0.130566	0.108321	0.0669559	-0.4484	-0.0274544	0.00853455	-0.178944	0.316578	0.335943	-0.0804512	0.117424	0.268082	-0.192787	0.18393	0.044221	1	0.199013	0.272999	-0.00385961	0.301019	0.334014	0.271336	0.00634279	0.347697	0.176013
Classical monocyte	0.0220214	0.216381	0.137389	0.254538	0.0979462	0.0303836	0.217514	-0.0881895	-0.24917	0.0485169	0.0445407	0.0208034	0.177511	0.254784	0.0633325	0.243654	0.241046	-0.154692	0.216865	0.0300602	0.199013	1	0.505147	0.0738749	0.195406	0.22614	0.309474	-0.0536027	0.121126	0.135603
Non-classical monocyte	0.101727	0.161958	0.287557	0.371626	-0.13236	0.134644	0.23887	0.192963	-0.577899	0.0410929	0.0306412	-0.177325	0.313049	0.468261	-0.0699844	0.197853	0.441353	-0.0930447	0.266892	0.141558	0.272999	0.505147	1	-0.0177196	0.378123	0.471988	0.603767	0.0368352	0.395051	0.284616
ERG+ Denritic cell	-0.0306814	-0.00731861	-0.0520995	-0.0906666	0.138746	0.059429	-0.0123331	0.0135532	0.12758	-0.0286279	0.0480868	0.15478	0.0168196	-0.0498875	0.123187	0.0753474	-0.0573731	0.0992002	-0.0592522	-0.000969758	-0.00385961	0.0738749	-0.0177196	1	0.152156	-0.0359365	0.0960821	0.176031	-0.072379	0.00765425
IGSF21+ Dendritic cell	0.100886	0.12644	0.313105	0.280136	-0.0933806	0.157408	0.178222	0.106027	-0.484707	-0.012774	0.105166	-0.163504	0.268104	0.393981	-0.0809339	0.171137	0.30038	-0.0379386	0.160163	0.0409712	0.301019	0.195406	0.378123	0.152156	1	0.357115	0.485843	0.0482199	0.298861	0.189777
Myoloid Dendritic type 1	0.141932	0.0221917	0.265733	0.344432	-0.21339	0.174093	0.163694	0.246591	-0.56375	0.00798684	0.0419336	-0.262309	0.383301	0.431577	-0.134574	0.135761	0.414706	-0.0838661	0.221559	0.153158	0.334014	0.22614	0.471988	-0.0359365	0.357115	1	0.653765	0.127019	0.413216	0.232467
Myoloid Dendritic type 2	0.155051	0.0626634	0.283418	0.311098	-0.11361	0.175523	0.24689	0.183234	-0.561376	0.0436293	0.0473971	-0.15623	0.365494	0.427249	-0.0693049	0.166497	0.347466	-0.0824666	0.211975	0.121687	0.271336	0.309474	0.603767	0.0960821	0.485843	0.653765	1	0.168123	0.347633	0.269272
Plasma Dendritic cell	0.057946	-0.154955	0.0464925	-0.192986	0.0188746	0.215635	-0.0499298	0.17957	0.0414399	0.0110707	-0.0648897	0.0460639	0.106656	0.000909195	0.113933	-0.0462267	-0.00859923	0.215594	-0.0954708	0.0896576	0.00634279	-0.0536027	0.0368352	0.176031	0.0482199	0.127019	0.168123	1	-0.00596469	0.0748878
TREM2+ Dendritic cell	0.239811	0.0578846	0.433885	0.454532	-0.328644	0.254965	0.0475191	0.246391	-0.589831	-0.0096187	0.136402	-0.383433	0.257953	0.397287	-0.283928	0.0515312	0.480654	0.0660466	0.0500566	0.120678	0.347697	0.121126	0.395051	-0.072379	0.298861	0.413216	0.347633	-0.00596469	1	0.210048
Endothelia	0.121988	0.107635	0.187143	0.135235	0.0830191	0.229771	0.147436	-0.0292875	-0.288576	0.147244	0.0168464	-0.0896204	0.188852	0.213028	-0.00209196	0.0769663	0.22822	0.0100975	0.120531	0.0995837	0.176013	0.135603	0.284616	0.00765425	0.189777	0.232467	0.269272	0.0748878	0.210048	1
