# Supplementary material for: Spatial transcriptomics reveals strong association between SFRP4 and extracellular matrix remodeling in prostate cancer
Source: Commun Biol. 2024 Nov 8;7:1462. doi: 10.1038/s42003-024-07161-x (PMC11543834; doi:10.1038/s42003-024-07161-x)
Supplement: Supplementary file 7 — Supplementary Data 5 [file 42003_2024_7161_MOESM7_ESM.xlsx]

## Sheet: Overview
Overview of source data used for Figures in "Spatial transcriptomics reveals strong association between SFRP4 and extracellular matrix remodeling in prostate cancer"
Figure	Source location (sheet or supplementary Table)	Comment
Figure 1b	Supplementary Data 1
Figure 1c	ST_figures	Displaying sample P28_2 (placed at row 7, column 2) and P08_6 (placed at row 2, column 4). For sample placement, see Supplementary Figure 1.
Figure 1d	ST_figures
Figure 2a	bulkT_figures
Figure 2b	bulkT_figures
Figure 2c	Survival_plot
Figure 2d	bulkT_figures
Figure 2e	Supplementary Table 3
Figure 2f	bulkMethyl_figures
Figure 2g	bulkMethyl_figures
Figure 2h	ICGC_proteomics	Data from Sinha et al. Cancer Cell 2019, 35 (3), 414-427. e416.
Figure 2i	ICGC_transcriptomics	Data from Fraser et al. Nature 2017, 541 (7637), 359-364.
Figure 3a-d	ST_figures	Displaying sample P28_2 (placed at row 7, column 2)
Figure 4a-c	SincleCell_figures	Data retrived from Joseph, et al. The Journal of Pathology 2021, DOI: https://doi.org/10.1002/path.5751.
Figure 4d	Supplementary Data 4
Figure 4e	ST_figures	Displaying sample P28_2 (placed at row 7, column 2)
Figure 4f	Prensner	Data from Prensner et al.Nat. Biotechnol. 2011, 29 (8), 742-749. DOI: 10.1038/nbt.1914.
Figure 5b	ST_figures	Displaying sample P28_2 (placed at row 7, column 2), P08_6 (row 2, column 4), P04_6 (row 1, column 3) and P04_3 (row 2, column 1)
Figure 5c-e	MassonTrichrome_genes
Supplementary Figure 1	ST_figures
Supplementary Figure 2	ST_figures
Supplementary Figure 3	bulkT_figures
Supplementary Figure 4	bulkMethyl_figures
Supplementary Figure 5	ST_figures
Supplementary Figure 6	ST_figures
Supplementary Figure 7	ST_figures
Supplementary Figure 8	ST_figures
Supplementary Figure 9	ST_figures
Supplementary Figure 10	ST_figures
Supplementary Figure 11	ST_figures
Supplementary Figure 12	ST_figures
Supplementary Figure 13	ST_figures
Supplementary Figure 14	ST_figures
Supplementary Figure 15	ST_figures
Supplementary Figure 16	ST_figures
Supplementary Figure 17	ST_figures

## Sheet: ST_figures
plot_x	plot_y	HistologyClass	SFRP4	COL1A1	COL1A2	COL3A1	SPARC	COMP	BGN	WNT5A	CTNNB1	SFRP2	CCND1	cellTypes$FB_Fibroblasts_glandular	cellTypes$SM_Pericytes	cellTypes$GE_luminal_epithel
23.3333	55.8661	Stroma HG Cancer	0	5	6	4	10	0	2	0	2	0	5	0.000409621	3.00728e-13	0.652414
13.6471	66.7485	LG Cancer	0	2	0	0	2	0	1	1	2	0	2	0.018706	4.77824e-13	0.815275
17.6471	43.9838	LG Cancer	0	2	2	0	2	1	2	0	6	0	4	2.54758e-13	4.16956e-14	0.808233
10.2549	46.9446	HG Cancer	0	1	1	1	1	0	1	0	1	0	1	0.0831465	4.29822e-13	0.592147
7.39216	57.8465	HG Cancer	0	0	2	0	2	0	1	0	1	0	1	0.0276013	4.29693e-13	0.803198
11.3922	56.8465	HG Cancer	0	1	2	2	1	1	2	0	7	0	2	0.00269358	0.0190408	0.801297
18.2157	66.7485	Stroma HG Cancer	0	1	3	3	12	7	4	0	0	0	0	0.0949597	0.013819	0.446356
21.6275	66.7681	LG Cancer	0	1	0	0	2	0	0	0	0	1	0	0.0632667	5.18822e-13	0.658131
15.3529	67.7485	Stroma HG Cancer	4	13	13	4	8	0	4	0	4	8	0	0.126229	0.0286723	0.323975
20.4902	54.8661	Stroma HG Cancer	0	7	5	2	5	9	4	4	2	2	7	0.111769	9.31096e-14	0.381345
3.41176	52.8857	Stroma HG Cancer	0	7	10	0	10	0	0	0	0	0	0	0.0667832	8.81798e-13	0.496123
15.9216	70.7093	Stroma HG Cancer	0	11	17	4	21	4	5	0	0	2	0	0.0794828	0.0110165	0.215963
17.0784	54.8661	HG Cancer	0	0	4	0	3	0	0	0	2	0	0	0.0434807	1.78014e-13	0.663947
22.1961	55.8661	Stroma HG Cancer	0	6	3	3	4	1	1	0	3	0	3	0.0825555	1.27258e-13	0.505452
23.902	54.8857	Stroma HG Cancer	0	2	5	7	12	2	4	0	0	0	4	2.14478e-13	1.28482e-13	0.395085
17.0784	41.0034	Stroma HG Cancer	0	4	6	3	4	2	4	0	2	2	0	0.0652402	0.00313353	0.272501
19.9216	55.8661	LG Cancer	0	1	4	0	3	1	1	0	4	0	1	0.00617017	2.33091e-13	0.835943
27.8824	63.7877	Stroma HG Cancer	0	0	2	4	3	2	2	0	0	2	3	0.0259473	6.54788e-13	0.388617
4.54902	60.8073	Stroma HG Cancer	0	0	2	2	3	2	1	2	0	1	1	0.0254156	6.73446e-13	0.563993
24.4706	65.7681	HG Cancer	0	1	0	0	2	0	0	0	0	0	0	0.0116794	9.22974e-13	0.644612
23.3333	51.9053	Stroma HG Cancer	0	3	4	3	3	4	1	0	1	0	1	0.0195759	0.00201879	0.811049
22.7647	46.9642	LG Cancer	0	1	0	1	1	0	2	0	2	0	4	0.0221384	0.00180224	0.704298
11.9412	65.7681	LG Cancer	1	1	2	0	3	1	3	0	1	0	0	0.0468258	3.67522e-13	0.528823
6.84314	50.9053	Stroma HG Cancer	0	6	13	5	10	6	5	0	0	0	0	0.0136961	1.40135e-13	0.145241
25.6275	45.9642	LG Cancer	0	1	1	1	3	1	3	1	1	0	1	0.0153812	0.000897579	0.777396
19.3529	58.8269	Stroma HG Cancer	1	0	4	0	1	1	4	0	3	4	4	0.021888	1.17355e-13	0.286234
21.0784	42.0034	LG Cancer	0	0	3	1	1	0	0	0	2	2	2	0.0499315	6.54787e-14	0.813407
21.6275	46.9446	LG Cancer	0	0	0	1	1	2	2	0	3	0	1	7.18813e-14	0.00442528	0.831778
25.0392	62.8073	HG Cancer	0	1	4	3	3	0	2	0	3	0	3	0.00814806	0.0101291	0.759604
10.2353	66.7485	LG Cancer	0	1	2	0	1	3	0	1	1	1	1	0.0194298	6.42496e-14	0.829186
18.7843	59.8269	Stroma HG Cancer	3	66	76	32	45	29	18	0	5	3	3	0.0478386	0.196297	0.196735
18.7843	63.7877	LG Cancer	0	0	2	0	1	1	2	0	2	0	2	0.00863574	2.1809e-13	0.564483
14.2157	69.7289	LG Cancer	0	2	2	1	1	1	2	0	1	1	1	0.0152547	4.72359e-13	0.788658
13.6667	48.9249	Stroma HG Cancer	0	2	7	0	9	0	2	0	2	2	0	0.0710722	6.69804e-13	0.427712
24.4902	45.9642	LG Cancer	0	0	0	1	7	0	1	1	5	5	1	0.0474984	2.48766e-13	0.579291
13.098	40.023	Stroma HG Cancer	0	3	3	0	3	3	4	0	0	0	0	0.0158126	1.58311e-13	0.170197
9.09804	60.8073	HG Cancer	0	0	2	0	2	1	1	0	1	0	1	0.033618	8.05455e-13	0.543419
21.6471	42.9838	LG Cancer	0	0	1	1	1	0	0	1	0	0	1	0.0153934	0.00437069	0.872846
10.2549	52.8857	Stroma HG Cancer	0	8	2	0	15	4	6	0	0	0	10	0.0106829	4.01668e-13	0.373493
2.27451	48.9249	HG Cancer	0	0	0	1	1	0	1	0	1	0	0	2.93277e-13	0.0075307	0.817654
27.3137	60.8269	Stroma HG Cancer	0	6	6	3	6	0	9	0	6	0	0	6.31704e-13	1.6741e-13	0.198559
5.70588	48.9249	Stroma HG Cancer	0	2	12	7	16	5	5	0	0	0	5	0.0695303	1.53576e-13	0.14193
15.9412	62.7877	Stroma HG Cancer	0	1	4	6	5	4	7	0	1	2	1	0.0129122	1.42171e-13	0.116098
14.2157	65.7681	LG Cancer	0	1	0	0	1	0	1	0	1	0	0	0.00893745	1.95502e-13	0.612052
2.84314	53.8661	Stroma HG Cancer	0	0	10	0	14	4	4	0	4	0	10	0.047508	0.000683872	0.387249
13.098	57.8465	HG Cancer	0	1	1	3	1	0	4	0	3	0	4	0.0205012	4.98469e-13	0.725553
11.9608	42.0034	Stroma HG Cancer	0	2	6	7	2	6	5	0	1	0	1	0.0719724	0.0784548	0.407294
13.6667	56.8465	HG Cancer	0	3	0	1	4	1	3	0	0	0	0	9.37092e-14	0.00464256	0.682272
22.2157	42.0034	LG Cancer	0	0	2	0	2	0	1	0	0	0	1	0.0218799	5.49644e-11	0.845486
16.5098	57.8465	Stroma HG Cancer	0	10	21	4	17	2	17	0	2	0	6	0.0423659	1.80999e-13	0.269507
0.568627	51.8857	Stroma HG Cancer	0	2	4	2	4	0	3	0	0	0	0	0.0136983	0.0262326	0.452917
17.6471	65.7681	Stroma HG Cancer	0	3	3	0	4	2	4	0	3	0	4	0.045813	2.34079e-13	0.729694
18.2157	42.9838	LG Cancer	0	0	1	1	3	0	1	1	2	2	3	0.0112223	0.00653943	0.825565
22.7647	54.8857	LG Cancer	0	0	3	0	4	3	1	0	1	0	0	0.05412	4.23981e-13	0.521656
22.7647	48.9446	HG Cancer	0	8	10	0	6	2	3	0	5	2	2	0.0274006	0.0332173	0.141922
18.2157	54.8661	LG Cancer	0	1	2	0	2	1	2	0	2	0	2	1.73036e-12	0.00214139	0.814383
25.6275	43.9838	LG Cancer	0	0	1	0	0	2	1	0	1	0	0	3.09825e-13	1.00859e-13	0.606053
22.7647	60.8269	Stroma HG Cancer	0	12	22	4	10	1	1	1	2	1	4	1.54515e-13	1.14596e-13	0.141251
9.66667	57.8465	HG Cancer	0	3	2	1	2	0	4	0	1	0	0	0.0656592	0.0359675	0.640756
14.8039	60.8073	Stroma HG Cancer	0	0	9	0	2	0	0	0	0	2	5	0.0750535	3.24462e-13	0.190316
29.5882	54.8857	Stroma HG Cancer	0	17	15	8	9	2	3	0	1	4	2	0.0962979	1.80947e-13	0.0773242
7.98039	52.8857	Stroma HG Cancer	0	4	11	6	2	6	6	0	0	2	2	0.0336173	1.90177e-12	0.128142
21.0588	63.7877	LG Cancer	0	1	0	0	0	0	2	0	2	1	1	0.00265161	6.52513e-14	0.313229
19.3529	48.9249	HG Cancer	0	0	0	0	1	0	1	0	0	0	1	0.00744497	1.36736e-13	0.818667
13.6667	62.7877	Stroma HG Cancer	0	3	5	0	2	0	0	0	2	0	3	0.0495068	3.95052e-13	0.157816
3.43137	48.9249	Stroma HG Cancer	0	3	6	4	6	0	6	0	0	0	6	2.8642e-13	9.84806e-14	0.18476
15.3725	42.0034	Stroma HG Cancer	0	5	5	3	10	0	11	0	0	0	2	2.3587e-13	0.0518311	0.165805
10.2353	64.7681	LG Cancer	0	1	0	0	1	1	0	0	3	1	0	0.0318429	4.31414e-13	0.844222
3.41176	58.8269	HG Cancer	0	4	8	3	12	17	4	0	1	0	2	0.05023	0.0930825	0.133283
25.0588	44.9838	LG Cancer	0	1	2	1	1	0	2	0	2	0	1	2.10082e-13	1.72919e-13	0.692519
21.0588	61.8073	Stroma HG Cancer	0	5	6	3	11	5	6	0	2	0	6	0.0695537	1.55443e-13	0.20285
9.11765	54.8661	HG Cancer	0	2	1	2	5	2	2	0	2	0	1	0.0278213	1.62058e-12	0.423821
15.3725	63.7877	Stroma HG Cancer	0	1	1	1	4	6	3	0	0	0	1	0.0896716	0.042537	0.316535
24.4706	67.7485	LG Cancer	0	2	2	2	6	3	6	0	1	1	1	0.0320674	0.0258805	0.627897
9.66667	65.7681	HG Cancer	0	1	2	0	6	4	1	0	3	2	1	0.0400489	0.0313868	0.243272
18.7843	45.9642	LG Cancer	0	0	3	0	1	0	1	0	4	2	1	0.0547425	9.11798e-14	0.713656
21.6275	52.8857	LG Cancer	0	1	0	1	2	0	1	0	1	0	1	0.010909	0.00382807	0.773611
26.7647	47.9446	Stroma HG Cancer	2	4	10	2	10	4	3	0	0	2	2	0.0457711	0.0184715	0.259957
4	47.9249	LG Cancer	0	4	6	2	8	0	6	0	6	0	10	3.75042e-13	0.0151564	0.728971
15.3725	55.8661	Stroma HG Cancer	0	1	4	0	1	0	5	0	2	0	6	1.46054e-13	1.46838e-13	0.701274
14.2353	57.8465	HG Cancer	0	1	4	0	5	1	3	0	2	1	1	0.0115707	0.0122649	0.750314
20.4902	68.7485	HG Cancer	0	5	4	2	4	0	5	0	2	2	2	0.0431831	0.015547	0.390699
16.5098	49.9249	LG Cancer	0	1	0	0	2	0	0	0	3	0	1	0.00118758	0.00091176	0.849973
23.3333	65.7681	HG Cancer	0	4	3	0	0	2	1	0	1	0	2	0.0448232	1.2208e-13	0.646391
5.13725	49.9053	Stroma HG Cancer	0	8	17	1	17	5	4	0	3	1	3	7.054e-13	2.55094e-13	0.120661
15.9216	66.7485	Stroma HG Cancer	2	0	5	0	7	2	5	0	0	0	0	0.0230774	3.13761e-13	0.307607
7.98039	46.9446	HG Cancer	0	1	3	1	5	0	3	0	0	0	0	0.0156855	0.00804954	0.819365
27.8824	55.8661	Stroma HG Cancer	0	5	3	0	5	0	8	0	0	3	3	5.98594e-13	1.84332e-13	0.137463
6.27451	45.9446	Stroma HG Cancer	0	3	9	10	7	1	3	0	1	1	0	0.0699888	0.0184863	0.503195
27.8824	57.8465	Stroma HG Cancer	0	5	10	0	2	0	0	0	2	1	0	3.16345e-13	1.2321e-13	0.0577703
2.29412	44.9642	LG Cancer	0	1	2	0	1	0	0	0	2	0	0	1.52176e-13	2.82053e-13	0.80492
3.41176	50.9053	HG Cancer	1	1	2	1	2	1	3	0	0	1	0	0.0464255	0.0228721	0.556945
6.82353	60.8073	Stroma HG Cancer	0	2	3	2	4	1	5	0	1	0	1	0.00788803	0.050779	0.283716
15.3725	47.9446	Stroma HG Cancer	0	2	10	2	6	2	10	0	5	2	0	0.0496846	0.0700793	0.355612
13.098	43.9838	HG Cancer	1	7	6	1	3	2	3	0	4	2	2	0.101035	0.00232144	0.444308
6.82353	56.8465	HG Cancer	0	0	1	0	5	0	1	0	1	1	1	0.0615412	0.00813469	0.697346
24.4706	55.8661	Stroma HG Cancer	0	3	10	5	16	13	0	3	0	0	0	3.68477e-13	1.63306e-13	0.254391
21.0588	65.7681	LG Cancer	0	2	1	0	0	2	2	0	0	1	3	0.00637879	8.38209e-14	0.541996
19.3529	41.0034	LG Cancer	0	3	3	2	3	0	1	0	6	1	4	0.0549684	7.56051e-13	0.706081
7.98039	44.9642	HG Cancer	0	3	3	0	2	4	7	0	0	0	2	0.0807245	0.00237751	0.70445
14.2353	43.9838	Stroma HG Cancer	3	27	33	12	18	9	18	0	0	9	0	0.0777542	0.0865257	0.28782
22.7647	50.9249	Stroma HG Cancer	0	0	4	2	2	2	3	0	8	2	4	2.37413e-13	6.59273e-14	0.763421
13.0784	69.7289	LG Cancer	0	1	0	0	1	0	1	0	1	0	1	0.00251066	0.00932721	0.646607
3.98039	57.8269	LG Cancer	0	5	1	1	1	0	1	0	2	1	1	0.0148976	2.2931e-13	0.792837
18.7843	69.7289	HG Cancer	0	1	5	0	5	0	4	0	3	0	2	0.0433982	1.08329e-12	0.435798
14.8039	62.7877	Stroma HG Cancer	1	7	12	2	6	5	1	0	1	2	4	3.99949e-13	0.0293752	0.110961
10.8235	49.9249	HG Cancer	0	3	4	1	4	3	2	0	0	0	0	0.0171361	0.0590499	0.665225
13.098	55.8661	Stroma HG Cancer	0	1	2	1	1	1	2	0	5	0	1	8.33709e-13	0.0247801	0.643051
1.13725	46.9446	HG Cancer	0	1	3	1	1	0	2	1	4	0	0	0.0212033	0.0038861	0.835214
9.66667	59.8269	HG Cancer	0	3	2	2	4	1	3	0	2	1	0	0.0469251	0.0432072	0.448903
16.4902	69.7289	Stroma HG Cancer	0	18	13	8	10	15	5	0	0	5	0	0.0758292	0.116769	0.273083
2.29412	46.9446	Stroma HG Cancer	0	4	15	3	11	4	14	0	0	1	1	0.132157	0.0264174	0.30817
11.9608	51.9053	Stroma HG Cancer	2	15	5	8	5	2	6	0	0	0	3	0.0457639	0.0483633	0.340526
4.54902	50.9053	LG Cancer	0	1	2	1	2	2	4	0	2	0	2	3.92216e-13	0.0131071	0.761493
5.13725	45.9446	HG Cancer	0	1	4	0	4	0	4	0	4	0	2	0.0666744	2.40545e-13	0.71409
14.2353	47.9446	LG Cancer	0	4	6	2	0	1	2	0	4	1	1	0.0258135	0.00424455	0.677132
13.0784	67.7485	LG Cancer	0	1	0	1	2	0	2	0	2	0	2	5.62545e-13	1.32443e-12	0.792477
10.8039	65.7681	LG Cancer	0	3	3	1	2	0	2	0	0	2	2	0.0823537	5.34988e-12	0.463688
21.6275	64.7877	LG Cancer	0	0	1	1	1	2	4	0	2	0	0	0.014075	0.0411396	0.428398
6.84314	46.9446	HG Cancer	0	4	12	9	9	2	18	0	0	2	2	0.0957568	0.0630556	0.473128
21.0588	59.8269	Stroma HG Cancer	0	6	8	3	14	3	3	0	0	4	3	0.0136687	1.07844e-13	0.22013
18.7843	55.8661	LG Cancer	0	0	3	0	1	0	4	0	3	1	1	0.00607895	0.00887222	0.890405
15.9412	54.8661	HG Cancer	0	0	2	0	2	1	2	0	1	0	0	0.065889	0.0129737	0.573469
13.0784	63.7877	LG Cancer	0	2	1	2	1	1	3	0	3	1	3	0.0211274	3.5358e-13	0.697153
10.8039	67.7485	LG Cancer	0	0	2	0	4	0	2	0	2	0	0	0.00463208	7.60797e-13	0.765893
18.7843	43.9838	LG Cancer	0	2	1	2	1	0	1	0	3	2	0	0.0275354	0.00374433	0.673498
11.9608	47.9446	HG Cancer	0	0	3	0	0	0	1	0	2	0	1	0.0336191	6.28828e-14	0.752596
15.9216	68.7289	Stroma HG Cancer	3	3	8	3	10	8	8	0	0	0	0	1.44029e-12	0.0341147	0.41499
23.3333	67.7485	LG Cancer	0	0	1	1	1	3	2	0	4	0	3	0.00207856	0.00242769	0.706387
18.7843	53.8857	LG Cancer	0	0	2	0	0	0	0	0	0	0	0	6.29523e-13	4.03672e-13	0.755786
12.5294	44.9642	HG Cancer	0	1	3	1	2	1	0	0	5	0	3	0.0391541	0.000374511	0.758072
6.2549	59.8269	Stroma HG Cancer	0	8	4	0	5	1	0	0	0	7	1	0.0944814	4.90906e-13	0.541192
2.84314	55.8465	HG Cancer	0	1	2	2	2	1	1	0	1	0	0	0.0427155	0.0220943	0.707153
26.1765	50.9249	Stroma HG Cancer	0	13	4	0	0	4	4	0	4	0	0	0.0289007	5.13427e-13	0.304731
5.13725	43.9642	Stroma HG Cancer	0	3	6	10	11	3	6	0	5	6	3	0.122418	0.024326	0.407042
8.54902	45.9642	HG Cancer	0	2	1	2	0	0	6	0	2	0	2	0.059055	0.012104	0.814
20.4902	44.9642	LG Cancer	0	0	0	3	2	0	0	0	2	1	2	0.00308191	0.00775478	0.860529
17.0784	50.9053	LG Cancer	0	0	2	0	5	0	1	0	0	0	0	4.24606e-12	1.34526e-13	0.593417
20.4902	64.7877	HG Cancer	0	2	9	2	4	2	1	0	2	3	1	0.059886	2.15637e-13	0.326292
15.3725	61.8073	Stroma HG Cancer	0	4	7	0	3	7	3	0	0	1	1	3.16382e-13	8.5577e-14	0.0791853
14.2353	53.8857	LG Cancer	1	2	1	0	1	0	0	0	2	0	1	0.0225867	9.79991e-14	0.813978
6.84314	48.9249	Stroma HG Cancer	2	7	23	4	28	5	5	0	0	2	0	0.0218755	0.0765748	0.206665
29.0196	57.8465	Stroma HG Cancer	0	6	7	4	7	0	3	0	0	4	4	0.0726732	6.24e-13	0.0563794
11.9608	59.8269	Stroma HG Cancer	0	6	1	0	6	1	1	0	1	1	1	0.0278376	0.00497856	0.24428
19.9216	43.9838	LG Cancer	0	0	2	0	0	0	1	0	5	0	2	6.86198e-14	5.53986e-14	0.792659
14.8039	52.8857	LG Cancer	0	1	3	0	3	1	1	0	2	1	1	0.0471363	5.09814e-13	0.278569
11.9412	63.7877	Stroma HG Cancer	4	2	8	10	13	0	6	0	0	4	2	0.0102468	0.0520607	0.178694
19.3529	66.7485	HG Cancer	0	1	2	1	2	0	1	0	2	0	2	0.0126178	7.54104e-12	0.618536
24.4706	53.8857	Stroma HG Cancer	0	3	4	2	3	5	4	0	0	0	1	3.6044e-13	3.38833e-13	0.177462
7.39216	55.8661	HG Cancer	0	1	0	1	2	1	7	0	1	0	0	0.0333675	0.0230649	0.560488
10.8235	51.9053	Stroma HG Cancer	0	3	18	5	11	11	6	0	2	3	3	0.0518514	0.00283925	0.196026
20.4902	42.9838	LG Cancer	0	0	1	0	2	0	0	0	2	0	1	0.0255307	3.79272e-13	0.821192
5.68627	56.8465	Stroma HG Cancer	0	1	1	0	2	0	0	0	0	0	0	1.8703e-12	1.00351e-13	0.47488
18.2157	64.7681	Stroma HG Cancer	0	0	3	0	2	3	0	0	6	0	0	6.64187e-12	1.22828e-12	0.863129
22.7647	62.8073	LG Cancer	0	1	3	1	7	0	1	0	0	0	3	3.14167e-13	0.000106804	0.682404
22.1961	67.7485	HG Cancer	0	0	1	1	1	1	1	0	1	0	1	0.0277801	2.51701e-12	0.508133
11.9608	57.8465	HG Cancer	0	2	0	0	1	1	1	0	1	2	2	0.0164164	8.89037e-14	0.731335
12.5294	46.9446	HG Cancer	0	1	0	2	1	0	0	0	0	1	3	0.0462123	0.00758513	0.593293
2.84314	51.8857	Stroma HG Cancer	0	0	4	3	3	12	4	0	0	0	1	0.0614528	3.3936e-12	0.372636
19.9216	42.0034	LG Cancer	0	1	1	1	2	0	0	0	1	0	1	0.0236531	0.0006614	0.815936
15.9412	48.9249	Stroma HG Cancer	0	1	6	2	5	0	2	0	1	1	5	0.024335	1.20715e-13	0.398851
14.2353	51.9053	Stroma HG Cancer	0	0	2	4	6	1	3	0	0	3	1	0.0971083	0.0143657	0.339173
5.68627	54.8661	HG Cancer	0	0	2	0	3	2	3	0	3	1	2	0.0102657	6.73237e-13	0.716332
9.68627	47.9446	HG Cancer	0	3	2	1	3	0	1	0	2	1	1	1.14771e-11	0.025833	0.777033
11.3922	48.9249	HG Cancer	0	1	4	0	1	1	1	0	0	1	1	0.0898768	1.78416e-13	0.584334
17.6275	69.7289	HG Cancer	0	0	4	1	10	0	2	0	1	0	2	0.0572036	0.0245643	0.454385
19.9216	45.9642	LG Cancer	0	2	3	2	3	0	1	0	1	1	0	0.0360448	0.00181849	0.684762
15.9412	64.7681	Stroma HG Cancer	0	0	0	0	1	0	3	0	0	0	0	0.0495683	9.46782e-13	0.626819
18.7843	57.8465	HG Cancer	0	0	0	1	2	1	2	0	2	1	1	0.00795542	0.0014877	0.801581
2.27451	56.8465	HG Cancer	0	2	1	1	2	1	4	0	3	0	0	0.0148537	0.00100842	0.581057
6.2549	53.8661	HG Cancer	1	1	3	0	2	0	2	0	1	0	1	0.00171805	9.46838e-14	0.517664
26.7451	61.8073	Stroma HG Cancer	0	2	0	4	5	0	4	0	4	2	0	9.35495e-13	1.42152e-12	0.38573
21.0588	53.8857	LG Cancer	0	0	5	2	1	4	0	0	2	0	2	2.0615e-12	0.0144657	0.812033
15.3725	53.8857	LG Cancer	0	1	1	1	0	1	0	0	5	0	4	0.0363997	9.50868e-14	0.774729
8.52941	63.7877	HG Cancer	0	0	0	1	2	1	0	0	0	0	1	0.0780432	2.44194e-12	0.485486
13.6667	41.0034	Stroma HG Cancer	0	5	10	10	0	5	10	0	3	0	3	6.28389e-13	2.28659e-13	0.184361
8.54902	55.8661	HG Cancer	0	0	0	0	0	0	0	0	2	0	1	0.0441168	1.04149e-13	0.513227
28.451	56.8661	Stroma HG Cancer	0	2	6	1	6	0	0	0	0	2	1	7.85006e-13	2.05661e-13	0.0600396
25.0392	48.9446	LG Cancer	0	0	1	1	5	0	2	0	2	1	0	0.0205233	9.98343e-14	0.762108
16.5098	42.0034	Stroma HG Cancer	0	42	0	0	84	0	42	0	0	0	21	0.0489521	0.0113159	0.452451
18.7843	42.0034	LG Cancer	0	0	1	1	2	0	2	0	2	1	1	0.0169852	7.34274e-13	0.741712
21.6275	54.8857	Stroma HG Cancer	1	0	7	1	7	6	7	0	1	0	7	0.0581615	5.16055e-13	0.603702
14.2353	45.9642	Stroma HG Cancer	0	0	19	2	10	0	4	0	0	0	0	0.0209608	0.00362058	0.283967
21.6275	58.8465	Stroma HG Cancer	0	2	16	2	10	0	5	1	2	4	2	0.0592037	1.98811e-13	0.36412
27.3137	54.8857	Stroma HG Cancer	0	8	13	0	13	0	3	0	0	0	0	2.07763e-13	1.29127e-13	0.0934936
22.1961	57.8465	LG Cancer	0	1	2	2	2	3	2	0	4	1	2	0.0168705	0.00438904	0.649024
17.0784	48.9249	Stroma HG Cancer	0	8	11	0	17	0	6	0	8	0	6	0.000718385	2.97747e-13	0.352153
28.451	54.8857	Stroma HG Cancer	0	10	16	1	21	0	7	0	1	7	4	0.0115745	7.43862e-14	0.0616616
17.6471	61.8073	Stroma HG Cancer	0	3	2	0	3	2	6	0	2	0	0	5.18587e-13	8.34101e-14	0.26309
26.7647	49.9249	Stroma HG Cancer	0	0	10	4	4	0	0	0	0	2	0	0.0715217	3.35286e-13	0.248209
19.9216	67.7485	HG Cancer	0	1	2	1	1	0	0	0	0	0	0	0.0467106	0.0347646	0.578594
26.7451	53.8857	Stroma HG Cancer	0	4	8	0	4	2	4	0	0	4	0	0.0668539	1.51005e-13	0.129775
18.7843	67.7485	HG Cancer	0	1	2	1	0	0	1	0	3	1	0	0.0314576	0.00620387	0.72378
13.098	45.9642	HG Cancer	0	0	1	2	5	0	2	0	0	2	0	0.0718797	1.89359e-12	0.547966
1.70588	53.8661	HG Cancer	2	2	4	0	9	2	4	0	4	6	0	0.0733979	0.0207897	0.457614
16.5098	61.8073	Stroma HG Cancer	0	0	2	0	2	0	0	0	0	4	2	9.9226e-13	9.7016e-14	0.146006
13.6667	54.8661	Stroma HG Cancer	2	2	2	1	7	2	3	0	1	1	0	1.0804e-12	1.01332e-13	0.188769
6.27451	41.9838	HG Cancer	1	0	4	0	4	1	7	0	0	0	2	0.0317118	0.00259097	0.647246
2.27451	54.8661	Stroma HG Cancer	0	2	2	2	2	2	2	1	0	0	1	0.0428507	1.24193e-12	0.597229
13.098	47.9446	Stroma HG Cancer	0	2	5	0	1	0	2	0	0	0	2	0.019584	7.18523e-14	0.451148
19.9216	61.8073	Stroma HG Cancer	0	8	11	1	4	8	6	0	0	1	3	0.0673427	9.23844e-14	0.25851
18.7843	61.8073	Stroma HG Cancer	0	8	15	2	5	3	5	0	0	0	0	0.0587042	1.39341e-13	0.177627
22.7647	52.9053	LG Cancer	0	0	1	1	4	2	0	0	2	0	4	0.0116956	0.00238982	0.75351
26.7451	63.7877	HG Cancer	0	1	3	0	1	0	2	1	1	0	1	0.0744549	0.000503409	0.67358
5.70588	50.9053	Stroma HG Cancer	1	7	8	4	7	7	1	0	2	1	1	0.073648	0.0334128	0.310704
6.84314	52.8857	Stroma HG Cancer	0	2	9	5	4	2	5	0	0	0	2	3.09532e-13	1.86969e-13	0.186058
27.902	51.9053	Stroma HG Cancer	2	7	5	2	19	0	5	0	2	0	0	0.0133479	0.00203884	0.181743
15.9412	50.9053	LG Cancer	0	0	2	2	0	1	2	0	1	0	2	0.0165446	4.52259e-13	0.70486
10.8039	63.7877	LG Cancer	0	1	0	0	2	0	0	1	0	0	1	5.06604e-12	4.2705e-13	0.799122
23.902	66.7681	LG Cancer	0	1	0	1	3	1	0	0	3	0	0	0.00205009	0.0281068	0.751614
25.6078	51.9053	Stroma HG Cancer	0	8	6	6	3	2	8	0	0	0	0	0.0349698	0.0391731	0.209706
19.9216	47.9446	LG Cancer	0	0	0	0	1	0	0	0	1	1	2	0.011436	8.19933e-14	0.83329
21.0588	69.7289	HG Cancer	0	1	3	0	3	1	4	0	2	0	2	0.00356762	5.98509e-13	0.732602
23.902	62.8073	HG Cancer	0	0	0	0	1	2	2	0	2	0	2	1.09161e-12	0.0242786	0.813492
7.39216	63.7877	HG Cancer	0	0	4	2	6	1	1	0	1	1	2	0.0672294	0.0371871	0.269263
5.68627	52.8857	HG Cancer	0	1	2	1	2	1	3	0	1	1	0	0.000411714	0.0208416	0.692447
12.5294	52.8857	Stroma HG Cancer	2	0	2	2	2	5	5	0	2	0	0	1.2077e-12	0.0130778	0.396017
26.7451	59.8269	Stroma HG Cancer	0	0	2	1	10	0	4	0	1	1	0	0.0378784	0.0967628	0.038195
4	43.9642	LG Cancer	0	0	1	2	2	0	2	0	1	0	2	1.28655e-12	0.0154202	0.784786
16.5098	51.9053	LG Cancer	0	0	0	0	2	0	1	0	1	0	0	0.00356446	1.17661e-13	0.719292
15.9412	39.023	LG Cancer	1	2	4	0	6	1	1	0	2	1	1	0.0415771	0.00107891	0.814892
11.9608	55.8661	HG Cancer	0	4	6	2	3	2	2	0	1	0	0	0.0359056	0.00166669	0.62268
11.9412	67.7485	LG Cancer	0	1	0	1	1	1	1	0	3	0	1	0.0179557	0.00288122	0.520146
10.2353	58.8269	HG Cancer	0	0	0	0	0	0	1	0	0	1	0	0.0707966	5.16068e-12	0.496852
9.68627	49.9249	Stroma HG Cancer	0	3	5	0	8	0	3	0	0	2	0	0.0920827	1.60474e-13	0.17206
27.3137	58.8465	Stroma HG Cancer	0	6	15	3	9	0	0	0	2	4	0	0.0198015	2.42239e-13	0.055957
23.902	64.7877	LG Cancer	0	0	0	0	1	0	0	0	0	0	1	6.76148e-13	2.94585e-13	0.711963
17.0588	68.7289	Stroma HG Cancer	1	14	14	5	17	13	10	0	0	5	0	0.125268	0.0476341	0.154145
9.09804	58.8269	Stroma HG Cancer	0	2	10	3	2	0	3	0	0	1	2	0.118816	1.12168e-12	0.365367
7.41176	43.9642	HG Cancer	0	1	3	0	1	0	3	0	2	0	1	0.0215509	0.0245728	0.68244
10.2549	50.9053	Stroma HG Cancer	0	2	4	0	2	5	5	0	2	2	5	0.125553	1.69626e-13	0.372335
20.4902	50.9053	LG Cancer	0	1	1	0	0	1	0	1	0	0	0	9.78375e-13	1.53895e-13	0.489805
22.1961	47.9446	Stroma HG Cancer	0	0	4	2	12	4	4	0	2	4	0	0.0669465	1.82902e-12	0.498895
20.4902	46.9446	Stroma HG Cancer	0	4	4	0	0	0	0	0	0	0	0	0.0106287	1.17965e-13	0.435511
1.13725	56.8465	HG Cancer	0	1	1	1	2	1	3	0	0	0	0	0.0535303	0.0166923	0.660691
6.2549	55.8465	HG Cancer	0	0	0	1	6	0	0	0	0	0	0	3.55947e-13	0.0610565	0.473646
13.6667	46.9446	HG Cancer	0	6	15	2	2	0	6	0	3	3	2	0.098063	0.00228719	0.495712
19.3529	46.9446	LG Cancer	0	0	2	0	2	2	3	0	2	1	1	0.0184606	0.00722048	0.823917
10.8235	55.8661	HG Cancer	0	2	2	0	0	2	3	0	0	2	1	0.0962027	3.23624e-13	0.474736
14.2353	63.7877	LG Cancer	0	0	3	1	4	1	0	0	1	0	2	0.0393707	0.0283461	0.349185
20.4902	48.9249	HG Cancer	1	5	4	0	4	4	1	0	1	0	2	0.0656846	1.88302e-13	0.774215
15.9412	56.8465	Stroma HG Cancer	0	4	2	0	8	0	4	0	0	2	0	1.15485e-12	1.00091e-13	0.236644
17.6471	53.8857	LG Cancer	0	0	1	0	0	0	0	0	1	0	1	3.18026e-13	0.0100068	0.864589
17.0784	64.7681	Stroma HG Cancer	0	4	6	4	4	2	6	0	0	0	2	1.46255e-12	0.0614777	0.383495
17.6471	55.8661	HG Cancer	0	0	2	0	2	1	0	0	0	0	2	0.00584862	7.29408e-14	0.43266
15.9412	60.8073	Stroma HG Cancer	0	0	5	4	5	0	0	0	2	2	0	0.0191165	3.6042e-13	0.20332
25.0392	54.8857	Stroma HG Cancer	0	18	14	7	10	18	4	0	4	0	0	1.09518e-12	0.0899614	0.308119
13.6471	68.7289	LG Cancer	0	1	0	0	1	0	0	0	0	0	0	5.05167e-13	0.0106122	0.733875
0.568627	47.9249	HG Cancer	0	0	4	0	6	0	7	0	0	2	0	0.108762	5.14563e-13	0.418196
11.9412	61.8073	Stroma HG Cancer	0	0	5	2	7	9	2	0	2	2	0	0.0490576	1.61231e-13	0.365091
17.0784	66.7485	Stroma HG Cancer	0	63	42	7	49	42	21	7	0	7	7	0.0623866	2.25528e-12	0.27832
24.4706	49.9249	LG Cancer	0	0	0	1	4	0	0	0	0	0	1	0.00168807	2.85038e-13	0.747299
17.0784	42.9838	Stroma HG Cancer	0	3	9	2	12	4	0	0	1	1	2	0.00714925	0.00924499	0.559096
18.2157	58.8269	Stroma HG Cancer	0	12	9	0	19	21	12	0	0	2	5	0.0802283	1.69216e-13	0.31682
13.6667	58.8269	HG Cancer	1	2	2	1	5	2	2	0	0	0	1	0.00897323	0.0368298	0.546377
8.54902	43.9838	HG Cancer	1	5	6	5	1	2	2	0	0	2	0	0.0524012	0.0739719	0.726057
21.6471	41.0034	LG Cancer	0	0	2	0	4	0	1	1	2	0	2	0.0434006	7.24189e-13	0.831908
22.1961	69.7289	HG Cancer	0	1	2	1	7	0	3	0	0	0	2	0.0270942	0.0169332	0.660922
13.6667	50.9053	LG Cancer	0	1	1	0	0	1	4	0	4	0	3	0.00611484	4.45285e-14	0.887204
8.52941	61.8073	LG Cancer	0	0	1	0	1	1	1	0	1	0	0	0.0258846	3.1992e-13	0.623128
9.68627	42.0034	Stroma HG Cancer	0	1	4	0	7	1	4	0	0	0	3	0.0354699	8.51696e-13	0.546944
29.0392	53.8857	Stroma HG Cancer	0	6	10	5	9	4	1	0	6	4	0	0.0247382	0.0196441	0.546473
26.1765	52.9053	Stroma HG Cancer	0	4	2	2	0	0	2	0	2	0	2	0.000118914	7.19353e-13	0.107988
28.4706	48.9446	Stroma HG Cancer	2	8	14	6	15	2	4	0	4	3	0	0.0402868	1.69262e-13	0.306546
7.41176	51.9053	Stroma HG Cancer	0	6	4	6	8	0	8	0	0	6	0	0.115009	0.011099	0.297977
11.3922	42.9838	HG Cancer	0	1	1	0	1	0	0	0	1	1	1	0.0476226	3.38599e-13	0.630201
3.98039	59.8073	Stroma HG Cancer	0	6	17	8	4	2	6	0	2	0	6	0.0144367	0.0173461	0.33532
22.7647	68.7485	HG Cancer	0	3	1	1	1	0	1	0	1	0	1	0.0237644	0.017619	0.627831
12.5294	54.8661	Stroma HG Cancer	4	10	7	6	27	0	1	0	0	0	0	0.0103403	0.0651222	0.174326
3.98039	51.8857	HG Cancer	0	0	1	1	1	0	2	0	4	1	1	0.0232407	0.00251214	0.775111
9.68627	45.9642	HG Cancer	0	0	1	0	1	1	2	0	1	0	0	0.102387	1.63067e-13	0.497935
15.9412	41.0034	Stroma HG Cancer	0	10	13	8	8	4	6	0	10	0	0	1.42108e-13	0.0245202	0.663449
23.902	52.9053	Stroma HG Cancer	1	4	5	4	10	7	0	0	1	0	1	7.40176e-13	0.0192548	0.300779
16.4902	67.7485	Stroma HG Cancer	0	3	3	1	7	4	7	1	3	0	4	3.71106e-13	2.79423e-13	0.261174
19.9412	40.023	LG Cancer	0	2	2	1	1	0	0	0	2	1	2	0.0165628	6.23323e-14	0.852856
27.902	49.9249	Stroma HG Cancer	0	5	12	2	7	5	2	0	5	0	5	3.69169e-13	0.00284616	0.0834163
14.8039	46.9446	LG Cancer	0	1	2	1	4	0	2	0	1	0	1	0.00739651	1.80218e-13	0.619561
7.41176	45.9446	HG Cancer	0	4	3	3	6	2	6	0	3	0	1	0.0790244	0.0681167	0.652137
7.96078	60.8073	HG Cancer	0	3	2	1	10	0	4	0	0	0	0	7.19137e-13	1.08241e-12	0.078789
8.54902	47.9446	Stroma HG Cancer	0	1	4	1	3	4	16	0	3	3	1	0.0904283	0.00704698	0.460454
27.8824	59.8269	Stroma HG Cancer	0	2	11	11	19	25	8	0	4	10	2	0.0251727	0.0369568	0.0859032
12.5294	56.8465	HG Cancer	0	1	1	2	5	1	1	0	1	0	1	0.00508539	0.0664632	0.709744
30.1765	53.8857	Stroma HG Cancer	0	19	16	5	12	0	12	2	0	2	5	0.0124176	2.50049e-13	0.427309
5.11765	51.8857	LG Cancer	0	0	1	0	2	0	1	1	5	0	2	1.19965e-13	0.00940443	0.818851
4.54902	54.8661	Stroma HG Cancer	0	0	6	0	8	0	2	0	4	0	0	1.07349e-12	3.52842e-13	0.50098
14.8039	48.9249	LG Cancer	0	1	4	1	3	0	6	0	1	3	0	0.063507	0.00931671	0.487108
17.6471	67.7485	Stroma HG Cancer	0	13	11	4	23	17	4	0	0	2	0	0.0540328	0.0586736	0.272593
17.0784	56.8465	Stroma HG Cancer	0	24	34	24	13	3	10	0	4	6	0	0.0327148	0.0720244	0.266249
9.68627	43.9838	HG Cancer	0	0	2	0	1	0	1	0	0	1	1	0.0843427	1.1308e-12	0.606108
22.1961	65.7681	LG Cancer	0	0	3	1	2	0	1	0	2	2	2	0.0707946	0.0124123	0.615551
19.3529	60.8073	Stroma HG Cancer	4	13	34	8	13	29	42	0	8	4	0	0.0261513	1.24568e-13	0.222559
4.56863	46.9446	LG Cancer	0	0	1	1	3	0	2	0	4	0	2	2.32386e-13	0.00529607	0.808192
27.3333	48.9446	Stroma HG Cancer	0	7	21	2	14	9	21	2	2	12	2	0.0508541	2.26482e-13	0.177069
5.11765	59.8073	HG Cancer	0	2	5	1	2	4	2	0	0	0	2	0.0226591	1.31018e-13	0.421678
7.98039	50.9053	Stroma HG Cancer	0	0	2	0	2	2	2	0	0	0	2	0.00476925	1.48954e-13	0.232331
18.2353	39.023	LG Cancer	0	1	2	0	1	0	2	0	4	0	2	0.00402077	2.69106e-13	0.880388
23.9216	44.9838	LG Cancer	0	0	1	0	0	1	1	0	1	0	1	0.00519782	3.88326e-14	0.638531
10.2353	62.7877	LG Cancer	0	1	2	1	0	1	3	0	0	1	0	0.0728556	2.90047e-13	0.329563
1.13725	52.8857	Stroma HG Cancer	0	6	8	13	6	2	4	0	0	0	2	0.0512291	0.120521	0.296206
3.41176	56.8465	HG Cancer	0	1	7	2	4	2	3	0	1	0	1	0.075254	0.012793	0.578965
20.4902	60.8073	Stroma HG Cancer	0	14	14	5	12	44	16	0	0	4	0	0.037348	1.4365e-11	0.24029
22.1961	45.9642	LG Cancer	0	0	2	0	0	0	1	0	5	0	2	7.39879e-14	1.69057e-13	0.672665
19.3725	39.023	LG Cancer	1	0	2	0	1	1	0	0	6	0	2	0.00391458	3.95872e-14	0.822798
25.6078	61.8073	HG Cancer	0	0	4	0	8	1	1	0	3	0	0	0.0360296	1.54916e-12	0.494288
11.3922	44.9642	HG Cancer	0	1	1	0	1	0	4	0	1	0	1	0.0471901	3.3643e-13	0.729402
12.5294	42.9838	HG Cancer	0	2	1	1	2	0	1	0	1	2	0	0.0626114	0.0196457	0.540295
24.4706	51.9053	Stroma HG Cancer	2	2	2	5	7	9	2	0	0	0	0	0.0243022	1.91277e-13	0.29257
10.2353	60.8073	HG Cancer	0	1	7	0	6	1	2	0	1	0	2	0.043007	9.79714e-14	0.497479
12.5098	62.7877	Stroma HG Cancer	0	5	12	1	10	2	5	0	0	0	1	7.8963e-13	2.14955e-12	0.165069
19.9216	51.9053	LG Cancer	0	1	1	2	1	1	0	0	0	1	0	0.0379187	0.0250819	0.594409
7.98039	54.8661	HG Cancer	0	3	1	4	4	2	7	0	1	1	1	0.0760123	9.70423e-13	0.437609
17.0784	62.7877	Stroma HG Cancer	0	2	5	1	7	1	4	0	2	1	0	0.0613732	2.11543e-13	0.144328
19.3529	52.8857	HG Cancer	0	1	0	0	1	0	0	0	1	1	1	0.082519	9.60268e-14	0.587195
18.2157	46.9446	Stroma HG Cancer	0	3	3	3	3	0	4	0	1	1	1	0.0996276	0.00405115	0.596299
0	54.8661	HG Cancer	0	0	0	0	1	0	1	0	3	0	0	0.0242409	8.37406e-14	0.753444
10.8235	53.8857	Stroma HG Cancer	0	1	5	0	2	1	3	0	0	0	3	0.0523873	2.85691e-13	0.264591
21.0588	47.9446	Stroma HG Cancer	0	8	8	4	6	0	10	0	2	4	2	0.0676763	1.33404e-12	0.319709
2.84314	49.9053	HG Cancer	0	0	0	0	4	2	1	0	1	0	0	0.0355041	6.91548e-13	0.461158
0.568627	49.9053	HG Cancer	0	1	2	1	0	1	2	0	1	0	0	0.0608679	1.83039e-13	0.573605
16.5098	65.7681	Stroma HG Cancer	0	33	36	24	12	21	6	0	3	6	3	0.0058373	0.170183	0.291256
18.7843	49.9249	LG Cancer	0	0	2	0	5	1	2	1	2	0	0	0.076277	1.30706e-13	0.664593
25.0588	43.0034	LG Cancer	0	1	2	0	0	2	1	1	2	1	1	0.00546901	5.47832e-14	0.643431
1.70588	55.8465	HG Cancer	0	1	1	1	2	1	3	0	1	1	1	0.083968	5.67991e-13	0.499677
13.098	53.8857	Stroma HG Cancer	6	6	13	5	24	2	11	0	3	2	0	0.00364476	0.0479869	0.222196
2.27451	52.8857	Stroma HG Cancer	0	8	15	11	16	2	3	0	0	0	0	3.00474e-13	0.243229	0.224796
11.9608	53.8857	Stroma HG Cancer	0	0	8	4	15	1	10	0	1	0	0	2.21669e-13	0.0316316	0.0977363
23.3333	63.7877	LG Cancer	0	0	1	0	2	0	1	0	3	0	1	0.0161648	1.90822e-13	0.648638
3.98039	55.8465	HG Cancer	1	0	0	1	1	3	1	0	1	0	1	0.012379	5.0909e-13	0.693899
13.098	49.9249	Stroma HG Cancer	0	0	9	5	4	2	5	0	5	2	0	0.0106879	0.0128985	0.275209
1.13725	54.8661	HG Cancer	1	1	1	0	1	0	2	0	1	0	1	0.0187723	1.95538e-12	0.745052
11.9608	49.9249	HG Cancer	0	1	1	0	2	1	4	0	1	2	0	0.0401168	6.2164e-14	0.757966
25.0588	46.9642	LG Cancer	0	1	1	1	1	0	2	0	4	0	1	5.89694e-13	1.47678e-13	0.800158
13.098	59.8269	HG Cancer	0	2	5	1	3	0	2	0	0	0	0	0.0252625	2.04522e-11	0.109333
9.11765	42.9838	HG Cancer	0	1	1	0	1	0	1	0	0	0	0	0.0468381	3.92646e-13	0.781532
5.11765	53.8661	Stroma HG Cancer	0	2	8	6	8	8	15	0	2	2	2	0.0938332	0.0392264	0.614168
14.2353	55.8661	Stroma HG Cancer	0	5	22	4	9	5	2	1	4	1	1	2.79127e-13	7.18166e-14	0.207152
22.1961	53.8857	LG Cancer	1	3	10	4	4	6	8	0	0	3	3	0.103499	0.0488294	0.330606
15.3725	49.9249	LG Cancer	0	0	2	0	0	0	2	0	0	0	0	0.00840058	6.42162e-14	0.804726
18.2157	56.8465	HG Cancer	0	3	2	1	4	2	1	0	6	1	3	0.010082	0.012633	0.774322
5.13725	47.9249	LG Cancer	0	2	2	0	4	2	2	3	1	1	4	0.0262587	0.0125267	0.727537
22.7843	44.9838	LG Cancer	0	2	1	0	0	1	1	0	7	0	2	2.90608e-13	5.56931e-14	0.809278
0	52.8857	HG Cancer	0	0	0	0	1	0	0	1	1	0	0	0.0115325	1.83651e-13	0.81085
6.27451	43.9642	HG Cancer	0	1	1	1	2	0	4	0	0	0	1	0.0153763	0.0183211	0.382746
1.70588	51.8857	Stroma HG Cancer	0	2	4	4	4	2	2	0	0	0	2	0.0531309	0.0253991	0.143848
23.902	56.8661	Stroma HG Cancer	1	3	7	1	0	1	0	0	1	0	3	3.5347e-13	7.8693e-14	0.294598
17.6471	47.9446	Stroma HG Cancer	0	13	15	11	13	0	15	0	0	4	0	0.137038	0.0530825	0.334782
15.3725	51.9053	LG Cancer	0	1	3	0	3	0	0	0	3	0	2	0.0140581	1.45065e-13	0.725982
11.3725	66.7485	LG Cancer	0	0	2	1	2	0	0	0	1	0	1	0.0340924	0.00118913	0.68008
11.3725	64.7681	Stroma HG Cancer	0	3	16	3	18	3	5	0	3	3	3	0.0107138	0.0315097	0.178453
14.8039	50.9053	LG Cancer	0	2	8	2	10	3	3	0	2	0	0	0.165351	2.81626e-13	0.408527
19.9216	49.9249	LG Cancer	0	1	0	0	2	2	0	0	1	0	3	0.013351	1.15169e-13	0.771172
21.0784	40.023	LG Cancer	0	2	7	2	5	1	1	0	0	0	3	0.0508837	0.0163686	0.652238
14.2353	59.8269	Stroma HG Cancer	0	0	6	0	2	2	3	0	1	1	0	0.0451213	2.36145e-13	0.126708
26.1961	48.9446	LG Cancer	0	2	0	0	2	2	1	0	2	0	1	0.00198858	5.45692e-13	0.76408
29.0196	55.8661	Stroma HG Cancer	0	7	12	0	8	1	1	0	0	3	1	3.41826e-13	1.16448e-13	0.101938
22.1961	61.8073	Stroma HG Cancer	0	4	9	6	6	6	8	0	0	1	1	0.0430845	0.0270287	0.160687
5.13725	41.9838	Stroma HG Cancer	0	2	21	0	4	2	8	0	0	4	2	0.145359	2.14565e-13	0.455516
25.0392	58.8465	Stroma HG Cancer	0	2	7	0	0	2	5	0	0	2	2	0.0311562	1.12084e-13	0.105644
16.5098	40.023	LG Cancer	0	2	4	2	4	1	1	0	6	0	4	6.222e-14	3.04065e-13	0.809837
22.7647	58.8465	LG Cancer	0	0	0	0	1	0	2	0	2	0	2	0.00894809	8.80036e-14	0.866686
25.0392	56.8661	Stroma HG Cancer	2	10	4	2	21	4	6	0	2	0	2	0.00779402	7.83448e-14	0.126209
3.98039	53.8661	Stroma HG Cancer	0	6	8	8	10	6	10	0	0	4	2	0.0880314	0.0812602	0.177307
30.1569	55.8661	Stroma HG Cancer	0	4	7	2	5	1	4	0	0	1	2	2.66676e-13	9.39868e-14	0.103984
25.6078	59.8269	Stroma HG Cancer	0	5	12	14	4	0	1	0	1	0	1	0.000740601	0.0473209	0.0695773
8.54902	49.9249	Stroma HG Cancer	0	4	0	0	2	4	8	0	0	0	0	0.0485892	5.30477e-12	0.3224
18.2157	60.8073	Stroma HG Cancer	0	7	10	4	4	2	10	0	0	0	0	0.000686498	1.70422e-13	0.173665
4.54902	56.8465	LG Cancer	0	2	1	2	1	0	2	1	3	0	2	2.22826e-13	9.82724e-14	0.924008
27.902	47.9446	Stroma HG Cancer	0	9	28	5	30	2	9	2	0	2	2	0.00313849	4.78111e-13	0.183279
9.11765	48.9249	HG Cancer	0	0	6	3	4	7	3	0	3	1	0	0.0245514	0.0260279	0.636494
11.9608	43.9838	HG Cancer	0	2	2	1	1	0	3	0	1	2	0	0.0588329	6.45746e-13	0.683874
4.54902	58.8269	Stroma HG Cancer	0	5	14	3	7	0	4	0	1	5	1	0.0244667	0.00960402	0.186119
17.6471	59.8269	Stroma HG Cancer	0	0	8	5	8	0	5	0	3	0	5	0.0500461	1.20084e-13	0.277354
19.3529	64.7681	Stroma HG Cancer	0	1	4	1	6	2	1	0	1	0	1	0.00551884	0.0153617	0.642917
23.3529	42.0034	LG Cancer	0	3	3	1	1	1	1	0	3	1	0	0.026135	3.2029e-14	0.85754
12.5294	58.8269	Stroma HG Cancer	0	6	3	3	6	0	2	0	2	2	2	0.0424268	9.90713e-14	0.338908
7.41176	53.8857	HG Cancer	0	0	1	0	1	3	2	0	1	1	6	0.00174025	9.00383e-14	0.767909
21.0588	57.8465	LG Cancer	0	2	6	0	3	4	3	1	2	3	3	0.0509269	7.38272e-14	0.6089
2.86275	43.9642	LG Cancer	0	1	2	2	2	2	4	1	1	1	1	0.00572028	2.7001e-13	0.593479
7.98039	48.9249	Stroma HG Cancer	0	7	9	0	5	2	5	0	0	9	5	0.192372	2.07073e-13	0.256899
26.1765	54.8857	Stroma HG Cancer	0	6	14	6	13	0	3	0	0	3	0	0.00138369	5.65822e-14	0.0418295
11.3725	62.7877	LG Cancer	0	0	0	0	0	2	0	0	15	2	4	3.76064e-13	5.97139e-14	0.911564
6.84314	42.9838	Stroma HG Cancer	0	0	0	2	5	7	12	0	2	0	0	0.111955	0.0423998	0.430084
17.6471	57.8465	Stroma HG Cancer	0	12	16	18	12	14	12	0	2	2	0	0.110327	0.0284284	0.281607
7.39216	59.8269	Stroma HG Cancer	2	0	14	2	7	4	4	0	0	5	0	0.0345742	0.0211951	0.189043
0.568627	53.8661	HG Cancer	0	1	0	1	1	0	0	0	1	0	1	8.15306e-14	0.00074014	0.832707
5.11765	55.8465	Stroma HG Cancer	0	1	1	0	0	1	2	0	1	2	0	0.00393122	6.02549e-14	0.706173
10.2549	44.9642	HG Cancer	0	0	2	2	2	0	0	1	0	2	1	0.0494474	0.0227638	0.339831
19.3529	56.8465	LG Cancer	0	5	7	3	4	2	3	0	0	1	2	0.133077	0.0291309	0.426004
8.52941	57.8465	Stroma HG Cancer	0	4	4	1	1	0	1	0	0	1	2	0.019408	0.00247191	0.549784
13.6667	42.9838	Stroma HG Cancer	0	6	12	0	8	10	8	0	2	3	0	0.0646588	0.0265399	0.171425
26.1765	58.8465	Stroma HG Cancer	0	7	14	5	12	0	2	0	0	2	2	4.96648e-13	2.08519e-13	0.0593069
23.902	60.8269	Stroma HG Cancer	0	4	8	0	10	0	2	0	0	0	0	0.04785	1.74829e-13	0.177499
23.3333	53.8857	LG Cancer	0	0	2	0	2	0	1	0	4	1	3	0.030639	6.3597e-14	0.810503
4.56863	48.9249	Stroma HG Cancer	0	21	15	25	8	48	13	0	0	2	4	0.0401807	0.118013	0.221388
19.9216	65.7681	HG Cancer	0	1	3	3	2	0	0	0	5	0	1	0.0217209	0.0145985	0.570026
14.2157	67.7485	LG Cancer	0	0	2	0	1	0	4	0	2	0	1	0.00136716	0.00196529	0.765311
25.0392	50.9249	Stroma HG Cancer	0	2	3	0	4	2	2	0	4	0	3	0.00182135	7.63865e-14	0.84102
14.8039	54.8661	HG Cancer	0	0	1	0	1	1	1	0	4	0	0	0.0196144	1.20489e-13	0.863392
25.6078	53.8857	Stroma HG Cancer	0	21	26	0	37	0	10	0	10	5	0	7.62697e-12	1.26136e-12	0.184309
19.3529	44.9642	LG Cancer	0	1	2	0	2	1	1	0	1	0	0	0.0370128	1.98156e-13	0.511237
17.0784	46.9446	LG Cancer	0	0	1	0	3	0	3	0	1	0	4	0.0119835	1.5169e-13	0.869023
24.4706	57.8465	Stroma HG Cancer	2	2	12	2	9	2	2	2	2	0	2	9.10122e-14	5.27807e-14	0.21335
17.6471	51.9053	HG Cancer	0	1	1	1	1	0	1	0	0	0	1	0.0858387	0.0108	0.58807
24.4902	42.0034	LG Cancer	0	0	1	2	2	1	1	0	3	0	1	0.0141175	1.23159e-12	0.681154
15.9412	44.9642	Stroma HG Cancer	0	6	14	9	14	6	4	0	0	0	0	0.0500838	0.0301594	0.31183
22.1961	51.9053	Stroma HG Cancer	0	1	8	0	3	5	4	0	3	0	1	0.066746	9.20997e-14	0.653268
13.098	61.8073	Stroma HG Cancer	0	2	2	0	17	1	2	0	0	1	0	3.61477e-13	0.00629186	0.133463
13.6471	64.7681	LG Cancer	0	0	0	0	1	0	0	1	0	0	2	0.021508	1.186e-13	0.676917
16.5098	53.8857	Stroma HG Cancer	1	0	4	0	3	0	4	0	0	1	1	0.139335	0.0184082	0.430544
19.9216	57.8465	LG Cancer	0	2	2	2	4	4	2	0	4	0	7	0.0252586	1.31703e-13	0.766915
7.96078	62.7877	LG Cancer	0	0	1	0	0	1	1	0	0	1	1	0.0228572	8.70247e-14	0.824854
21.0588	51.9053	LG Cancer	0	0	3	0	2	0	0	0	1	0	1	0.00772396	2.09359e-13	0.666686
13.6667	44.9642	Stroma HG Cancer	0	2	6	2	3	1	2	0	2	1	0	0.0662418	4.55096e-13	0.322045
21.6275	44.9642	LG Cancer	0	0	2	0	2	0	1	0	2	3	1	0.0584712	8.60256e-14	0.491039
2.27451	50.9053	HG Cancer	0	2	0	1	0	0	1	0	0	0	0	0.0198329	0.0347042	0.54098
6.84314	44.9642	HG Cancer	1	1	1	0	1	3	5	0	0	0	1	0.0963832	4.15744e-13	0.484639
22.1961	49.9249	Stroma HG Cancer	0	8	6	2	14	1	6	0	0	0	0	0.0108282	0.0648551	0.171305
10.8235	45.9642	HG Cancer	0	0	1	0	2	0	0	0	3	0	1	0.0435071	0.0133888	0.729821
2.86275	45.9446	LG Cancer	0	1	0	0	5	0	1	0	4	1	3	1.68068e-13	1.41308e-13	0.710253
25.6078	49.9249	LG Cancer	4	4	5	2	5	4	0	0	0	4	0	0.0726176	0.00391774	0.614389
7.96078	56.8465	HG Cancer	0	1	0	2	1	0	3	0	0	0	1	7.22718e-05	7.54907e-13	0.679595
23.3529	45.9642	LG Cancer	0	0	1	0	1	0	3	0	1	0	1	0.00359494	4.09041e-14	0.690197
22.7647	64.7877	LG Cancer	0	1	3	0	2	1	4	0	2	3	1	0.142975	1.8714e-13	0.426286
25.6078	57.8465	Stroma HG Cancer	0	9	8	4	4	0	0	0	3	0	3	1.02991e-13	8.96207e-14	0.0739941
21.0588	49.9249	HG Cancer	0	1	1	1	3	1	1	2	0	0	1	4.21658e-13	1.85457e-13	0.734336
7.41176	47.9249	Stroma HG Cancer	0	9	18	5	10	5	7	0	0	4	0	0.155007	0.0457637	0.477729
10.2549	42.9838	HG Cancer	0	1	2	0	9	0	2	0	1	0	2	0.0176781	0.0465926	0.633075
8.54902	53.8857	Stroma HG Cancer	0	0	0	1	4	1	5	0	0	0	0	0.0186426	0.0230202	0.270509
1.13725	48.9249	HG Cancer	0	1	0	2	5	0	3	0	0	0	1	0.113396	0.0100264	0.474222
28.451	58.8465	Stroma HG Cancer	0	0	5	5	14	0	4	0	5	0	2	3.77253e-13	7.12172e-14	0.0343038
6.82353	54.8661	HG Cancer	0	0	1	1	1	0	2	0	0	0	0	0.0358261	0.0119523	0.574691
19.3529	50.9053	LG Cancer	0	0	2	0	0	1	0	0	0	1	3	0.0118751	3.34328e-13	0.674953
11.3725	60.8073	Stroma HG Cancer	0	14	12	7	33	2	9	0	5	2	2	0.0488692	0.046903	0.321911
23.902	48.9446	Stroma HG Cancer	0	0	9	0	3	0	4	1	0	0	0	2.73708e-13	1.4737e-13	0.499623
15.3725	40.023	LG Cancer	0	3	1	0	1	0	0	0	3	0	2	0.0193028	9.7201e-14	0.93452
18.2157	52.8857	HG Cancer	0	1	2	0	4	0	3	0	0	0	0	0.0282137	0.0134908	0.480124
6.27451	47.9249	Stroma HG Cancer	0	2	7	1	1	4	4	0	1	0	3	0.0652553	7.15597e-13	0.310707
18.7843	65.7681	Stroma HG Cancer	0	4	8	1	3	4	3	0	3	3	1	0.086298	1.22242e-13	0.28096
25.6078	63.7877	HG Cancer	0	2	1	1	1	0	0	0	1	0	1	0.0340186	0.0298715	0.542755
6.27451	49.9053	Stroma HG Cancer	0	4	13	4	2	2	4	0	0	2	0	0.0182873	1.62318e-13	0.119434
9.68627	51.9053	Stroma HG Cancer	0	9	9	4	2	10	4	0	2	0	0	2.18502e-12	1.49718e-11	0.395031
17.6471	40.023	LG Cancer	0	1	2	1	5	1	2	1	2	2	2	0.00724103	0.000433911	0.688638
8.52941	59.8269	Stroma HG Cancer	1	0	4	2	4	0	2	0	2	0	0	0.0794415	7.64809e-13	0.149625
9.11765	44.9642	HG Cancer	0	1	0	0	2	0	1	0	1	1	0	0.0359169	0.0155101	0.747448
15.9412	46.9446	LG Cancer	0	3	3	0	3	0	3	0	3	0	3	2.43701e-13	1.04281e-13	0.826714
0.568627	55.8465	HG Cancer	0	1	1	1	2	1	2	0	1	0	1	0.00136399	0.00763538	0.806577
7.41176	49.9249	Stroma HG Cancer	0	2	5	0	1	2	2	0	0	3	0	0.0524148	1.47812e-12	0.145326
11.3922	50.9053	Stroma HG Cancer	0	5	13	6	5	5	11	0	2	5	2	0.0595861	0.0331027	0.590444
27.8824	53.8857	Stroma HG Cancer	0	4	11	1	7	0	3	0	0	1	0	2.38285e-13	7.74287e-13	0.0841618
24.4706	59.8269	Stroma HG Cancer	0	9	16	0	10	0	14	0	0	0	0	0.0446941	1.19375e-13	0.133275
9.66667	61.8073	HG Cancer	0	0	1	2	0	0	2	0	2	0	1	0.0910303	6.1278e-13	0.533958
8.54902	42.0034	HG Cancer	0	0	1	1	1	1	1	0	2	0	0	0.0456309	0.00716737	0.709419
26.7451	57.8465	Stroma HG Cancer	0	3	3	3	8	1	0	0	0	1	0	1.59304e-13	2.15605e-13	0.0597172
17.0784	52.8857	HG Cancer	0	1	2	2	5	2	2	0	2	0	0	0.0869561	1.50772e-11	0.560406
10.8039	61.8073	LG Cancer	0	0	2	0	2	3	5	0	3	1	2	9.06595e-13	6.90854e-14	0.778839
27.3333	50.9249	Stroma HG Cancer	0	1	2	1	10	2	1	0	0	0	0	0.00634343	0.0427598	0.129265
16.5098	55.8661	HG Cancer	0	0	2	1	4	1	3	0	0	1	3	0.091477	1.97601e-13	0.254956
8.54902	51.9053	HG Cancer	0	1	1	2	2	2	2	0	1	0	2	0.0133702	0.0161537	0.717323
7.96078	58.8269	Stroma HG Cancer	0	2	15	0	6	6	4	0	2	0	0	0.000802161	6.45858e-13	0.367966
12.5294	41.0034	Stroma HG Cancer	0	4	4	2	5	5	5	0	0	4	2	0.0315779	3.48729e-13	0.179548
12.5294	48.9249	HG Cancer	0	2	2	2	1	0	2	0	2	0	0	0.0392405	0.00155189	0.646242
13.0784	65.7681	LG Cancer	0	1	1	1	2	0	0	0	1	0	0	0.0246457	0.0337137	0.665761
9.09804	64.7681	HG Cancer	0	1	3	0	2	2	2	0	1	0	0	0.064186	0.00789451	0.572048
10.2549	54.8661	HG Cancer	0	0	1	0	5	5	5	0	1	0	1	0.0853548	1.44001e-13	0.253192
11.3922	58.8269	HG Cancer	0	0	4	1	2	1	2	0	1	0	2	0.0965879	0.00794063	0.594401
11.3922	54.8661	Stroma HG Cancer	3	16	16	11	13	8	6	0	0	2	0	0.0626541	0.0926505	0.192614
25.0392	60.8269	Stroma HG Cancer	0	4	9	5	7	0	2	0	0	2	2	0.0481816	5.70427e-13	0.16442
20.4902	56.8465	LG Cancer	1	0	1	1	3	1	2	1	2	1	1	0.00667194	1.80903e-13	0.765933
10.8235	42.0034	Stroma HG Cancer	0	3	4	6	7	2	4	0	0	1	0	0.0763116	0.0164229	0.1793
14.8039	56.8465	Stroma HG Cancer	0	2	7	1	12	1	0	1	1	0	0	7.94412e-14	5.4792e-14	0.177453
12.5098	66.7485	LG Cancer	0	0	2	0	0	1	1	0	0	0	0	2.20564e-13	1.6932e-13	0.645989
15.3725	59.8269	Stroma HG Cancer	0	4	0	0	4	2	6	0	3	2	2	0.0174986	3.93521e-13	0.28833
10.2549	48.9249	HG Cancer	0	3	1	2	2	0	0	0	1	1	1	0.0444712	0.0191738	0.687298
23.3529	43.9838	LG Cancer	1	1	1	1	1	0	0	1	3	1	3	0.0412952	2.57901e-13	0.43421
5.68627	58.8269	HG Cancer	0	1	2	1	4	0	1	0	2	0	0	0.0409617	0.0103513	0.640366
11.9608	45.9642	HG Cancer	0	1	2	1	1	0	1	0	2	0	1	0.00439333	0.0152941	0.836362
6.2549	57.8465	HG Cancer	0	1	2	1	1	0	1	0	3	1	1	0.0133153	0.00598287	0.77511
13.6667	52.8857	Stroma HG Cancer	0	0	1	2	0	0	6	0	6	1	0	0.0488184	3.10509e-13	0.443256
19.3529	42.9838	LG Cancer	0	0	1	1	1	0	0	0	4	1	2	0.0315859	7.91609e-13	0.745722
19.9216	59.8269	Stroma HG Cancer	2	2	10	3	5	0	2	0	5	2	2	0.0428811	1.53355e-13	0.530488
19.3529	62.7877	LG Cancer	0	3	2	5	2	2	2	0	5	2	2	0.0295456	0.0513003	0.75954
5.70588	44.9642	HG Cancer	0	0	3	3	2	1	5	0	3	0	0	0.017677	0.0167509	0.822261
1.13725	50.9053	Stroma HG Cancer	0	0	6	0	3	3	7	0	0	0	0	0.0399552	1.74533e-13	0.236558
23.3333	59.8269	Stroma HG Cancer	0	8	4	2	10	4	0	0	0	2	0	0.0152735	5.13432e-13	0.21933
18.2157	50.9053	LG Cancer	0	1	1	1	2	0	1	0	5	1	0	0.00855506	1.88475e-13	0.860275
10.8039	59.8269	HG Cancer	0	0	2	1	1	0	2	0	0	0	0	0.0318842	0.0304942	0.571074
12.5098	64.7681	LG Cancer	0	1	4	1	0	0	1	0	2	0	1	0.0932366	3.52421e-13	0.694866
10.2549	56.8465	HG Cancer	0	0	3	0	0	0	4	0	1	0	0	0.00439035	2.076e-13	0.774171
5.68627	60.8073	Stroma HG Cancer	0	10	32	10	10	10	10	0	0	0	0	0.0333742	0.011183	0.254669
17.6471	63.7877	Stroma HG Cancer	0	8	18	0	8	0	5	0	3	0	0	3.66502e-13	0.0853446	0.234245
21.0588	67.7485	HG Cancer	0	1	0	2	1	2	1	0	0	0	0	0.00089443	4.87566e-12	0.500762
23.9216	46.9642	LG Cancer	0	0	1	0	1	0	0	0	2	0	1	4.70099e-14	0.00467276	0.775185
21.6275	68.7485	HG Cancer	0	1	1	1	0	0	0	1	3	0	1	5.42095e-13	2.63456e-13	0.74395
26.1765	56.8661	Stroma HG Cancer	4	7	19	7	10	0	7	0	5	0	0	1.77249e-13	1.03792e-12	0.040052
24.4902	43.9838	LG Cancer	0	1	0	0	0	0	0	0	1	0	0	0.0228212	2.40069e-13	0.482974
14.8039	41.0034	LG Cancer	0	9	8	2	10	0	6	0	0	1	2	0.157502	0.0321693	0.488828
1.70588	49.9053	HG Cancer	0	1	3	1	3	0	4	0	1	0	1	0.0573874	0.0440505	0.53717
21.6275	50.9053	LG Cancer	0	0	0	0	1	0	2	0	0	0	0	1.50564e-13	5.94467e-14	0.794974
13.6667	60.8073	Stroma HG Cancer	0	4	29	4	4	2	2	0	0	0	2	3.46227e-13	4.47741e-13	0.220838
9.68627	53.8857	HG Cancer	0	2	4	2	5	0	0	0	1	0	2	0.0336544	0.0136671	0.489245
21.0588	43.9838	Stroma HG Cancer	1	3	7	1	6	0	4	0	0	1	1	0.0340864	1.32912e-13	0.403351
14.2353	61.8073	Stroma HG Cancer	0	0	0	0	3	0	3	0	3	3	0	0.0229396	2.31762e-13	0.167475
20.4902	62.8073	Stroma HG Cancer	0	5	4	1	10	1	5	0	4	0	0	0.0689736	0.038957	0.390539
23.3333	57.8465	LG Cancer	0	5	8	0	0	0	0	0	6	0	2	1.31173e-13	0.00608184	0.80896
20.4902	58.8269	Stroma HG Cancer	0	3	13	0	10	3	0	0	8	3	13	0.028498	7.11491e-14	0.377142
28.4706	50.9249	Stroma HG Cancer	0	2	8	4	2	0	0	0	2	2	4	0.066623	5.51175e-13	0.324487
16.5098	63.7877	Stroma HG Cancer	0	4	2	0	6	0	4	0	0	0	0	0.0379562	0.0405143	0.186764
15.9412	42.9838	Stroma HG Cancer	0	4	4	2	27	0	8	0	3	3	0	0.0308836	0.0972631	0.227868
9.11765	56.8465	HG Cancer	0	1	1	0	2	1	0	0	3	0	2	0.00227355	4.45352e-13	0.687911
23.3333	49.9249	Stroma HG Cancer	0	4	12	2	2	2	9	0	0	2	2	0.122454	8.73439e-13	0.339614
23.902	58.8465	LG Cancer	0	2	2	0	2	0	0	0	8	0	6	0.00835573	1.45036e-13	0.871027
18.7843	51.9053	HG Cancer	0	2	2	0	2	1	2	0	1	0	1	0.0856009	0.00864877	0.663835
15.9412	58.8269	Stroma HG Cancer	2	8	20	6	10	3	4	0	0	4	3	0.0660208	1.79167e-13	0.190062
17.0784	58.8269	Non-cancer glands	0	2	4	5	4	1	0	0	3	2	1	0.0237499	0.0187201	0.567089
15.3529	69.7289	Stroma HG Cancer	0	4	0	6	10	2	10	0	2	0	0	1.13087e-12	0.0290228	0.24586
25.6078	55.8661	Stroma HG Cancer	0	2	9	4	12	0	4	0	4	0	0	2.34917e-13	1.20631e-13	0.10491
5.11765	57.8269	Stroma HG Cancer	0	8	8	4	14	0	2	0	0	6	2	0.0559359	0.0455145	0.213005
17.0784	44.9642	LG Cancer	0	0	5	2	6	0	2	0	2	2	1	0.0179773	0.0504378	0.684299
0	48.9249	HG Cancer	0	0	4	0	1	1	5	0	1	0	1	0.0567216	0.0323673	0.670286
10.8235	43.9838	HG Cancer	0	1	1	0	1	0	0	0	1	1	1	0.0403401	7.50059e-13	0.594884
1.72549	45.9446	LG Cancer	0	2	4	3	3	0	3	1	2	0	3	0.0198262	2.34046e-12	0.750199
26.1765	60.8269	Stroma HG Cancer	0	2	1	0	6	2	1	0	0	1	0	3.20988e-11	1.43842e-13	0.150178
9.09804	62.7877	HG Cancer	0	0	1	0	1	0	1	0	0	1	1	0.117117	1.7141e-13	0.577494
6.82353	62.7877	LG Cancer	0	0	0	0	0	1	1	0	0	1	2	0.026657	7.22788e-14	0.692177
12.5294	60.8073	HG Cancer	0	2	4	6	6	4	3	0	0	2	0	0.0413049	0.0176085	0.107331
4.54902	52.8857	HG Cancer	1	3	3	1	2	1	1	0	2	0	3	0.0249119	1.38324e-13	0.498409
20.4902	66.7681	HG Cancer	0	2	2	1	2	1	0	0	0	0	2	0.0262326	0.0127328	0.528319
26.7451	55.8661	Stroma HG Cancer	0	2	2	2	2	0	1	0	0	1	0	6.85305e-13	1.41969e-13	0.0334585
24.4706	61.8073	Stroma HG Cancer	0	3	4	4	4	2	4	0	0	0	1	0.0294824	6.2048e-13	0.241905
18.8039	40.023	LG Cancer	0	1	5	2	3	1	3	0	3	0	4	0.0285837	0.00731569	0.812426
21.0588	45.9642	LG Cancer	0	2	2	2	1	0	0	0	3	0	2	0.00341087	0.00524795	0.753744
4.56863	44.9642	HG Cancer	0	0	2	0	2	0	0	0	1	0	0	0.0405107	0.0114679	0.590167
16.5098	59.8269	Non-cancer glands	0	1	2	1	4	0	3	0	2	1	2	0.0095073	0.0118602	0.757262
18.2157	68.7289	Stroma HG Cancer	0	0	1	1	7	1	2	0	1	0	0	0.0100173	0.00982069	0.299673
2.86275	47.9249	Stroma HG Cancer	0	14	12	5	12	5	30	0	0	2	2	0.0597849	0.00469546	0.35884
21.6275	48.9249	HG Cancer	0	4	2	1	6	1	1	0	0	0	1	0.0188529	1.14903e-12	0.119417
15.9412	52.8857	LG Cancer	0	0	2	1	3	0	2	0	5	0	0	5.38271e-13	3.37221e-13	0.748291
19.9216	53.8857	LG Cancer	0	1	2	1	1	0	0	0	3	0	3	5.91636e-13	0.000651442	0.75019
22.7843	41.0034	LG Cancer	0	2	4	0	4	0	1	1	5	0	0	0.0288555	5.31848e-14	0.807684
11.3922	46.9446	HG Cancer	0	0	1	0	0	0	0	0	2	0	3	0.0302979	1.31943e-13	0.714572
13.098	51.9053	LG Cancer	0	4	3	4	7	0	3	0	6	1	0	0.00157232	0.00476335	0.601586
21.6275	62.8073	Stroma HG Cancer	0	10	17	3	18	13	3	1	3	1	1	0.0670774	1.1116e-13	0.269919
20.5098	41.0034	LG Cancer	0	4	1	2	3	1	1	0	3	0	2	0.0577845	0.00491382	0.683553
9.66667	67.7485	LG Cancer	0	1	1	0	1	0	3	0	1	1	1	0.0171151	8.2695e-14	0.642756
11.3922	52.8857	Stroma HG Cancer	4	13	13	4	25	4	8	0	0	8	4	0.0770405	0.0318536	0.208609
27.3137	56.8661	Stroma HG Cancer	0	19	14	5	21	0	9	0	2	5	2	6.20591e-12	5.56434e-13	0.0948603
23.3333	61.8073	Stroma HG Cancer	2	6	24	2	13	3	5	0	2	0	3	0.013626	2.25313e-13	0.217576
19.9216	69.7289	HG Cancer	0	4	3	3	6	1	2	0	3	2	2	0.0559565	0.0661545	0.576732
27.3333	46.9642	Stroma HG Cancer	0	2	6	2	3	1	1	0	1	1	0	0.0236467	0.0221528	0.404311
13.098	42.0034	Stroma HG Cancer	0	2	6	3	0	2	4	0	0	2	2	0.0284148	0.00904224	0.16941
2.84314	57.8269	HG Cancer	0	1	7	0	2	1	4	0	3	0	0	0.043712	5.70102e-13	0.429333
25.0392	66.7681	HG Cancer	0	1	1	0	1	0	0	0	0	1	1	0.0545773	0.0329571	0.634769
17.0784	60.8073	Stroma HG Cancer	0	2	2	0	8	0	2	0	6	2	0	0.0156882	1.18056e-13	0.229647
22.7843	42.9838	LG Cancer	1	6	2	2	4	0	4	0	10	1	0	0.0561689	0.00407172	0.580863
22.7647	56.8661	Stroma HG Cancer	0	0	4	1	3	2	4	0	0	2	5	0.00780661	8.10836e-14	0.593754
9.11765	46.9446	HG Cancer	0	1	2	0	0	1	2	0	3	0	0	1.18069e-12	2.81518e-13	0.770148
14.8039	39.023	LG Cancer	0	1	1	1	1	1	3	0	1	1	1	0.0233137	0.0247381	0.852288
23.9216	43.0034	LG Cancer	0	2	2	0	1	0	1	0	4	0	1	1.30133e-13	6.98176e-14	0.602026
20.4902	52.8857	LG Cancer	0	0	1	0	1	2	0	0	2	0	1	0.0299852	1.36486e-13	0.623068
12.5098	68.7289	LG Cancer	0	1	1	0	2	0	2	1	2	0	1	0.0278884	1.12651e-13	0.768691
14.2353	49.9249	LG Cancer	0	2	3	4	10	2	2	0	3	0	2	1.91713e-12	0.00527525	0.731187
25.0392	52.9053	Stroma HG Cancer	0	11	4	6	6	0	7	0	1	0	0	3.12159e-13	0.0656927	0.12259
18.2157	44.9642	LG Cancer	0	0	0	2	3	2	2	0	3	0	4	0.0156464	0.00974077	0.825175
21.0588	55.8661	Stroma HG Cancer	0	10	29	8	16	0	5	0	6	0	0	0.0562127	3.79947e-13	0.426963
27.3137	52.9053	Stroma HG Cancer	0	4	13	10	4	2	2	0	2	8	0	0.0474168	1.37032e-13	0.123135
9.11765	52.8857	HG Cancer	0	1	2	1	3	2	1	0	1	0	2	0.0266147	1.43712e-13	0.555684
4.56863	42.9838	LG Cancer	0	3	3	0	0	0	0	0	3	0	2	0.0208616	4.81344e-13	0.706304
14.8039	44.9642	Stroma HG Cancer	0	27	40	40	23	6	4	0	0	4	0	0.120313	0.227651	0.206834
19.3529	54.8661	LG Cancer	0	0	4	0	1	1	1	0	1	0	2	2.28934e-13	3.10733e-13	0.812959
29.5882	56.8661	Stroma HG Cancer	0	5	8	4	7	0	1	0	4	0	0	3.26596e-12	8.28318e-14	0.0663485
23.902	50.9249	Stroma HG Cancer	0	4	0	3	3	0	1	0	0	0	1	0.0423939	3.42319e-12	0.272441
6.82353	58.8269	HG Cancer	0	2	5	0	4	0	1	0	2	1	0	0.0921982	1.44276e-13	0.625864
21.6275	56.8661	LG Cancer	0	5	4	1	3	0	1	0	2	0	0	0.0311503	1.73547e-13	0.599312
22.7647	66.7681	LG Cancer	0	0	1	3	1	1	1	0	2	2	1	0.0336188	0.0184374	0.624453
1.70588	47.9249	HG Cancer	0	9	4	2	10	2	5	0	0	2	0	0.0523702	0.0469219	0.424878
10.8235	47.9446	HG Cancer	0	1	4	1	2	0	0	0	2	0	0	2.29888e-11	0.0154742	0.781413
19.3529	68.7289	HG Cancer	0	2	4	0	0	4	2	0	2	0	2	0.0072434	0.0233939	0.333192
10.8235	57.8465	HG Cancer	0	0	2	1	1	0	0	0	0	0	1	0.0650851	0.0541438	0.551572
7.98039	42.9838	HG Cancer	0	1	1	1	1	0	3	0	1	0	0	0.0628741	0.00971419	0.555201
18.2157	62.7877	Stroma HG Cancer	0	0	6	2	5	3	2	0	0	0	0	2.72781e-13	3.55841e-13	0.199077
21.6275	60.8269	Stroma HG Cancer	0	4	6	2	10	13	4	0	0	0	6	0.0284158	9.66804e-14	0.210557
5.70588	42.9838	HG Cancer	0	3	1	1	6	1	10	0	0	0	3	0.0973369	1.11916e-12	0.631234
24.4706	63.7877	HG Cancer	0	0	0	0	1	0	1	0	0	0	0	0.0120997	4.08446e-13	0.846049
9.68627	55.8661	HG Cancer	0	1	4	2	1	1	3	0	2	0	2	0.110544	6.43184e-13	0.518593
11.3725	68.7289	LG Cancer	0	0	0	0	1	0	1	0	0	0	1	0.0612285	1.47329e-13	0.644202
14.7843	66.7485	LG Cancer	0	0	0	0	2	2	1	0	4	0	2	2.06122e-12	9.26997e-14	0.55751
22.1961	59.8269	LG Cancer	0	2	7	1	3	1	1	0	2	0	0	0.0317284	0.0260524	0.451949
61.0925	59.8269	Stroma HG Cancer	3	2	8	3	6	10	11	0	0	0	0	0.154765	0.0434912	0.0214347
54.269	49.9249	Stroma HG Cancer	30	51	58	58	44	63	33	0	5	12	0	0.146133	0.197723	0.00875742
69.6416	50.9249	LG Cancer	9	8	7	9	6	10	6	0	2	0	1	0.0533559	0.152361	0.169232
70.7788	52.9053	HG Cancer	3	3	5	8	3	3	3	1	3	0	2	0.00736347	0.071157	0.337425
55.4063	47.9446	Stroma HG Cancer	16	47	30	46	56	24	21	0	5	0	4	0.0983127	0.261058	0.113782
61.0925	42.0034	Stroma HG Cancer	15	34	24	28	32	10	10	0	3	4	0	0.150029	0.271117	0.00443755
47.9945	50.9053	Stroma HG Cancer	12	18	16	21	19	5	26	0	0	2	2	0.0809127	0.249503	0.0318201
45.1318	61.8073	Stroma HG Cancer	19	10	16	10	8	0	8	0	2	3	0	0.122827	0.144733	0.0391107
49.1318	60.8073	HG Cancer	3	24	21	14	10	2	10	1	4	2	0	0.0202478	0.102849	0.273322
69.0729	43.9838	Stroma HG Cancer	4	21	7	9	18	10	7	0	2	0	2	0.109865	0.202105	0.038467
70.7788	54.8857	HG Cancer	1	2	3	1	1	4	0	0	3	0	5	2.21581e-13	0.0137865	0.567324
55.9553	70.7289	Stroma HG Cancer	1	1	1	1	0	2	1	1	1	1	4	0.00234379	0.0178366	0.369161
68.5043	48.9446	Stroma HG Cancer	2	6	6	6	17	16	19	0	0	1	1	0.00989838	0.199301	0.111097
54.8376	41.0034	HG Cancer	4	5	5	13	12	3	4	0	3	1	0	0.0491823	0.108473	0.073714
57.6808	42.0034	HG Cancer	3	24	19	22	22	8	8	3	3	8	6	0.0668016	0.147467	0.26552
59.3671	70.7289	Stroma HG Cancer	4	7	6	6	7	11	9	0	2	5	0	0.106081	0.0910293	0.0104213
68.5043	44.9838	Stroma HG Cancer	6	21	10	3	13	18	27	0	0	5	2	0.0827749	0.179341	0.0347517
58.2298	58.8465	Stroma HG Cancer	10	105	57	42	71	13	27	0	0	15	0	0.0929383	0.280332	0.0168958
50.8573	40.0034	HG Cancer	2	1	1	4	1	3	3	0	1	1	0	0.0413811	0.0392625	0.0637898
69.0533	59.8465	HG Cancer	0	1	1	0	1	1	1	1	3	0	5	7.05863e-14	0.0370609	0.490589
54.818	58.8465	Stroma HG Cancer	13	12	6	8	19	6	7	0	1	10	0	0.0902295	0.0935231	0.0296609
59.9553	59.8269	Stroma HG Cancer	12	14	15	20	21	4	16	0	3	4	2	0.090744	0.240839	3.13747e-13
61.6612	58.8465	Stroma HG Cancer	8	5	5	3	24	10	8	0	0	0	0	0.0692638	0.0605526	0.00412333
67.3475	68.7485	Stroma HG Cancer	4	7	5	16	10	5	3	3	3	3	10	0.0284398	0.0780702	0.362202
55.4063	42.0034	HG Cancer	2	4	4	6	6	2	4	1	4	1	0	0.0229374	0.136599	0.0777294
54.8376	44.9642	Stroma HG Cancer	9	35	36	38	46	21	19	1	4	6	1	0.119046	0.271096	0.152718
57.6612	59.8269	Stroma HG Cancer	21	18	52	52	42	18	21	0	5	13	0	0.0806973	0.168324	0.0897751
65.6416	67.7681	HG Cancer	1	3	1	1	1	1	2	1	2	0	1	8.19574e-14	0.0185635	0.483914
68.4847	68.7485	Stroma HG Cancer	0	3	5	4	3	8	6	4	6	1	6	0.0013341	0.0398555	0.412565
62.2102	69.7485	Stroma HG Cancer	3	1	2	1	2	1	2	0	0	2	0	0.0376181	0.0510533	0.232894
68.5043	50.9249	HG Cancer	2	1	3	1	4	5	2	0	1	0	2	0.00100101	0.0440692	0.601092
73.622	49.9446	HG Cancer	3	2	5	3	0	0	2	0	10	0	13	0.000422979	0.0214004	0.512954
61.6612	42.9838	Stroma HG Cancer	21	32	26	24	25	16	7	0	1	7	0	0.18059	0.218021	0.001536
65.0729	46.9642	Stroma HG Cancer	0	13	10	3	5	3	6	0	0	0	2	0.0876351	0.0909659	0.0383292
61.0925	55.8661	Stroma HG Cancer	8	13	15	3	7	1	8	0	3	8	0	0.175841	0.133547	0.0176834
68.4847	62.8073	HG Cancer	0	1	1	0	1	0	1	1	0	1	0	0.00759061	0.0187805	0.4253
60.5239	50.9249	HG Cancer	2	9	9	14	20	1	3	1	2	4	5	0.0766938	0.152566	0.0866796
51.9945	43.9838	HG Cancer	1	5	3	2	8	2	2	1	3	0	6	0.0118536	0.0299506	0.487012
51.9945	45.9642	Stroma HG Cancer	19	51	61	56	58	21	26	2	7	7	5	0.0975349	0.28396	0.124594
63.3671	49.9249	Stroma HG Cancer	3	6	3	7	10	6	7	0	0	3	0	0.0777791	0.122516	0.0233526
62.7984	44.9642	Lymphocytes	0	2	1	1	1	1	1	0	1	3	0	0.0423869	0.0239399	7.9081e-14
57.0925	62.8073	Stroma HG Cancer	21	16	38	24	28	14	14	0	0	5	0	0.114656	0.18861	0.013182
58.818	45.9642	Stroma HG Cancer	16	35	42	19	28	2	7	0	2	7	0	0.129009	0.223142	0.00895743
59.3867	50.9249	HG Cancer	1	12	10	7	13	1	4	0	1	2	0	0.0744399	0.200461	0.0548855
62.7788	66.7681	Stroma HG Cancer	1	1	3	1	3	9	3	0	1	0	0	0.00199163	0.0706213	0.073527
67.3475	50.9249	HG Cancer	1	3	6	6	2	4	8	0	0	0	0	6.98653e-13	0.102672	0.331831
56.5239	63.7877	Stroma HG Cancer	0	10	4	4	4	2	11	0	0	2	0	0.0480223	0.103642	0.0394703
56.5239	67.7485	Stroma HG Cancer	14	22	26	7	13	18	10	0	3	0	0	0.168012	0.189617	0.0131897
65.6612	42.0034	Lymphocytes	2	2	2	1	2	1	2	0	1	0	0	0.0879672	0.0700614	0.00580777
74.1906	52.9053	HG Cancer	1	0	0	1	0	1	0	2	7	0	1	4.16023e-14	0.014551	0.45858
51.4063	52.8857	Stroma HG Cancer	2	10	5	4	10	3	9	0	3	4	0	0.0638816	0.133033	2.45928e-13
75.3278	54.8857	HG Cancer	1	2	0	1	2	1	4	0	2	0	3	5.50968e-14	0.0213937	0.541549
50.8573	43.9642	HG Cancer	1	7	4	1	7	1	0	1	6	1	5	0.00682963	0.0409571	0.504424
60.5239	39.023	Stroma HG Cancer	2	4	11	2	6	5	4	0	2	1	0	0.161065	0.097159	0.0432096
46.8376	64.7877	HG Cancer	1	9	6	8	6	2	4	0	3	1	4	0.0316601	0.0770619	0.486503
59.3867	46.9446	Lymphocytes	5	12	16	11	10	2	5	0	3	6	1	0.105056	0.147536	2.6573e-13
69.6416	46.9642	LG Cancer	2	6	6	2	5	19	5	0	2	0	0	0.0304125	0.0855418	0.30753
47.9945	56.8465	Stroma HG Cancer	11	13	15	17	27	8	23	0	0	8	2	0.124289	0.175481	0.0253801
65.0729	64.7877	HG Cancer	2	1	5	2	4	1	4	0	1	0	6	1.96818e-14	0.0277863	0.419101
73.0533	56.8661	HG Cancer	0	1	0	0	0	0	0	0	2	1	4	0.00196776	0.0130516	0.493149
43.4455	52.8857	Stroma HG Cancer	7	23	18	18	11	3	9	1	0	7	2	0.131065	0.240024	0.134271
63.9357	46.9642	HG Cancer	4	2	4	1	2	1	2	0	0	2	1	0.0686986	0.0565456	1.603e-13
53.6808	66.7681	Stroma HG Cancer	14	12	16	9	15	9	44	2	0	3	0	0.0918532	0.163658	0.0149365
68.4847	58.8465	HG Cancer	0	2	2	2	2	0	2	1	1	0	1	1.95922e-13	0.0572123	0.457477
61.0925	43.9838	Stroma HG Cancer	23	44	54	32	32	18	33	0	2	12	2	0.185077	0.246814	1.18278e-13
71.9161	48.9446	Stroma HG Cancer	4	4	7	3	7	3	5	1	0	4	3	0.0481295	0.107472	0.377577
51.9749	69.7289	Stroma HG Cancer	7	35	14	12	19	21	9	0	7	5	2	0.0759292	0.117016	0.107229
74.1906	58.8465	Stroma HG Cancer	2	4	8	5	9	10	6	2	5	1	13	0.000860528	0.0394783	0.409695
50.8376	61.8073	HG Cancer	6	4	4	8	1	0	1	0	2	1	1	0.027771	0.0639979	0.31614
56.5435	51.9053	Lymphocytes	6	13	15	9	12	3	8	0	6	8	1	0.0820912	0.153597	0.0752867
49.7004	45.9642	HG Cancer	6	2	2	2	6	2	6	0	2	0	2	0.0107197	0.029718	0.352403
51.4063	60.8269	Stroma HG Cancer	9	36	23	38	18	3	7	0	1	7	1	0.0777243	0.189494	0.194971
50.2886	42.9838	HG Cancer	0	0	4	1	4	3	1	0	0	1	0	0.0370672	0.112989	0.333899
59.9553	45.9642	Lymphocytes	5	17	10	14	16	8	1	0	1	5	0	0.121224	0.128107	0.00859174
54.2494	61.8073	Stroma HG Cancer	24	28	25	20	35	6	18	0	3	11	3	0.134758	0.161992	0.0438632
71.3475	53.9053	HG Cancer	0	5	3	1	1	0	1	0	5	0	5	0.00252638	0.0699725	0.314097
55.3867	53.8857	Stroma HG Cancer	9	40	37	26	28	16	19	0	6	15	0	0.10863	0.200515	0.0244214
55.3867	69.7485	Stroma HG Cancer	8	21	16	21	8	17	7	1	0	1	3	0.0615179	0.222928	0.029639
60.5239	58.8465	HG Cancer	2	5	12	1	8	0	4	0	1	2	1	0.0760869	0.116949	0.0087023
60.5239	52.9053	HG Cancer	0	2	1	1	3	1	2	2	2	1	1	0.0283047	0.0226474	0.280549
55.9553	58.8465	HG Cancer	0	2	2	1	2	1	1	0	0	0	0	0.0234453	0.0178499	0.0249218
63.3671	47.9446	HG Cancer	6	4	1	3	6	1	3	0	0	2	0	0.0389154	0.141755	1.41067e-13
60.5043	64.7877	Stroma HG Cancer	4	3	5	3	3	4	9	0	0	0	1	0.0302171	0.0386777	0.0463554
47.4259	61.8073	HG Cancer	8	19	14	13	13	1	1	0	1	6	6	0.0541933	0.135333	0.365362
52.5435	64.7877	HG Cancer	7	9	5	5	7	7	9	0	8	7	2	0.0513608	0.122145	0.137835
67.3475	58.8465	HG Cancer	0	0	2	0	5	2	5	2	5	0	2	5.49277e-14	0.0243147	0.42464
45.72	56.8465	Stroma HG Cancer	32	32	14	28	35	10	70	0	4	7	0	0.117341	0.18642	0.0398114
67.3671	48.9446	Stroma HG Cancer	4	10	13	7	6	23	6	1	1	1	1	0.0292454	0.126842	0.108788
62.2298	43.9838	Lymphocytes	18	16	24	10	22	7	9	0	2	9	0	0.188542	0.221847	4.02254e-13
58.7984	67.7681	Stroma HG Cancer	7	4	1	3	4	10	8	0	4	1	1	0.0340851	0.0681509	0.0106859
57.1122	52.9053	HG Cancer	11	21	13	18	12	4	6	0	0	12	1	0.0984361	0.153121	0.0198147
51.4063	66.7681	HG Cancer	2	9	3	3	7	4	4	0	1	0	1	0.0474995	0.118964	0.29858
57.6612	67.7681	Stroma HG Cancer	7	14	49	35	35	21	63	0	0	0	0	0.0565335	0.0704386	0.030314
71.8965	62.8073	HG Cancer	2	2	3	5	5	2	2	1	9	1	4	0.00329634	0.0328404	0.398025
53.1318	45.9642	Stroma HG Cancer	27	86	71	63	61	34	27	0	2	4	2	0.0981916	0.313275	0.135212
71.3475	45.9642	LG Cancer	3	3	3	2	2	2	1	2	2	0	4	0.0156578	0.0643864	0.425892
66.2102	68.7485	HG Cancer	0	1	0	1	1	1	0	0	2	0	1	7.07115e-14	0.037933	0.311158
62.7984	48.9446	HG Cancer	1	3	3	2	4	1	4	0	1	1	0	0.0200145	0.0624493	0.0678074
58.7984	65.7877	Stroma HG Cancer	2	2	9	0	9	14	23	0	0	0	5	0.0513891	8.77101e-13	0.0247894
46.8573	58.8269	Stroma HG Cancer	1	0	3	1	4	1	4	0	2	0	0	0.0418269	6.27242e-13	0.00442685
69.0533	53.9053	Stroma HG Cancer	5	5	10	1	3	5	8	0	3	2	2	0.0603893	0.027931	0.0641713
53.1122	67.7485	Stroma HG Cancer	18	49	42	38	21	94	42	0	0	32	4	0.25708	0.166723	0.0139668
62.2298	42.0034	Stroma HG Cancer	4	21	27	15	15	16	15	0	0	3	0	0.136115	0.239221	0.0162646
70.2102	43.9838	Stroma HG Cancer	4	2	5	2	5	6	5	0	1	1	0	0.0599058	0.0820037	0.0887472
56.5435	49.9249	Stroma HG Cancer	27	36	36	15	38	29	19	2	2	10	2	0.133238	0.210791	0.0470136
65.0925	43.0034	Lymphocytes	1	1	2	1	7	0	1	0	0	1	0	1.36191e-13	0.153756	4.19883e-13
59.3867	56.8661	HG Cancer	13	20	13	16	35	4	6	0	0	5	0	0.0951861	0.206496	0.0485689
41.72	53.8661	Stroma HG Cancer	3	4	7	9	9	5	7	1	3	1	1	0.0552942	0.144108	0.204466
64.5043	51.9053	HG Cancer	1	1	1	0	3	1	0	0	1	1	0	0.0309398	0.113343	0.135355
41.7396	51.8857	Stroma HG Cancer	3	10	7	8	17	1	8	0	1	2	1	0.0451681	0.2226	0.0619214
53.1318	42.0034	HG Cancer	1	9	10	6	1	3	4	1	6	0	2	0.0409106	0.119461	0.275802
70.7788	48.9446	Stroma HG Cancer	3	4	4	3	4	12	8	0	0	1	1	0.0550663	0.105272	0.185623
65.0729	68.7485	HG Cancer	2	1	2	3	0	3	2	0	3	0	0	0.0355202	0.063151	0.365885
53.1122	59.8269	HG Cancer	2	7	6	9	9	5	4	0	4	2	0	0.0159596	0.0889624	0.233839
71.3278	57.8661	HG Cancer	0	2	1	1	4	4	0	1	1	0	1	6.70702e-14	0.0585151	0.292642
68.4847	60.8269	HG Cancer	0	0	1	1	1	0	1	0	0	1	1	0.00336086	0.0175932	0.462015
66.2102	64.7877	HG Cancer	1	1	0	0	3	1	1	2	1	0	5	0.0013341	0.012964	0.415251
51.9749	61.8073	HG Cancer	6	5	4	9	2	0	2	0	2	2	2	0.0211458	0.0764787	0.353515
54.2494	53.8857	Stroma HG Cancer	5	18	10	9	7	9	14	0	5	5	0	0.0754939	0.136048	0.0530788
61.0729	69.7485	Stroma HG Cancer	0	2	3	0	1	2	2	0	2	1	1	0.0146196	0.10865	0.0398547
67.3671	46.9642	Stroma HG Cancer	5	10	10	6	19	29	27	0	2	0	0	0.0807219	0.160215	3.70392e-13
73.0533	52.9053	HG Cancer	0	1	3	1	0	0	2	0	1	0	1	4.75862e-14	0.0225446	0.365054
67.3475	56.8661	Stroma HG Cancer	4	2	7	5	1	7	7	0	1	2	7	0.0274006	0.0460994	0.260556
74.1906	50.9249	HG Cancer	0	3	1	3	4	1	0	0	6	0	4	7.10641e-14	0.0308641	0.488213
45.72	50.9053	Stroma HG Cancer	6	2	4	2	8	2	5	0	0	1	0	0.154472	0.0740636	0.0105927
44.0141	49.9053	Stroma HG Cancer	23	55	34	25	36	13	23	4	8	8	2	0.15706	0.304293	0.0231383
65.6416	61.8269	HG Cancer	0	0	3	4	3	0	1	3	4	0	4	2.96827e-12	0.0403023	0.505995
66.7788	53.8857	Stroma HG Cancer	9	4	7	2	5	4	16	0	2	0	0	0.0138758	2.76916e-12	0.0334389
53.1122	51.9053	Stroma HG Cancer	5	13	23	16	6	18	27	0	3	0	0	0.215612	0.0889441	0.0160769
50.8376	47.9446	Stroma HG Cancer	74	168	205	136	173	105	100	0	0	21	10	0.159064	0.276149	0.084675
44.5631	60.8073	Stroma HG Cancer	0	1	3	1	3	2	5	0	0	0	0	1.13929e-13	0.00575714	0.00284781
62.2298	59.8269	Stroma HG Cancer	4	6	13	4	1	4	7	0	0	0	0	0.149055	0.109313	0.0310876
58.7984	69.7485	Stroma HG Cancer	2	10	6	2	6	17	29	0	6	0	2	0.0504877	0.0662992	0.0188046
57.1122	44.9642	HG Cancer	4	16	17	11	20	10	7	0	6	6	10	0.0174109	0.0884258	0.329268
45.72	48.9249	Stroma HG Cancer	4	32	21	14	18	4	11	1	3	1	1	0.098451	0.178156	0.111085
51.9749	47.9446	HG Cancer	11	26	16	22	16	5	10	1	1	2	1	0.0973233	0.200104	0.149901
57.1122	39.023	Stroma HG Cancer	2	2	3	1	5	0	6	0	0	0	0	0.0246389	0.0281062	0.0108105
60.5239	54.8857	HG Cancer	4	2	3	1	3	1	4	0	1	2	0	0.02959	0.0598685	0.00705525
59.9553	40.023	Stroma HG Cancer	2	16	7	7	8	4	9	0	0	6	1	0.172441	0.19062	0.0270259
69.0729	47.9446	Stroma HG Cancer	4	13	4	4	13	29	6	0	0	2	0	0.0834421	0.113673	0.0669987
68.4847	66.7681	HG Cancer	0	3	3	0	3	0	1	1	4	1	12	0.000852593	0.0367565	0.370179
69.0533	67.7681	HG Cancer	1	1	1	2	1	7	2	2	8	1	7	9.67147e-14	0.0415231	0.400367
52.5435	66.7681	Stroma HG Cancer	6	13	13	18	27	8	16	0	0	2	5	0.0429275	0.232888	0.0597349
48.5631	53.8857	Stroma HG Cancer	8	17	17	17	7	6	15	0	4	1	0	0.07397	0.120256	0.176538
58.2494	41.0034	HG Cancer	6	9	9	7	17	8	11	0	1	2	0	0.0452099	0.153429	0.156688
50.8376	59.8269	HG Cancer	5	16	7	13	17	5	3	0	4	3	4	0.0357442	0.104721	0.314551
71.3278	59.8465	HG Cancer	0	1	1	1	1	1	1	0	3	0	3	0.0147582	0.0323855	0.433438
59.9553	43.9838	Stroma HG Cancer	9	42	42	24	51	21	26	0	4	7	2	0.119575	0.17894	0.030639
47.4063	63.7877	HG Cancer	5	7	6	6	11	1	5	0	4	2	7	0.0268538	0.0767571	0.388457
53.1122	61.8073	HG Cancer	17	12	19	27	19	6	11	0	1	7	0	0.102511	0.173169	0.128812
49.7004	55.8661	Stroma HG Cancer	8	8	24	10	21	13	37	0	3	0	0	0.178484	0.0995527	0.00853646
45.72	44.9642	HG Cancer	4	5	3	3	8	2	5	0	3	2	1	0.013277	0.0571019	0.413087
42.2886	54.8661	HG Cancer	6	7	9	2	17	1	8	0	1	1	5	0.0544671	0.138439	0.119609
43.4455	50.9053	Stroma HG Cancer	6	12	19	19	9	4	15	0	0	2	0	0.171995	0.209829	0.00431003
42.8769	49.9053	Stroma HG Cancer	15	34	31	19	34	8	26	0	0	3	2	0.171401	0.207912	0.0276086
51.9749	51.9053	Stroma HG Cancer	24	50	50	29	24	26	29	0	5	16	3	0.1456	0.166449	0.0103671
59.3867	42.9838	Stroma HG Cancer	7	42	53	34	83	18	36	0	4	4	1	0.0851416	0.318822	0.11411
54.269	40.0034	HG Cancer	0	10	18	16	9	2	3	0	2	3	1	0.0539933	0.142801	0.0466737
59.3671	68.7485	Stroma HG Cancer	8	4	6	2	4	6	6	0	2	2	2	0.0564431	0.0481415	0.0106905
66.2298	46.9642	Stroma HG Cancer	10	3	10	6	10	16	22	0	0	0	2	0.0584276	0.222412	0.0275483
44.5827	50.9053	Stroma HG Cancer	4	13	13	14	15	4	19	0	1	2	0	0.117806	0.212576	0.030141
53.1122	69.7289	Stroma HG Cancer	46	63	60	21	35	28	21	0	4	0	7	0.150686	0.197717	0.022065
67.9161	51.9053	HG Cancer	0	0	1	4	3	3	0	0	1	0	5	4.74096e-13	0.03833	0.60048
58.7984	63.7877	Stroma HG Cancer	6	13	15	4	4	2	17	0	0	2	4	0.0632689	0.0855733	0.188351
56.5239	59.8269	HG Cancer	0	2	1	2	4	0	1	0	0	1	0	0.0161671	0.0343809	0.0258166
53.6808	58.8465	HG Cancer	3	5	4	3	9	1	0	1	3	4	0	0.0261444	0.071963	0.254603
50.8376	67.7485	HG Cancer	5	12	3	6	4	4	2	0	2	1	0	0.0164261	0.0516101	0.385193
67.9357	49.9249	Stroma HG Cancer	2	5	5	4	16	9	4	0	1	0	0	8.70575e-14	0.152099	0.0985464
56.5435	47.9446	Stroma HG Cancer	27	40	40	29	88	27	23	0	8	13	0	0.159052	0.281365	0.0393077
49.7004	51.9053	Stroma HG Cancer	12	16	19	6	12	4	10	0	1	5	1	0.265936	0.0974603	0.000479066
56.5239	57.8465	HG Cancer	2	3	5	7	1	2	1	1	2	1	0	0.0148065	0.043212	0.238873
54.8376	39.023	Stroma HG Cancer	1	6	1	3	3	3	4	0	3	0	2	2.69541e-13	0.00650837	0.0563516
50.269	48.9249	Stroma HG Cancer	9	18	27	30	32	6	18	0	3	4	2	0.108388	0.206362	0.0834681
72.4651	61.8269	HG Cancer	2	0	1	1	0	1	2	1	5	0	6	1.06545e-13	0.0141248	0.496691
74.7592	59.8465	HG Cancer	1	1	3	5	11	3	0	2	2	1	4	6.8485e-14	0.0336745	0.435644
63.9357	54.8857	Stroma HG Cancer	18	9	24	3	27	18	6	0	3	0	0	0.101556	0.104754	0.0410673
46.2886	49.9249	Stroma HG Cancer	4	44	43	38	24	6	15	0	3	4	2	0.176405	0.367343	0.010163
58.2494	48.9249	Stroma HG Cancer	15	46	57	48	69	13	27	0	0	23	0	0.121936	0.207892	0.031202
66.7788	49.9249	Stroma HG Cancer	6	16	15	5	19	29	23	0	2	1	2	0.0258124	0.275272	0.0380014
57.1122	41.0034	Stroma HG Cancer	2	4	3	3	7	2	5	0	2	1	0	0.0264353	0.0814493	0.0914027
54.818	54.8857	Stroma HG Cancer	10	23	37	33	24	12	18	0	2	10	7	0.0611476	0.150282	0.093341
69.622	54.8857	HG Cancer	4	8	5	12	7	18	3	3	5	0	3	0.0206993	0.0627275	0.372095
58.2298	68.7485	Stroma HG Cancer	3	15	12	6	18	15	27	0	6	9	0	0.0584595	0.0592972	0.0297428
62.818	41.0034	Stroma HG Cancer	26	42	58	35	23	21	37	0	0	0	2	0.193195	0.196607	1.71948e-13
65.0729	66.7681	HG Cancer	1	0	1	4	3	3	0	1	5	0	8	1.38917e-13	0.0163281	0.430944
53.1122	65.7681	Stroma HG Cancer	5	28	36	15	9	17	21	0	2	2	0	0.0640744	0.204195	0.0408178
51.9749	57.8465	HG Cancer	6	7	3	5	6	4	8	1	2	1	3	0.0302552	0.137111	0.186474
44.5827	52.8857	Stroma HG Cancer	10	10	10	10	11	3	6	0	3	5	0	0.0966305	0.101885	0.0905119
66.7788	61.8269	HG Cancer	1	0	2	2	2	1	4	1	1	0	7	5.28086e-14	0.0390583	0.540533
49.7004	63.7877	HG Cancer	1	0	0	1	3	1	1	0	1	1	4	0.0183533	0.0331659	0.383447
57.6808	47.9446	Stroma HG Cancer	4	42	60	28	24	20	15	0	9	8	2	0.166576	0.293745	0.0176329
52.5435	56.8465	HG Cancer	6	12	13	13	18	3	8	0	2	4	4	0.0513399	0.135625	0.140321
61.6808	39.023	Stroma HG Cancer	6	29	22	18	10	8	10	1	0	3	1	0.209215	0.233475	0.0166639
49.6808	67.7485	HG Cancer	1	4	1	1	1	2	1	0	2	1	6	0.00427292	0.0313136	0.536642
74.7592	51.9249	HG Cancer	0	0	2	2	1	1	3	2	2	0	0	5.60374e-14	0.0267939	0.580666
57.0925	70.7289	Stroma HG Cancer	2	10	2	2	13	8	13	0	0	0	0	0.0644625	0.0798466	0.099712
71.9161	52.9053	HG Cancer	0	1	1	0	1	2	2	1	4	0	6	0.00165249	0.0183508	0.431098
62.2298	57.8465	Stroma HG Cancer	13	17	29	4	29	42	21	0	0	0	0	0.100801	0.15523	0.0266606
45.1318	59.8269	Stroma HG Cancer	3	2	2	1	0	1	7	0	0	0	1	0.00078988	2.78783e-12	0.00466477
48.5631	55.8661	Stroma HG Cancer	5	14	5	2	14	2	14	0	1	6	0	0.0646298	0.118948	0.0256407
58.2494	46.9446	Stroma HG Cancer	21	37	36	29	32	6	19	0	5	3	0	0.158937	0.272145	0.00647985
43.4259	60.8073	Stroma HG Cancer	1	1	1	0	8	1	4	0	4	0	0	0.0254601	1.05009e-13	0.0115413
64.5239	42.0034	Lymphocytes	6	16	8	5	5	7	4	0	0	3	1	0.106269	0.15556	0.0170984
48.5631	43.9642	Stroma HG Cancer	6	10	13	19	6	4	10	0	2	2	6	0.0205306	0.0764272	0.320729
55.9553	68.7485	Stroma HG Cancer	2	33	19	14	28	54	16	0	0	7	2	0.131243	0.191984	0.00907458
60.5043	66.7681	Stroma HG Cancer	2	3	5	5	6	8	8	0	0	0	0	0.0218938	0.0656941	0.0022393
49.7004	61.8073	HG Cancer	0	7	1	2	3	2	1	0	2	1	3	0.0191912	0.0277607	0.44029
67.3475	66.7681	HG Cancer	1	4	0	2	1	1	0	4	0	0	14	0.00107269	0.0208215	0.461165
50.269	50.9053	Stroma HG Cancer	4	21	27	17	27	7	17	0	1	4	0	0.113944	0.233179	0.0257699
57.6808	45.9642	Stroma HG Cancer	34	118	88	63	36	29	32	0	2	19	2	0.222964	0.268963	0.0118473
67.9161	69.7485	HG Cancer	1	0	5	2	2	9	2	1	2	2	2	0.00795927	0.0684872	0.276461
53.6808	52.8857	Stroma HG Cancer	10	13	12	13	17	20	9	0	3	5	0	0.114294	0.149263	0.0180927
63.3475	69.7485	Stroma HG Cancer	1	3	2	1	4	5	4	1	3	0	0	0.0147282	0.0427501	0.24301
68.5043	43.0034	Stroma HG Cancer	21	29	42	38	17	6	13	0	2	32	0	0.26694	0.197359	0.00847766
69.622	58.8465	HG Cancer	0	3	0	1	1	1	0	0	1	0	7	9.33981e-14	0.0226402	0.543163
51.9749	55.8661	Stroma HG Cancer	9	10	18	10	22	12	15	0	0	2	2	0.122084	0.175419	0.0303388
43.4259	58.8269	Stroma HG Cancer	0	42	21	14	63	7	35	0	7	7	0	0.0881131	0.182635	0.0986577
47.4259	51.9053	Stroma HG Cancer	17	53	29	34	31	13	13	0	0	0	0	0.216922	0.221457	0.00335792
49.1318	52.8857	Stroma HG Cancer	5	7	10	4	12	1	9	0	1	6	0	0.170484	0.108561	0.00303684
72.4847	57.8661	Stroma HG Cancer	3	3	1	3	1	6	1	0	0	1	3	0.00657351	0.00306414	0.434918
57.6808	49.9249	Stroma HG Cancer	9	22	9	12	14	2	11	0	2	4	0	0.0944639	0.11961	0.0170592
53.6808	68.7485	Stroma HG Cancer	10	80	46	21	49	42	38	0	4	0	4	0.100656	0.205021	0.0276665
64.5043	45.9642	HG Cancer	3	3	1	2	1	2	1	0	0	1	1	0.0381526	0.0637952	0.00386205
64.4847	69.7485	HG Cancer	2	1	1	1	1	3	0	0	0	0	1	3.06125e-14	0.0242198	0.456701
56.5239	61.8073	Stroma HG Cancer	15	9	8	10	10	1	7	1	1	1	1	0.0700319	0.130955	0.143395
43.9945	57.8465	Stroma HG Cancer	0	9	9	9	2	2	5	0	0	0	0	0.036021	0.121161	0.0514056
64.5043	65.7877	HG Cancer	1	3	2	2	4	0	1	3	4	0	6	2.35468e-13	0.0243094	0.449549
44.0141	55.8661	Stroma HG Cancer	1	4	1	3	8	1	13	0	0	0	0	0.0337747	1.64939e-12	0.00329637
68.5043	46.9642	Stroma HG Cancer	5	13	3	0	10	32	24	0	2	2	2	0.0629989	0.0869834	0.00777422
58.818	57.8465	Stroma HG Cancer	31	67	48	64	36	8	15	0	3	14	3	0.0995844	0.245044	0.0451972
53.1122	57.8465	HG Cancer	1	7	5	3	12	3	4	0	1	1	1	0.0191913	0.0984236	0.258797
67.9161	67.7681	HG Cancer	0	1	4	1	0	2	3	1	3	0	6	8.04123e-14	0.0279811	0.405998
51.4259	44.9642	HG Cancer	1	13	8	6	12	4	2	0	4	0	9	0.00541577	0.0509131	0.51814
71.9161	56.8661	HG Cancer	0	1	1	0	1	3	4	1	3	1	6	4.92134e-14	0.0164422	0.52462
46.2886	59.8269	Stroma HG Cancer	3	2	1	1	2	2	3	0	1	0	0	0.00812234	8.78912e-13	0.0257712
56.5435	40.023	Stroma HG Cancer	1	5	3	3	5	1	3	1	0	1	0	0.0366149	0.151	0.0186716
66.2102	60.8269	HG Cancer	0	0	0	0	1	3	0	0	1	0	4	8.50776e-14	2.591e-13	0.501065
62.7984	52.9053	Stroma HG Cancer	21	28	18	32	24	28	7	0	0	0	4	0.108348	0.135351	0.0401527
54.269	45.9642	HG Cancer	18	43	27	26	41	6	10	0	4	7	2	0.0834306	0.247876	0.166907
47.9945	44.9642	HG Cancer	6	14	34	30	7	0	7	0	1	7	4	0.0688615	0.152601	0.266873
73.622	57.8661	Stroma HG Cancer	3	3	4	3	5	2	3	0	2	2	8	9.39476e-14	0.0276465	0.402629
59.3867	58.8465	HG Cancer	4	14	10	10	16	1	8	0	2	1	1	0.074807	0.182244	3.86227e-13
51.9749	49.9249	HG Cancer	7	29	27	23	28	6	7	0	0	2	4	0.177802	0.265337	0.0571564
59.3671	62.8073	Stroma HG Cancer	0	0	2	2	0	2	2	0	2	0	0	0.0288362	0.0232922	0.0952925
65.0729	58.8465	Stroma HG Cancer	0	7	7	0	16	12	12	0	2	2	0	0.0389862	0.0805352	0.0636673
59.9357	61.8073	Stroma HG Cancer	6	4	4	2	8	1	1	0	0	3	1	0.0876643	0.154529	0.0521155
54.818	52.8857	Stroma HG Cancer	31	40	40	16	47	26	26	0	3	16	0	0.159617	0.217967	0.0265782
66.7984	45.9642	Stroma HG Cancer	49	63	42	32	63	112	77	0	4	4	4	0.139662	0.262121	0.0153231
62.2494	40.023	Stroma HG Cancer	14	37	52	40	26	16	9	0	0	2	0	0.189531	0.287016	0.000578405
55.3867	65.7681	Stroma HG Cancer	18	5	12	2	2	5	5	0	0	26	2	0.27321	2.86232e-13	0.011887
64.5043	53.8857	Stroma HG Cancer	10	17	21	19	11	10	23	0	2	4	2	0.0993322	0.272605	0.072637
50.8573	41.9838	Stroma HG Cancer	3	7	9	6	6	2	5	1	2	0	1	0.0228977	0.112657	0.127448
64.5043	57.8465	Stroma HG Cancer	0	6	7	2	7	5	4	0	1	0	1	0.00406128	0.0139765	0.0216806
54.2494	65.7681	Stroma HG Cancer	4	8	8	5	16	4	2	0	5	0	0	0.0545049	0.183422	0.0393557
51.4063	58.8269	HG Cancer	5	6	13	11	4	2	5	0	2	5	3	0.0712703	0.12429	0.215448
70.7788	44.9838	LG Cancer	2	1	3	3	7	3	1	1	2	1	1	0.00214328	0.0585493	0.145238
69.6416	48.9446	Stroma HG Cancer	16	21	39	8	13	9	16	1	0	3	0	0.198492	0.186769	0.0155225
50.8376	51.9053	Stroma HG Cancer	7	14	15	6	8	8	10	0	0	4	1	0.208125	0.0873998	0.0193251
57.6612	65.7681	Stroma HG Cancer	21	28	35	7	49	56	42	0	7	28	0	0.103314	0.153092	0.0535733
56.5239	65.7681	Stroma HG Cancer	2	2	5	2	8	10	8	0	0	3	2	0.118716	0.0589952	0.0105268
60.5239	56.8661	HG Cancer	3	29	11	15	18	3	13	0	0	9	0	0.0865356	0.143282	8.31013e-14
64.5043	67.7681	HG Cancer	5	3	3	3	5	3	3	3	5	0	3	1.04356e-13	0.0246632	0.388827
69.0533	57.8661	HG Cancer	0	2	1	3	3	1	0	0	2	0	3	3.33064e-14	0.0434592	0.519498
43.4455	54.8661	Stroma HG Cancer	7	1	4	0	4	0	5	0	0	0	2	0.104956	0.0785739	0.0531781
44.5827	56.8465	Stroma HG Cancer	6	15	14	10	19	2	20	0	2	0	0	0.136066	0.218466	0.0316048
65.6416	55.8661	Stroma HG Cancer	0	4	7	2	4	4	7	0	4	0	0	0.022869	0.00702294	0.0361079
72.4847	55.8857	HG Cancer	2	2	0	0	0	0	1	0	0	0	8	0.0060952	0.0138681	0.542985
48.5435	67.7485	HG Cancer	2	1	3	8	8	1	1	0	8	2	3	0.0125954	0.0629928	0.511646
63.3671	55.8661	Stroma HG Cancer	9	21	15	6	12	15	12	0	0	0	0	0.0946474	0.0750704	0.0349982
57.6808	51.9053	HG Cancer	4	16	10	9	8	1	1	0	0	8	0	0.137391	0.192303	0.0402166
46.8573	44.9642	HG Cancer	4	7	7	8	3	4	0	0	3	0	2	0.00546265	0.0852226	0.316823
71.3475	51.9249	HG Cancer	1	1	2	4	3	5	4	0	3	2	4	0.00306176	0.035579	0.479289
61.6416	66.7681	Stroma HG Cancer	4	4	2	2	4	11	8	0	0	3	0	0.0771084	0.145224	0.00779421
43.4259	56.8465	Stroma HG Cancer	1	4	4	5	4	3	8	0	0	3	0	0.0856271	0.173325	0.0222386
73.622	55.8857	HG Cancer	0	0	1	0	1	1	2	0	1	0	2	0.00402595	0.0047695	0.549652
50.269	56.8465	Stroma HG Cancer	11	20	22	12	16	11	14	0	0	4	1	0.10695	0.199421	0.0101169
71.9161	46.9642	LG Cancer	2	1	0	3	7	2	0	2	2	0	4	0.0110517	0.0436533	0.523489
64.5043	63.8073	HG Cancer	0	0	3	2	5	0	2	2	2	2	5	0.00398364	0.030789	0.456753
50.2886	41.0034	Stroma HG Cancer	1	7	4	3	3	2	9	0	2	1	1	0.0197926	0.0439612	0.0519441
54.2494	55.8661	HG Cancer	1	5	8	7	6	1	6	1	1	0	3	0.00840446	0.0738834	0.292484
53.7004	42.9838	HG Cancer	2	4	5	5	6	3	6	0	1	1	4	0.0157374	0.100126	0.302524
69.622	62.8073	HG Cancer	0	0	0	2	1	0	1	1	1	0	2	5.95188e-14	0.0236914	0.453231
49.7004	59.8269	HG Cancer	15	70	58	44	33	3	15	0	3	10	2	0.120503	0.28798	0.14096
53.1122	49.9249	Stroma HG Cancer	18	28	24	10	32	18	28	0	2	0	2	0.159638	0.112157	0.0461466
67.9357	45.9642	Stroma HG Cancer	5	25	13	17	12	33	13	0	0	1	1	0.0687984	0.224471	0.0252256
47.9945	62.7877	HG Cancer	4	9	5	3	4	1	2	0	2	2	5	0.00865585	0.0503176	0.507623
47.4259	53.8857	Stroma HG Cancer	8	20	17	15	18	4	22	0	1	6	0	0.267701	0.159688	1.18109e-13
65.0729	62.8073	HG Cancer	1	0	1	2	0	0	2	0	2	0	7	5.70115e-13	0.0231539	0.519958
63.3671	51.9053	HG Cancer	1	4	2	6	9	2	4	0	7	1	1	0.0176538	0.0311288	0.39753
61.6416	68.7485	Stroma HG Cancer	2	1	2	1	2	6	3	0	0	2	1	0.0447987	0.0509644	0.0505273
46.8376	62.7877	HG Cancer	0	10	5	6	5	2	3	0	3	0	3	0.00805038	0.0890187	0.391856
45.1514	47.9249	HG Cancer	1	9	9	9	13	3	3	0	2	2	1	0.026661	0.151153	0.245603
70.7592	60.8269	HG Cancer	0	2	2	0	2	1	2	1	0	0	3	4.93703e-14	0.0311348	0.485422
59.3867	39.023	Stroma HG Cancer	3	4	2	0	3	0	4	0	1	0	0	0.0433595	0.0194287	0.0147578
47.9945	54.8661	Stroma HG Cancer	1	9	4	6	17	12	13	1	1	1	1	0.0415116	0.128529	0.201853
58.2494	54.8857	HG Cancer	0	1	0	0	0	1	1	1	0	0	1	5.47762e-14	0.0133436	0.377997
59.9553	51.9053	HG Cancer	4	7	10	8	8	2	2	0	0	2	0	0.0186546	0.134547	0.224855
58.2494	50.9249	Lymphocytes	4	5	4	3	5	1	5	0	0	3	0	0.084158	0.101006	0.0403645
43.9945	59.8269	Stroma HG Cancer	6	2	2	0	2	0	4	0	0	1	0	0.037654	2.04474e-12	0.0110106
51.4063	50.9053	Stroma HG Cancer	2	4	9	1	9	5	10	0	0	5	0	0.149718	0.0835174	0.0321582
63.9161	68.7485	Stroma HG Cancer	1	1	2	0	1	1	1	0	0	2	0	0.0483973	0.0213261	0.112926
69.622	64.7877	HG Cancer	0	1	4	0	2	0	3	2	2	1	8	0.00249175	0.028766	0.466994
57.1122	50.9053	Lymphocytes	3	8	2	4	5	2	4	0	1	1	0	0.0431075	0.148537	0.141124
67.9161	63.8073	HG Cancer	0	1	0	1	1	0	1	1	1	1	3	1.1322e-13	0.0250091	0.447746
48.5631	59.8269	HG Cancer	10	31	13	6	16	5	5	0	5	6	5	0.0353492	0.107053	0.246805
69.0533	65.7877	HG Cancer	1	0	1	0	0	2	0	1	2	0	2	1.29797e-13	0.0210776	0.437749
51.9749	67.7485	Stroma HG Cancer	18	19	23	23	26	10	8	0	2	3	5	0.108884	0.232146	0.0494648
58.2494	52.9053	HG Cancer	9	2	9	4	4	2	3	1	1	4	0	0.081432	0.146611	0.0262168
53.6808	60.8269	Stroma HG Cancer	13	18	13	19	17	2	6	1	2	2	2	0.0643014	0.129495	0.133711
67.9357	43.9838	Stroma HG Cancer	26	79	42	16	32	32	79	0	0	21	0	0.163486	0.126233	0.00857138
75.3278	58.8465	Stroma HG Cancer	4	9	2	3	3	2	4	2	2	0	3	9.46763e-14	0.028775	0.401168
55.3867	57.8465	HG Cancer	10	19	22	17	14	1	9	0	3	4	1	0.0834748	0.18171	0.0201376
54.269	42.0034	HG Cancer	0	5	6	12	4	4	10	0	1	4	3	0.0467897	0.0799484	0.282978
54.818	68.7485	Stroma HG Cancer	3	9	14	25	9	22	8	0	2	0	0	0.183101	0.14421	0.0210988
55.3867	59.8269	HG Cancer	7	4	6	2	5	1	1	0	0	5	0	0.101311	0.0418542	0.00312378
53.6808	64.7877	Stroma HG Cancer	18	32	26	13	21	13	13	0	0	7	0	0.133042	0.2293	0.0344801
51.4259	42.9838	HG Cancer	0	8	10	4	8	1	3	0	3	2	4	0.0237244	0.101764	0.323704
49.7004	65.7681	HG Cancer	1	3	3	0	0	4	4	0	0	1	6	0.0056984	0.0380521	0.571884
54.818	70.7289	Stroma HG Cancer	6	6	5	2	11	8	8	0	0	3	2	0.0222328	0.0713216	0.205885
62.2298	53.8857	Stroma HG Cancer	4	29	21	15	6	13	15	0	0	0	0	0.132194	0.192173	0.0882025
54.8376	46.9446	HG Cancer	0	7	5	4	8	0	5	1	8	1	5	0.0205558	0.0538942	0.448346
55.9553	62.8073	Stroma HG Cancer	6	4	3	3	5	3	1	0	2	1	0	0.101785	0.131781	0.00796678
51.4063	62.8073	HG Cancer	5	9	7	15	11	1	0	0	1	4	6	0.0278659	0.085499	0.383368
73.0533	48.9446	Stroma HG Cancer	2	0	4	0	6	6	2	4	4	0	2	0.0322452	0.0339569	0.318589
49.1514	41.0034	HG Cancer	2	6	6	5	8	1	3	0	1	1	1	0.0644644	0.154051	0.035522
46.2886	47.9249	HG Cancer	4	18	15	12	19	1	4	0	5	6	6	0.0609508	0.128202	0.287835
59.3867	44.9642	Stroma HG Cancer	4	34	69	44	29	10	8	0	2	6	0	0.100515	0.227938	0.00589524
51.4063	54.8661	Stroma HG Cancer	8	16	31	23	23	19	13	0	2	0	2	0.122183	0.200943	1.4068e-13
58.818	42.0034	Stroma HG Cancer	10	53	39	69	49	15	13	0	6	3	1	0.082422	0.343544	0.144492
46.269	65.7681	HG Cancer	0	2	0	2	2	2	3	1	4	0	8	0.00543214	0.0348701	0.516618
66.2298	44.9838	Stroma HG Cancer	8	27	27	16	20	18	15	1	0	2	0	0.138937	0.18884	0.00761618
47.4259	45.9446	HG Cancer	9	32	16	21	32	5	14	0	5	7	4	0.0416749	0.199941	0.173355
66.7788	57.8661	HG Cancer	0	4	2	1	6	4	7	0	0	0	7	0.00719382	0.0685956	0.377714
63.9357	56.8661	Stroma HG Cancer	7	5	2	2	5	2	9	0	2	0	2	0.0273458	5.8965e-13	0.0553845
61.0925	51.9053	Stroma HG Cancer	1	6	0	1	6	0	3	0	3	0	0	0.0638579	0.0858191	0.0543142
66.2102	52.9053	Stroma HG Cancer	7	26	19	14	16	26	35	0	5	2	0	0.0813007	0.164568	0.0538145
66.2102	48.9446	Stroma HG Cancer	2	10	9	0	9	27	5	0	0	0	1	0.0562534	0.0954829	6.61444e-14
45.1514	55.8661	Stroma HG Cancer	4	20	14	8	14	4	10	0	1	1	0	0.133247	0.205002	0.00912295
55.9749	52.8857	HG Cancer	8	16	18	15	10	1	11	0	1	10	1	0.103034	0.158417	0.0077604
49.1318	46.9446	HG Cancer	4	9	10	5	5	4	4	0	5	1	7	0.0213759	0.0947568	0.375273
50.269	58.8269	Stroma HG Cancer	6	16	12	9	6	8	2	0	3	4	4	0.0639608	0.151397	0.212429
41.72	55.8661	HG Cancer	3	10	7	4	11	2	10	0	1	1	1	0.0471546	0.164868	0.264175
69.0533	55.8857	Stroma HG Cancer	0	2	2	1	2	2	1	0	2	0	2	0.0330652	0.064616	0.0644552
47.4259	49.9249	Stroma HG Cancer	5	34	29	24	11	6	26	0	0	2	0	0.183439	0.290423	0.0360921
53.7004	44.9642	Stroma HG Cancer	6	19	16	10	27	1	10	0	0	4	0	0.0423998	0.265419	0.131801
61.6612	56.8661	HG Cancer	5	7	1	5	5	5	5	0	0	1	0	0.0651115	0.13893	0.00481326
57.6808	43.9838	Stroma HG Cancer	19	48	58	41	88	15	18	1	4	7	1	0.0813174	0.394316	0.137843
65.6416	53.8857	Stroma HG Cancer	10	8	13	4	8	27	11	0	0	2	0	0.110165	0.0532066	0.0516715
52.5435	50.9053	Stroma HG Cancer	5	26	15	11	11	14	6	0	0	5	0	0.111743	0.187358	0.0247194
53.7004	41.0034	HG Cancer	0	2	3	1	4	1	3	0	1	1	0	0.0335904	0.0418263	0.0932286
68.4847	54.8857	Stroma HG Cancer	7	3	7	8	5	4	13	0	0	3	1	0.147947	0.0503593	0.0276539
45.1514	49.9053	Stroma HG Cancer	12	16	16	24	22	13	17	0	0	4	3	0.097203	0.15539	0.0104082
74.7592	57.8661	Stroma HG Cancer	2	2	3	3	6	1	3	2	8	2	10	0.000665433	0.0169122	0.468821
45.7004	64.7681	HG Cancer	4	6	6	0	6	1	1	1	1	1	1	0.0123705	0.0646265	0.516605
46.2886	51.9053	Stroma HG Cancer	19	12	22	19	14	3	19	0	3	4	1	0.141059	0.17461	0.0135149
65.6416	63.8073	HG Cancer	1	1	0	1	7	1	1	4	7	0	12	3.79121e-14	0.0191983	0.467625
50.269	60.8269	HG Cancer	1	5	7	6	7	0	1	0	5	2	3	0.0175747	0.101878	0.322894
49.1318	42.9838	HG Cancer	1	10	9	9	12	2	9	0	0	0	1	0.0447195	0.130153	0.207957
67.9161	57.8661	HG Cancer	1	0	4	1	0	0	0	0	1	0	2	2.81736e-13	0.0131401	0.543919
68.4847	52.9053	Stroma HG Cancer	1	5	7	12	5	8	3	0	0	1	0	0.0650543	0.12009	0.0757471
52.5435	52.8857	Stroma HG Cancer	48	27	15	33	30	18	45	0	6	6	0	0.0895331	0.152363	0.0226562
62.2298	51.9053	Stroma HG Cancer	4	8	12	22	20	2	9	0	0	0	2	0.0673441	0.159773	0.0658526
54.818	60.8269	Stroma HG Cancer	8	15	6	11	24	6	16	0	2	10	3	0.0793965	0.0840195	0.0531484
47.4259	47.9249	HG Cancer	8	26	20	18	23	11	10	0	2	5	1	0.0711363	0.243342	0.103833
73.0533	50.9249	HG Cancer	1	2	2	4	7	2	1	0	6	0	8	2.19941e-13	0.0276608	0.57738
59.9357	69.7485	Stroma HG Cancer	1	3	2	0	2	2	1	0	1	1	0	0.0631777	0.034844	2.50938e-11
57.0925	64.7877	Stroma HG Cancer	4	10	17	3	10	4	10	0	0	5	0	0.16837	0.0766735	0.00659375
42.3082	50.9053	Stroma HG Cancer	13	21	25	23	25	6	27	0	2	0	0	0.0974745	0.19548	0.0207162
65.0729	52.9053	Stroma HG Cancer	0	18	14	4	18	21	14	0	0	0	4	0.00583654	0.0797789	0.347604
45.72	54.8661	Stroma HG Cancer	16	18	24	7	33	0	19	0	0	2	0	0.115021	0.201225	0.00546717
55.9749	42.9838	HG Cancer	7	27	18	20	9	7	10	0	1	3	1	0.0894558	0.233109	0.107951
61.6612	48.9446	Lymphocytes	2	5	2	5	3	1	1	0	0	3	2	0.0218065	0.065581	0.18816
47.9749	66.7681	HG Cancer	2	10	10	17	11	2	4	0	10	0	4	0.00117026	0.104281	0.401037
48.5631	41.9838	HG Cancer	2	7	14	13	16	2	6	0	4	1	2	0.0200174	0.163395	0.174373
58.2298	64.7877	Stroma HG Cancer	4	17	13	6	10	4	21	0	0	0	0	0.0975389	0.144701	0.0717678
57.1122	42.9838	Stroma HG Cancer	13	75	81	64	54	8	16	0	5	3	3	0.105837	0.303423	0.0921475
66.7984	42.0034	Lymphocytes	6	2	1	6	3	1	3	0	1	4	0	0.1161	0.0294867	0.0145979
69.0729	45.9642	Stroma HG Cancer	4	6	8	0	4	18	12	0	0	0	0	7.58969e-13	0.0938245	0.171434
63.3671	65.7877	HG Cancer	1	0	3	2	0	0	2	0	3	0	5	4.81652e-13	0.0264979	0.437086
66.7788	67.7681	HG Cancer	0	3	3	1	4	1	4	0	1	0	5	3.27311e-14	0.0347295	0.477439
49.1318	48.9249	Stroma HG Cancer	14	56	38	35	28	24	30	0	2	2	2	0.145831	0.235625	0.0458879
66.2102	50.9249	Stroma HG Cancer	8	23	11	16	19	31	16	0	0	6	3	0.0540016	0.180423	0.0462775
66.7788	55.8857	Stroma HG Cancer	4	6	10	6	8	10	8	0	0	0	13	0.007237	0.0491573	0.397842
50.269	46.9446	Stroma HG Cancer	11	27	50	34	50	16	31	0	3	2	6	0.0836374	0.236021	0.10423
73.0337	60.8269	HG Cancer	0	0	1	0	1	0	0	0	3	0	5	2.20724e-13	3.86439e-12	0.531037
47.9749	64.7877	HG Cancer	3	14	14	9	10	1	7	0	1	1	1	0.0326641	0.0832142	0.413755
50.269	66.7681	HG Cancer	0	2	0	2	2	1	4	0	2	1	4	0.000821876	0.0278625	0.544005
57.6808	55.8661	HG Cancer	4	11	7	2	4	2	4	0	0	1	2	0.0465583	0.135366	0.0984834
45.72	58.8269	Stroma HG Cancer	2	0	4	1	3	2	6	0	0	0	1	0.0539947	0.0501258	0.00485744
54.818	66.7681	Stroma HG Cancer	2	23	28	14	28	16	28	0	2	0	7	0.127098	0.131202	7.32367e-14
57.0925	56.8661	HG Cancer	4	5	2	6	6	2	2	1	0	3	2	0.0485652	0.0600391	0.201736
55.9749	50.9053	Stroma HG Cancer	17	43	33	21	34	32	13	0	1	11	1	0.17474	0.236164	0.0132758
48.5631	57.8465	Stroma HG Cancer	9	6	3	8	7	1	12	0	0	3	0	0.132801	0.210599	0.00823822
58.818	51.9053	HG Cancer	3	6	4	5	10	3	6	0	0	2	1	0.0679648	0.147109	0.0621936
54.2494	69.7289	Stroma HG Cancer	6	19	11	4	15	17	23	0	0	2	0	0.135429	0.118628	0.00347776
56.5435	53.8857	HG Cancer	4	11	10	12	16	1	6	0	0	11	1	0.0839675	0.137932	0.048058
62.7984	46.9642	Lymphocytes	5	0	2	1	4	1	1	0	0	2	0	0.0638675	0.0386107	0.026958
74.7592	55.8857	HG Cancer	1	0	2	1	0	1	1	0	2	0	2	2.31245e-13	0.0138359	0.504672
64.5239	43.9838	Lymphocytes	0	1	0	1	0	0	0	0	0	0	0	0.0297119	0.0516845	6.33551e-14
50.8376	57.8465	HG Cancer	19	20	17	9	17	4	8	0	2	9	2	0.0748353	0.151148	0.0362065
49.7004	57.8465	Stroma HG Cancer	2	14	17	11	12	11	12	0	1	4	0	0.124066	0.175573	0.0221261
67.3475	64.7877	HG Cancer	0	1	1	1	1	1	2	0	1	0	8	4.61333e-14	0.00503757	0.475053
51.9945	41.9838	HG Cancer	1	4	4	3	4	0	6	0	0	0	2	0.00513966	0.124019	0.167397
61.0729	67.7681	Stroma HG Cancer	3	1	1	0	0	5	2	0	0	0	0	0.0565238	0.0216551	0.300326
50.8376	53.8857	Stroma HG Cancer	8	14	16	16	15	8	22	0	0	3	0	0.15969	0.142472	3.17931e-13
49.7004	53.8857	Stroma HG Cancer	1	20	22	26	27	10	34	0	0	4	0	0.203461	0.176293	4.46545e-14
67.9161	65.7877	HG Cancer	1	0	2	4	1	0	1	0	3	1	16	0.00314136	0.0227228	0.44525
70.2102	53.9053	HG Cancer	4	4	4	10	5	3	6	0	1	1	4	0.0502865	0.135496	0.158891
58.818	40.023	HG Cancer	0	5	2	4	2	0	5	1	2	0	1	0.00449355	0.0713409	0.165441
62.7984	50.9249	Stroma HG Cancer	9	3	22	7	9	4	7	0	3	1	4	0.0345066	0.159342	0.0452427
50.8376	63.7877	HG Cancer	0	3	0	2	3	0	1	0	2	1	2	0.00428014	0.0311135	0.535716
46.8573	46.9446	HG Cancer	1	6	2	4	10	1	3	0	2	1	4	0.0134176	0.0944152	0.374416
42.8573	57.8465	Stroma HG Cancer	10	18	13	21	6	2	11	0	0	2	0	0.080603	0.179226	0.1579
51.9749	59.8269	HG Cancer	6	5	5	1	19	0	4	1	2	5	5	0.0141557	0.0421322	0.295675
59.9553	57.8465	HG Cancer	2	9	7	9	8	1	6	0	1	2	0	0.0498675	0.107979	0.00980609
73.0533	54.8857	HG Cancer	0	0	1	0	1	1	1	0	1	0	7	3.87306e-13	7.01003e-12	0.453167
53.1122	53.8857	Stroma HG Cancer	9	14	18	9	13	5	5	0	1	7	0	0.0907628	0.124836	0.0193057
55.9553	60.8269	HG Cancer	5	4	2	0	7	0	5	1	3	0	6	0.0128061	0.0383774	0.279666
42.8769	51.8857	Stroma HG Cancer	14	15	20	6	17	10	11	0	0	1	0	0.102783	0.161217	0.0442357
69.622	66.7681	HG Cancer	4	4	6	7	5	14	5	2	5	0	16	0.0128318	0.0629356	0.374913
60.5239	48.9446	Lymphocytes	1	6	4	3	2	0	6	0	0	1	1	0.0194486	0.100065	0.011342
44.0141	47.9249	HG Cancer	1	9	7	6	7	2	1	0	1	1	1	0.0505184	0.154565	0.234169
74.1906	60.8269	HG Cancer	1	1	2	2	2	1	4	1	9	0	11	4.36899e-14	0.0141163	0.579651
51.4259	41.0034	Stroma HG Cancer	1	7	12	1	5	0	2	0	1	2	2	0.0595228	0.0742565	0.0513956
70.1906	59.8465	HG Cancer	0	1	1	0	1	0	0	0	1	1	6	0.00259465	0.0227421	0.539757
61.6612	60.8269	Stroma HG Cancer	0	4	1	3	4	4	11	0	1	0	0	0.0162484	0.0747713	0.0474949
55.4063	51.9053	Stroma HG Cancer	12	23	18	17	12	7	5	0	2	3	0	0.0920904	0.170617	0.012686
69.6416	44.9838	Stroma HG Cancer	3	14	10	10	11	27	6	0	4	4	1	0.0392802	0.110886	0.27625
63.9553	41.0034	Stroma HG Cancer	17	25	26	10	16	37	10	0	0	16	1	0.184899	0.122387	0.0135647
53.1122	55.8661	HG Cancer	5	19	8	14	19	7	7	2	1	4	2	0.0486218	0.169576	0.0843903
66.2298	43.0034	Lymphocytes	1	5	2	3	11	2	3	0	0	1	1	0.0168691	0.12674	0.00273902
60.5239	41.0034	Stroma HG Cancer	29	143	105	126	176	50	46	0	0	25	0	0.14379	0.292499	1.38235e-13
72.4847	53.9053	HG Cancer	0	4	3	1	1	0	3	0	1	0	3	1.20093e-12	0.0148122	0.412533
52.5435	54.8661	Stroma HG Cancer	15	24	21	4	25	9	12	0	2	0	0	0.0696406	0.195165	0.0188344
57.6808	53.8857	HG Cancer	2	3	2	0	3	1	1	0	0	1	2	0.0251724	0.059536	0.341609
58.818	43.9838	Stroma HG Cancer	15	67	50	32	48	13	25	0	4	2	4	0.147853	0.352158	0.0451973
51.9749	63.7877	HG Cancer	2	1	3	5	2	0	1	0	2	1	4	0.00190468	0.0432782	0.531689
52.5631	41.0034	HG Cancer	2	9	11	11	7	0	4	1	0	3	0	0.117609	0.283103	0.115814
70.1906	55.8857	HG Cancer	0	2	3	1	2	1	3	0	0	0	6	4.43958e-13	0.0274635	0.520167
63.9357	52.9053	HG Cancer	2	2	4	2	1	2	2	0	1	1	2	0.00940412	0.0561132	0.384948
66.7788	59.8465	HG Cancer	0	2	1	3	4	1	2	0	1	1	10	0.0160982	0.0510432	0.339399
59.9357	65.7877	Stroma HG Cancer	4	0	6	2	10	6	4	0	0	2	0	0.00598424	4.79316e-13	0.0597293
71.3278	63.8073	HG Cancer	0	3	5	3	2	2	0	2	2	0	15	3.28238e-14	0.0305941	0.551485
70.1906	61.8269	HG Cancer	0	1	1	0	0	1	0	1	3	0	4	1.89978e-14	0.0128403	0.41571
62.7984	62.8073	LG Cancer	4	2	0	2	10	1	7	0	4	1	6	0.00422732	0.0518195	0.260532
54.269	43.9838	HG Cancer	2	5	6	8	12	3	2	0	5	4	8	0.0349831	0.0879212	0.375855
54.2494	51.9053	Stroma HG Cancer	10	30	19	14	30	19	10	0	2	2	0	0.159908	0.150033	0.00416773
62.7788	68.7485	Stroma HG Cancer	0	1	1	1	2	1	1	0	1	0	0	0.00470421	0.116936	0.254136
60.5043	62.8073	Stroma HG Cancer	0	6	6	4	8	0	15	2	0	0	0	0.0471886	0.0915443	0.0155292
62.7984	60.8269	Stroma HG Cancer	2	19	21	17	15	2	17	0	0	0	0	0.0262945	0.193395	0.0412589
69.6416	52.9053	Stroma HG Cancer	1	2	2	6	4	8	8	0	0	1	5	0.0297924	0.0342876	0.218215
67.9161	59.8465	HG Cancer	0	1	2	1	1	0	0	0	1	0	2	0.00119452	0.0336894	0.476746
46.2886	53.8857	Stroma HG Cancer	4	3	4	11	11	3	14	0	2	2	0	0.173297	0.130419	2.03761e-12
55.4063	49.9249	Stroma HG Cancer	16	40	37	30	28	38	21	0	3	10	1	0.195115	0.301683	0.0116617
55.9553	64.7877	Stroma HG Cancer	2	7	9	4	14	9	19	0	0	0	2	0.0601654	0.0863466	0.0209194
65.6416	51.9053	Stroma HG Cancer	10	29	25	6	10	8	19	0	0	8	2	0.0721775	0.148199	0.0966068
46.8573	52.8857	Stroma HG Cancer	10	19	27	14	20	10	22	0	0	1	1	0.197601	0.209133	0.0143787
49.7004	47.9446	Stroma HG Cancer	19	63	84	70	54	19	19	0	0	9	4	0.1884	0.342954	0.0237446
55.3867	63.7877	Stroma HG Cancer	17	8	3	0	4	3	5	0	1	3	0	0.12422	0.0748341	0.0189009
69.0533	63.8073	HG Cancer	0	1	0	0	1	0	0	1	0	0	1	8.36448e-14	0.00799754	0.310236
57.0925	68.7485	Stroma HG Cancer	14	28	14	7	63	35	42	0	7	7	7	0.0551815	0.154103	0.0433503
61.0925	45.9642	Lymphocytes	2	3	3	4	2	2	3	0	0	4	0	0.0539174	0.0620493	2.33379e-13
50.269	62.8073	HG Cancer	4	6	2	3	2	1	2	1	1	1	5	0.0186425	0.0358164	0.365958
52.5435	62.8073	HG Cancer	0	2	1	0	1	1	1	0	2	2	7	0.00676545	0.0253325	0.473958
45.1514	57.8465	Stroma HG Cancer	10	56	42	28	46	10	24	0	4	7	18	0.0966062	0.146515	0.156303
58.7984	61.8073	Stroma HG Cancer	6	8	4	6	8	6	6	0	4	0	0	0.000619806	0.0515195	0.0362813
67.3475	52.9053	Stroma HG Cancer	2	2	10	2	2	10	4	0	1	2	0	0.0701968	0.128492	0.0757904
45.72	52.8857	HG Cancer	5	4	5	8	5	2	10	0	1	0	1	0.0812781	0.146838	0.108448
63.9357	58.8465	Stroma HG Cancer	1	8	5	3	8	8	7	0	1	0	0	0.0255336	0.0377649	0.0274627
49.1122	66.7681	HG Cancer	1	4	0	3	0	1	1	0	4	0	8	0.0049112	0.0379309	0.59509
44.5827	46.9446	HG Cancer	4	18	26	15	14	1	1	0	5	8	0	0.0919175	0.131242	0.182588
66.7788	69.7485	HG Cancer	1	2	0	1	1	2	1	2	2	0	6	3.76465e-13	0.016788	0.397705
55.3867	61.8073	Stroma HG Cancer	4	1	2	2	9	0	6	0	1	3	2	0.0492633	0.0674384	0.203855
42.8573	59.8269	Stroma HG Cancer	2	6	9	2	9	2	13	1	0	4	1	0.0637026	0.122927	0.133163
47.9945	48.9249	Stroma HG Cancer	12	44	49	42	28	33	47	0	5	2	0	0.15733	0.289375	0.0282574
46.8573	54.8661	Stroma HG Cancer	38	17	36	15	25	8	36	0	2	21	0	0.20804	0.102154	0.0166769
56.5435	42.0034	HG Cancer	2	17	10	9	6	2	5	0	1	4	1	0.0362122	0.122663	0.223778
57.0925	60.8269	HG Cancer	12	18	21	23	17	4	8	0	1	4	1	0.0956517	0.167422	0.0259468
46.269	61.8073	Stroma HG Cancer	11	15	17	10	15	0	6	0	4	2	4	0.0775424	0.149175	0.209446
51.4063	46.9446	Stroma HG Cancer	5	25	16	23	46	9	15	0	2	4	0	0.138756	0.202075	0.0746258
63.9357	62.8073	HG Cancer	0	1	1	1	6	2	6	0	5	0	5	3.61904e-13	0.0703863	0.245374
61.6416	64.7877	Stroma HG Cancer	7	5	14	0	4	12	9	2	0	2	0	0.0293041	0.0698651	0.00382681
61.0925	57.8465	HG Cancer	0	17	8	6	8	2	8	0	0	1	1	0.0571723	0.130498	0.00559757
42.3082	52.8857	Stroma HG Cancer	4	6	7	10	17	5	6	1	1	5	1	0.0413344	0.135464	0.0663247
64.5239	40.023	Stroma HG Cancer	12	33	15	30	12	4	14	2	0	4	0	0.145546	0.273913	2.3793e-13
65.6416	47.9446	Stroma HG Cancer	6	23	13	10	34	15	13	0	0	0	2	0.146595	0.207946	0.015408
75.8965	55.8857	HG Cancer	2	2	6	3	0	0	2	0	3	0	6	9.9943e-14	0.0192402	0.476678
57.6612	69.7485	Stroma HG Cancer	6	6	5	5	6	30	18	0	2	0	1	0.152007	0.122487	0.0165068
67.9161	61.8269	HG Cancer	0	2	0	0	1	0	0	2	0	0	1	5.34477e-13	0.0164571	0.48391
62.7984	54.8857	Stroma HG Cancer	3	2	5	1	8	3	10	0	2	4	2	0.0634858	0.0882453	0.200863
52.5435	58.8465	HG Cancer	1	10	6	3	9	2	3	0	2	3	3	0.0214396	0.0741547	0.357608
63.3671	57.8465	Stroma HG Cancer	2	14	7	7	5	5	28	0	0	0	2	0.00173943	0.039702	0.00889148
57.1122	48.9249	Stroma HG Cancer	18	50	40	24	16	16	28	0	2	6	2	0.183804	0.286594	0.0126733
54.8376	50.9053	Stroma HG Cancer	16	37	40	18	36	42	29	0	2	21	0	0.219392	0.228152	0.0114553
62.2298	61.8269	Stroma HG Cancer	3	5	16	0	10	8	8	0	3	0	0	0.035203	0.054973	0.0518797
55.9749	44.9642	Stroma HG Cancer	6	18	15	10	34	9	8	1	8	1	7	0.0098837	0.0878292	0.407016
55.3867	55.8661	Stroma HG Cancer	13	31	11	11	23	4	13	0	2	6	2	0.0548582	0.153163	0.0691902
66.7788	63.8073	HG Cancer	0	1	1	1	2	0	0	0	1	0	6	4.43101e-14	0.0221294	0.419837
53.7004	48.9249	Stroma HG Cancer	4	29	17	15	24	4	17	0	4	6	1	0.0824155	0.218816	0.0916181
68.4847	56.8661	Stroma HG Cancer	3	8	0	0	3	6	8	0	3	2	3	0.00306875	0.0523532	0.351745
59.9553	55.8661	HG Cancer	7	5	7	7	12	4	1	0	1	4	0	0.0987022	0.142391	0.0100508
50.8376	65.7681	HG Cancer	0	5	4	5	4	0	4	0	1	5	2	0.0276917	0.0394551	0.499153
51.4063	68.7485	HG Cancer	1	5	3	2	8	2	4	1	1	1	1	0.036818	0.0767873	0.223028
54.2494	57.8465	HG Cancer	9	29	21	21	28	4	4	1	6	3	3	0.0825598	0.17222	0.116541
57.6612	61.8073	Stroma HG Cancer	4	22	24	24	40	4	9	0	6	25	0	0.0789393	0.160982	0.0248121
66.2298	41.023	Lymphocytes	7	13	10	7	10	2	8	0	4	8	0	0.0771515	0.101324	0.0216814
67.9357	42.0034	Stroma HG Cancer	32	38	49	18	14	26	24	0	0	21	0	0.246449	0.188819	2.1995e-13
58.818	55.8661	HG Cancer	1	0	2	3	2	1	2	0	0	1	0	0.0583853	0.0677316	0.0388133
51.4063	48.9249	HG Cancer	4	2	5	6	9	1	2	0	1	4	2	0.0491715	0.0835252	0.325093
59.3867	48.9249	Lymphocytes	2	1	4	2	5	1	2	0	2	1	1	0.01513	0.129232	6.58431e-14
67.3671	44.9838	Stroma HG Cancer	28	56	38	18	38	63	49	0	0	7	4	0.102544	0.154268	0.00592689
67.9161	55.8857	Stroma HG Cancer	2	5	4	1	6	3	8	0	1	3	1	0.0544667	0.0264686	0.101325
44.5827	48.9249	HG Cancer	1	6	6	5	5	1	3	0	2	0	0	0.0242413	0.107137	0.0279331
59.9553	53.8857	HG Cancer	2	7	4	9	3	1	1	0	0	4	0	0.0386884	0.109562	0.0746388
47.9945	42.9838	HG Cancer	1	8	13	7	9	1	9	0	3	3	3	0.032874	0.10665	0.27828
71.3475	47.9446	LG Cancer	0	2	4	4	4	5	0	1	2	0	2	0.00368463	0.0578775	0.379817
48.5631	49.9249	Stroma HG Cancer	26	24	34	26	37	13	37	3	3	5	5	0.140444	0.183748	0.0401296
64.5043	55.8661	Stroma HG Cancer	3	0	1	0	12	0	4	0	0	0	0	0.0101151	0.127413	0.0433082
73.0533	58.8465	HG Cancer	1	2	2	4	5	4	0	1	4	2	2	0.00347051	0.0327083	0.445694
63.3671	53.8857	Stroma HG Cancer	1	3	2	0	3	2	3	0	0	1	1	0.0395769	0.0894185	0.0116028
61.0925	49.9249	HG Cancer	3	3	0	2	1	1	0	0	1	3	0	0.0264238	0.14173	0.0110392
59.3867	41.0034	Stroma HG Cancer	2	10	9	10	15	6	2	0	0	0	1	0.0571178	0.212747	0.0943814
63.3671	61.8269	LG Cancer	2	4	4	4	4	13	4	0	6	0	6	0.00782423	0.0462785	0.431595
58.818	53.8857	HG Cancer	0	3	0	2	3	0	3	0	0	0	1	0.0102238	0.0226938	0.00846927
63.3671	45.9642	Lymphocytes	2	2	1	0	2	0	2	0	1	0	0	0.0320706	0.0512795	2.11257e-13
57.6808	40.023	Stroma HG Cancer	3	5	5	5	5	3	4	0	3	2	1	0.0332731	0.0916822	0.0967461
54.269	47.9446	HG Cancer	4	19	24	18	14	5	10	1	5	3	5	0.0699952	0.134967	0.28117
47.9945	46.9446	HG Cancer	4	7	11	5	6	5	5	0	5	1	2	0.0115706	0.126568	0.254329
46.2886	57.8465	Stroma HG Cancer	17	8	11	2	17	8	8	0	0	6	0	0.113791	0.145536	0.0338734
66.7984	43.9838	Stroma HG Cancer	19	27	29	23	39	27	24	0	3	19	3	0.210102	0.204396	0.00488973
60.5239	42.9838	Stroma HG Cancer	8	10	27	10	22	5	8	0	2	6	0	0.140305	0.232932	0.0240638
66.2102	62.8073	HG Cancer	0	0	0	4	2	0	1	2	5	1	9	0.00179006	0.0180371	0.536885
44.5631	58.8269	Stroma HG Cancer	4	31	39	22	60	8	17	1	0	0	1	0.0518745	0.305752	0.157922
51.9945	40.0034	HG Cancer	5	3	4	6	0	0	7	0	0	1	0	0.0925559	0.0990865	0.0283864
52.5631	46.9446	Stroma HG Cancer	14	32	28	42	32	18	11	1	1	6	0	0.122246	0.298449	0.0508324
57.1122	54.8857	HG Cancer	4	5	10	3	13	1	0	0	2	0	1	0.00253938	0.0709984	0.341957
49.1318	64.7877	HG Cancer	4	14	4	9	7	5	9	0	4	0	9	0.0186081	0.0678917	0.469057
61.6612	52.9053	HG Cancer	2	2	1	1	7	0	4	0	0	0	2	0.0289154	0.0916178	0.248592
53.1318	43.9838	HG Cancer	1	9	6	2	8	2	1	1	0	0	4	0.0065193	0.0912681	0.354765
49.72	41.9838	Stroma HG Cancer	0	9	12	10	4	1	10	0	2	1	0	0.015599	0.115654	0.108079
66.2102	66.7681	HG Cancer	0	2	1	2	1	2	0	2	6	1	11	0.000251804	0.0247055	0.47206
55.9553	56.8661	HG Cancer	8	27	14	13	12	2	10	0	3	7	3	0.101138	0.123352	0.034931
73.6024	61.8269	HG Cancer	1	2	1	1	1	1	2	0	3	1	3	0.00244523	0.0165487	0.489416
44.0141	51.8857	Stroma HG Cancer	4	26	30	27	9	5	13	1	5	2	1	0.10664	0.229761	0.158493
56.5239	69.7485	Stroma HG Cancer	0	3	3	3	2	8	2	0	4	0	2	0.00986859	0.0256771	0.0605757
71.3475	49.9249	Stroma HG Cancer	14	10	7	6	7	11	7	0	4	4	6	0.0381445	0.0687456	0.335199
44.0141	53.8857	Stroma HG Cancer	0	8	9	3	5	3	10	0	2	1	1	0.0307021	0.0315425	0.00499932
50.269	54.8661	Stroma HG Cancer	2	9	7	7	16	7	9	2	2	0	0	0.149907	0.0720592	0.0142318
47.4259	55.8661	Stroma HG Cancer	10	42	36	11	19	19	6	0	4	4	0	0.127877	0.143968	0.0600698
63.3867	40.023	Stroma HG Cancer	24	35	58	26	58	26	24	0	0	9	0	0.221076	0.218934	0.00296706
45.1514	45.9446	HG Cancer	5	5	4	6	6	0	5	0	7	2	6	0.0122347	0.0406924	0.444702
71.3278	61.8269	HG Cancer	0	1	2	0	1	0	0	1	1	0	3	1.52171e-13	0.022092	0.413463
53.1318	47.9446	HG Cancer	1	6	4	6	4	3	1	1	3	1	6	0.0493405	0.0736737	0.393306
55.4063	43.9838	Stroma HG Cancer	5	28	29	24	19	10	21	0	1	4	1	0.124475	0.244782	0.104149
46.269	63.7877	HG Cancer	1	14	13	3	12	4	4	0	2	0	4	0.0151554	0.110532	0.448588
46.8573	48.9249	Stroma HG Cancer	14	30	33	21	28	12	20	0	0	3	2	0.164559	0.318192	0.0598144
53.6808	50.9053	Stroma HG Cancer	3	15	28	15	28	18	18	0	2	8	0	0.127596	0.2403	0.0132825
45.1514	53.8857	HG Cancer	2	3	3	0	4	2	3	0	1	0	1	0.0182911	0.0696276	0.340837
49.1318	54.8661	Stroma HG Cancer	18	4	14	8	16	9	16	0	2	0	0	0.115694	0.118673	0.0198499
65.6416	57.8661	LG Cancer	3	0	4	0	4	2	3	0	3	1	4	0.00336421	0.0579404	0.284983
62.2298	63.8073	Stroma HG Cancer	4	0	9	2	6	2	10	0	0	0	1	0.0670951	0.0693265	0.0650336
67.3475	62.8073	HG Cancer	0	0	0	0	1	1	0	0	1	0	3	6.77398e-14	0.0220058	0.435241
75.3278	56.8661	Stroma HG Cancer	1	1	4	1	1	3	0	1	1	2	5	0.000584449	0.00441795	0.480186
47.4063	65.7681	HG Cancer	0	5	4	3	0	1	4	0	5	0	9	0.00571993	0.0381162	0.555676
46.2886	45.9446	HG Cancer	5	15	13	15	19	0	11	2	3	3	5	0.0239052	0.0859869	0.307422
64.5043	61.8269	HG Cancer	6	8	4	4	9	3	7	0	2	0	4	0.00468076	0.107419	0.261181
59.9553	42.0034	Stroma HG Cancer	42	203	168	96	142	46	44	0	9	24	4	0.226264	0.432449	0.0277856
54.818	56.8661	Stroma HG Cancer	20	14	18	12	20	1	5	0	1	5	0	0.0973149	0.165752	0.0474888
48.5435	65.7681	HG Cancer	3	6	5	5	10	0	5	0	2	2	11	0.00465797	0.0437961	0.551918
49.1318	44.9642	HG Cancer	1	3	1	3	6	1	4	0	1	2	2	0.0308218	0.111943	0.324917
70.7592	58.8465	HG Cancer	1	1	5	1	2	1	2	1	3	0	2	1.90602e-13	0.0459128	0.550352
73.0337	62.8073	HG Cancer	1	3	4	4	4	1	0	0	4	0	7	1.08728e-13	0.0128065	0.498049
65.0729	54.8857	Stroma HG Cancer	7	29	18	8	4	17	14	0	0	0	0	0.137722	0.170256	0.0202846
54.2494	59.8269	Stroma HG Cancer	38	35	20	22	21	4	13	0	0	14	0	0.178936	0.182228	0.0320766
46.2886	55.8661	Stroma HG Cancer	11	25	20	17	7	6	26	0	1	5	0	0.172813	0.190004	0.0109537
70.7788	46.9642	LG Cancer	0	0	1	1	2	1	0	1	1	0	2	0.00468732	0.0570247	0.4982
45.7004	62.7877	HG Cancer	5	16	4	14	12	4	5	0	2	0	9	0.0184737	0.126968	0.276741
50.269	44.9642	HG Cancer	1	8	6	8	7	1	4	0	2	2	1	0.0179479	0.0918159	0.340644
74.1906	54.8857	HG Cancer	1	1	2	2	1	1	0	1	1	0	3	0.0022701	0.0199249	0.40801
71.8965	58.8465	HG Cancer	1	0	0	0	3	2	1	2	5	0	5	5.15656e-14	0.00481019	0.462744
61.0925	40.023	Stroma HG Cancer	20	64	50	28	33	15	21	0	2	10	0	0.209179	0.249641	0.00570503
50.269	52.8857	Stroma HG Cancer	6	10	15	10	8	8	17	0	2	0	0	0.136057	0.142061	0.0131224
47.9945	58.8269	Stroma HG Cancer	6	31	11	21	38	6	17	0	0	6	2	0.121369	0.281106	0.0372141
49.1318	62.8073	HG Cancer	0	1	1	0	3	0	1	0	1	0	1	0.0233897	0.0755488	0.275936
49.1318	58.8269	Stroma HG Cancer	11	42	38	23	27	2	11	0	5	10	0	0.145365	0.262726	0.100148
70.7592	56.8661	Stroma HG Cancer	0	0	1	0	7	2	1	0	2	0	0	0.000938303	0.0176739	0.321812
58.2298	60.8269	HG Cancer	1	8	4	7	9	1	6	0	2	3	2	0.00865399	0.0914394	0.328228
48.5631	45.9446	HG Cancer	0	2	5	9	6	2	1	0	1	0	5	0.0168509	0.126344	0.247476
65.0925	41.0034	Stroma HG Cancer	13	17	19	13	13	8	10	0	0	4	0	0.0535969	0.163991	0.0170455
52.5435	60.8269	HG Cancer	5	6	16	16	9	3	1	0	5	6	1	0.0657245	0.144633	0.247405
53.1122	63.7877	Stroma HG Cancer	36	15	28	14	28	4	18	0	6	15	0	0.122347	0.166671	0.0790774
47.9945	52.8857	Stroma HG Cancer	26	42	47	30	47	21	37	2	12	9	2	0.134882	0.230609	0.00207845
61.0925	47.9446	Lymphocytes	0	2	2	0	4	0	0	0	0	0	0	0.0331261	0.0372028	0.00596046
68.4847	64.7877	HG Cancer	0	2	0	1	1	1	1	0	1	0	5	1.37294e-13	0.0220595	0.413163
43.9945	61.8073	Stroma HG Cancer	0	6	4	4	8	2	10	0	0	2	0	0.0908356	0.091521	0.030355
51.4063	56.8465	Stroma HG Cancer	9	14	7	2	8	13	6	0	0	5	0	0.11511	0.116202	0.0108713
57.1122	46.9446	Stroma HG Cancer	11	24	38	31	34	10	13	0	1	8	0	0.190215	0.251191	0.0418233
57.6612	63.7877	Stroma HG Cancer	6	5	10	5	12	5	9	0	0	4	4	0.135849	0.0983353	0.0325647
57.0925	66.7681	Stroma HG Cancer	14	52	60	14	24	14	28	0	0	4	7	0.0919524	0.196683	0.020461
43.4455	48.9249	HG Cancer	4	28	15	11	23	5	8	1	3	0	0	0.0291626	0.194124	0.223425
72.4651	59.8465	HG Cancer	0	0	1	0	1	1	1	0	5	1	5	0.00545818	0.0279517	0.509205
61.0729	63.8073	Stroma HG Cancer	0	0	8	3	10	2	10	0	0	0	3	0.0199803	0.0213967	0.0141158
55.9553	54.8857	HG Cancer	2	10	4	5	7	1	5	0	1	4	0	0.018095	0.0766736	0.0238406
48.5631	63.7877	HG Cancer	0	1	4	5	7	0	2	0	2	0	2	0.00533085	0.153734	0.336455
50.2494	68.7485	HG Cancer	8	22	27	20	24	4	6	0	3	4	4	0.0372203	0.121669	0.224866
47.9945	60.8073	HG Cancer	5	1	5	5	8	1	0	0	3	2	6	0.0111216	0.078022	0.295378
55.3867	67.7485	Stroma HG Cancer	1	3	4	2	7	4	2	0	0	1	0	0.0466254	0.114238	0.0073435
61.6612	50.9249	HG Cancer	2	1	2	5	5	1	3	0	0	2	0	0.0390358	0.0856219	0.0148157
58.2494	39.023	Stroma HG Cancer	2	0	2	0	5	3	5	0	0	0	0	0.000696841	0.0183432	0.0344532
63.9357	60.8269	Stroma HG Cancer	1	10	15	14	5	7	9	0	1	0	2	0.0432162	0.177948	0.184054
62.2298	47.9446	Lymphocytes	1	1	0	0	1	0	1	0	0	1	0	0.0124055	0.0566067	0.0217338
52.5631	44.9642	HG Cancer	5	13	11	13	14	1	11	0	1	1	0	0.0775923	0.206632	0.190733
46.2886	43.9642	HG Cancer	1	2	9	4	2	0	1	1	4	1	9	0.00883501	0.0376258	0.487908
66.7788	65.7877	HG Cancer	0	0	1	0	2	1	0	1	6	0	4	2.60301e-14	0.0146295	0.504475
55.9749	39.023	Stroma HG Cancer	1	8	9	3	4	3	6	0	1	1	2	0.0262056	0.0445717	0.0106528
63.9357	48.9446	Stroma HG Cancer	1	6	6	2	9	4	5	0	1	0	0	0.0692439	0.136003	0.0313914
59.3867	54.8857	HG Cancer	0	3	0	1	4	2	8	0	3	2	0	0.0337401	0.0210154	0.0246792
70.2102	45.9642	LG Cancer	3	2	4	2	3	4	6	2	3	1	4	0.00394969	0.0415291	0.535651
51.4063	64.7877	HG Cancer	0	3	1	3	3	0	1	0	4	1	5	0.00219933	0.0310213	0.539767
72.4847	49.9446	HG Cancer	1	4	1	5	5	0	5	0	0	1	4	0.00214199	0.0335435	0.538205
47.4259	57.8465	Stroma HG Cancer	1	1	0	1	4	2	2	0	0	0	0	0.045451	1.45638e-13	0.00972161
58.818	47.9446	Stroma HG Cancer	11	36	52	35	12	6	9	0	1	13	0	0.14042	0.215286	0.00425768
61.6612	44.9642	Lymphocytes	12	10	2	5	4	4	2	0	0	5	0	0.133629	0.0749845	0.00466809
51.9749	65.7681	HG Cancer	0	7	3	2	4	1	1	1	1	0	1	0.0107983	0.0693464	0.368918
58.2298	66.7681	Stroma HG Cancer	3	0	15	0	15	9	6	0	3	0	0	0.0112783	2.27147e-13	0.0102171
65.6416	69.7485	HG Cancer	0	1	0	1	2	0	2	0	5	1	4	0.000744493	0.0257022	0.396367
61.0925	61.8073	Stroma HG Cancer	0	0	5	0	3	0	8	0	0	0	3	0.00527158	4.38856e-13	0.0777411
58.2298	62.8073	HG Cancer	3	3	5	5	9	1	4	1	5	0	3	1.55922e-12	0.0938514	0.330597
66.2102	54.8857	Stroma HG Cancer	2	1	1	1	7	3	3	0	0	1	0	0.0356803	0.0932638	0.0140056
59.9357	67.7681	Stroma HG Cancer	2	4	8	2	6	11	8	0	0	0	2	0.00717681	0.111573	0.0466845
63.3867	42.0034	Stroma HG Cancer	7	9	5	12	19	18	7	0	2	2	2	0.0922668	0.18754	2.57667e-13
46.8573	42.9838	HG Cancer	1	3	4	1	5	2	1	2	3	0	7	3.22615e-14	0.0249389	0.462693
54.2494	67.7485	Stroma HG Cancer	13	19	13	21	25	23	17	0	2	2	0	0.120882	0.160737	0.0248894
53.7004	46.9446	HG Cancer	5	23	11	9	21	4	4	0	3	3	1	0.0886064	0.195724	0.216162
71.9161	50.9249	HG Cancer	3	0	6	2	6	3	4	2	9	0	8	2.80264e-14	0.0208299	0.44802
46.8573	60.8073	Stroma HG Cancer	24	42	39	45	45	18	27	0	6	15	0	0.108168	0.188396	0.167101
65.6612	45.9642	HG Cancer	1	4	9	1	14	6	0	0	1	6	0	0.0574799	0.112017	1.03965e-13
61.6612	41.0034	Stroma HG Cancer	38	48	73	23	50	36	13	0	2	2	0	0.171421	0.314309	0.00371562
70.2102	47.9446	Stroma HG Cancer	0	10	16	5	42	37	26	5	5	0	0	0.00964904	0.162194	0.287598
69.622	60.8269	HG Cancer	0	3	0	3	1	3	1	1	5	1	3	0.0114104	0.0382189	0.380773
63.3671	43.9838	Lymphocytes	1	2	1	1	3	0	0	0	1	0	0	0.0497578	0.0631821	1.57241e-13
61.0925	53.8857	Stroma HG Cancer	12	41	35	21	20	4	21	0	1	5	2	0.0712313	0.172	0.116913
71.9161	54.8857	HG Cancer	0	2	1	1	1	4	0	0	5	1	4	0.0104472	0.00439646	0.539528
69.0729	49.9249	Stroma HG Cancer	16	18	22	16	13	20	3	0	3	1	0	0.0507429	0.238515	0.0879271
72.4847	51.9249	HG Cancer	1	1	1	3	1	1	1	0	6	0	4	5.60864e-14	0.0230212	0.531911
70.7592	62.8073	HG Cancer	0	0	0	0	0	1	3	1	2	0	7	1.76133e-13	0.0217362	0.485417
56.5239	55.8661	HG Cancer	4	16	7	4	10	3	2	0	3	2	0	0.0126199	0.110598	0.192171
53.6808	62.8073	Stroma HG Cancer	16	9	9	2	26	12	16	0	2	9	0	0.0916811	0.0897106	0.0601608
54.818	62.8073	Stroma HG Cancer	4	2	2	4	8	1	9	0	1	4	2	0.0478643	0.0978928	0.208608
71.8965	60.8269	HG Cancer	0	1	1	1	1	0	1	0	1	1	3	0.00395776	0.0289832	0.5094
63.3671	59.8465	Stroma HG Cancer	8	2	8	5	6	10	24	0	0	0	2	5.45138e-13	0.0180773	0.0422595
73.622	59.8465	HG Cancer	0	3	2	0	3	2	0	0	2	0	9	0.000648596	0.0191869	0.515585
70.1906	57.8661	HG Cancer	0	0	2	2	3	0	4	0	2	0	8	4.20303e-13	0.0201452	0.411457
54.8376	48.9249	Stroma HG Cancer	10	24	28	18	20	20	18	0	3	8	2	0.0838812	0.228796	0.0584878
67.9161	53.8857	Stroma HG Cancer	3	6	4	1	2	2	7	0	1	0	1	0.00256247	0.078593	0.0374271
53.1318	40.0034	HG Cancer	1	3	3	2	1	1	4	0	2	1	1	0.0615694	0.110248	0.133767
48.5631	47.9446	Stroma HG Cancer	26	47	62	38	30	18	17	0	5	5	5	0.187478	0.267411	0.0556746
63.9357	64.7877	HG Cancer	1	0	1	0	2	3	0	1	1	0	4	1.0507e-13	0.0141719	0.408118
50.269	64.7877	HG Cancer	1	6	7	10	11	3	3	0	5	4	9	0.0122465	0.0654078	0.402791
42.2886	56.8465	HG Cancer	1	2	0	5	4	1	2	0	0	0	2	0.0164003	0.0766257	0.370073
58.2298	70.7289	Stroma HG Cancer	2	7	16	0	14	14	40	0	0	2	0	0.0239624	0.0683411	0.0184167
67.3475	54.8857	Stroma HG Cancer	3	3	4	3	8	3	5	0	0	1	1	0.012053	0.0332189	0.0887461
64.5043	59.8465	Stroma HG Cancer	2	3	2	0	6	9	10	0	1	0	2	4.82495e-13	0.0809971	0.0669203
56.5435	43.9838	Stroma HG Cancer	19	58	71	57	47	44	19	0	3	2	0	0.0960348	0.273744	0.101785
58.818	49.9249	Lymphocytes	7	9	9	13	5	3	8	0	4	10	1	0.105258	0.130564	0.024585
62.7984	42.9838	Stroma HG Cancer	8	9	2	6	13	11	14	0	0	6	0	0.109428	0.122949	0.00412933
54.2494	63.7877	Stroma HG Cancer	32	24	25	10	21	10	24	0	1	9	3	0.213342	0.119752	0.022667
59.3867	52.9053	HG Cancer	1	6	10	4	13	0	9	0	2	4	3	0.0414751	0.098727	0.297241
67.3671	43.0034	Stroma HG Cancer	9	47	33	19	54	16	19	0	5	12	0	0.168641	0.215523	0.0251453
70.2102	49.9249	Stroma HG Cancer	3	2	4	5	6	11	4	0	0	0	1	0.0117189	0.11475	0.078352
53.6808	56.8661	HG Cancer	5	14	15	12	12	5	8	2	5	3	5	0.0246481	0.111425	0.331779
57.6612	57.8465	Stroma HG Cancer	4	7	5	9	16	4	2	0	2	4	4	0.0347349	0.0819054	0.342741
60.5239	44.9642	Lymphocytes	10	29	53	28	22	7	11	0	3	6	0	0.0794396	0.297599	0.0162805
49.1318	50.9053	Stroma HG Cancer	13	31	31	19	29	6	15	2	2	11	2	0.162227	0.227448	0.0216688
50.8376	55.8661	Stroma HG Cancer	11	20	14	11	18	11	15	0	1	0	0	0.136521	0.162011	0.017381
59.3671	66.7681	Stroma HG Cancer	3	4	4	6	10	3	10	0	1	1	0	0.000522657	0.0800493	0.0110369
47.4259	43.9642	HG Cancer	0	3	4	4	5	1	1	0	1	2	3	0.00728585	0.065774	0.361796
66.7984	47.9446	Stroma HG Cancer	8	3	8	4	21	18	16	0	0	3	2	0.081466	0.18371	0.03449
73.0533	46.9642	LG Cancer	2	3	3	5	5	0	5	0	2	0	2	0.0228706	0.074717	0.350586
58.2494	42.9838	Stroma HG Cancer	8	21	29	28	52	18	22	0	1	4	3	0.0790111	0.263936	0.0583208
58.2494	44.9642	Stroma HG Cancer	30	81	76	45	64	9	15	0	3	4	0	0.161655	0.372488	0.00980051
49.1318	56.8465	Stroma HG Cancer	16	26	18	14	37	19	38	0	2	4	0	0.146418	0.168267	0.00376653
65.0729	60.8269	HG Cancer	5	5	9	5	5	6	7	0	4	1	5	0.0244095	0.0346794	0.229127
61.0729	65.7877	Stroma HG Cancer	4	6	6	4	7	20	14	0	1	2	0	0.0942897	0.122027	0.0185359
69.0729	51.9053	LG Cancer	2	2	2	6	4	8	4	0	3	0	2	0.00396131	0.0408211	0.364508
65.6416	65.7877	HG Cancer	0	2	0	1	1	0	0	2	2	0	4	0.000648026	0.0210847	0.415979
65.0729	50.9249	HG Cancer	3	3	3	5	3	2	5	0	0	2	1	0.0302174	0.115485	0.0845077
50.8376	45.9642	HG Cancer	10	27	28	37	46	10	16	0	6	6	0	0.0882624	0.264176	0.178853
70.1906	63.8073	HG Cancer	0	3	2	0	0	0	1	0	5	1	4	0.00167022	0.0237484	0.49365
73.622	51.9249	HG Cancer	0	0	3	0	0	0	1	0	2	0	1	7.97753e-14	0.011975	0.412713
54.818	64.7877	Stroma HG Cancer	0	5	8	3	8	5	6	0	0	8	0	0.10013	0.122461	0.0198991
74.7592	53.9053	HG Cancer	0	2	0	2	1	0	0	1	3	0	0	0.000215438	0.0165957	0.401299
69.0533	61.8269	HG Cancer	0	0	0	3	3	0	1	0	1	1	0	0.000416139	0.0285388	0.392561
60.5239	46.9446	Lymphocytes	4	3	1	1	5	1	1	0	1	1	0	0.0325188	0.0496972	0.00265234
60.5239	60.8269	Stroma HG Cancer	9	12	12	3	12	6	21	0	0	3	0	0.0717254	0.108203	1.85477e-13
46.8573	50.9053	Stroma HG Cancer	7	10	26	5	13	5	14	0	2	4	0	0.183203	0.15981	0.0242791
52.5631	42.9838	HG Cancer	3	15	15	10	20	2	7	1	4	2	6	0.0169515	0.119419	0.348949
65.0729	48.9446	Stroma HG Cancer	9	16	5	5	19	21	21	0	0	0	2	0.066729	0.136168	0.0196407
67.9357	47.9446	Stroma HG Cancer	3	8	7	6	17	24	21	0	3	1	0	0.027418	0.105803	0.0407346
58.2494	56.8661	HG Cancer	2	17	20	16	10	4	7	0	3	4	1	0.0823948	0.157194	0.102367
52.5435	68.7485	Stroma HG Cancer	16	7	19	9	21	33	16	0	0	5	2	0.148146	0.141403	0.0276129
51.9749	53.8857	Stroma HG Cancer	37	47	47	47	26	24	37	0	5	0	0	0.158665	0.144039	4.28422e-13
62.7984	56.8661	Stroma HG Cancer	0	12	18	3	3	3	3	0	3	3	0	0.0871852	0.0865147	0.0346972
55.9749	48.9249	Stroma HG Cancer	61	51	61	56	47	37	30	2	2	21	0	0.218587	0.253684	0.0110128
58.7984	59.8269	HG Cancer	0	4	2	0	6	1	0	0	1	0	0	0.0286877	0.100363	0.0544528
65.0729	56.8661	Stroma HG Cancer	0	7	3	1	1	14	1	0	0	0	1	2.03266e-13	2.81024e-13	0.0566676
46.8573	56.8465	Stroma HG Cancer	15	12	21	12	22	3	30	0	0	2	3	0.132977	0.146555	0.0188335
55.4063	40.023	HG Cancer	1	11	5	1	3	1	1	0	1	1	1	0.0618095	0.11473	0.0129365
64.5043	47.9446	HG Cancer	5	9	14	7	10	7	9	0	4	4	0	0.157892	0.108348	0.00179607
52.5435	48.9249	HG Cancer	3	9	8	6	12	1	4	1	2	4	1	0.0374408	0.0910712	0.129108
65.6416	49.9249	Stroma HG Cancer	1	3	4	3	3	6	3	0	0	1	1	0.0432632	0.101743	0.00390087
65.0925	44.9838	Lymphocytes	6	4	5	1	6	2	3	0	0	6	0	0.0841305	0.051843	0.0042767
54.8376	42.9838	Stroma HG Cancer	2	15	15	8	13	4	10	0	0	6	1	0.102594	0.224501	0.167797
57.0925	58.8465	Stroma HG Cancer	6	5	7	9	12	4	2	0	0	1	2	0.0971689	0.162161	0.079108
67.3475	60.8269	HG Cancer	1	0	2	2	2	0	2	0	5	0	7	0.00321419	0.0247104	0.5263
63.9553	42.9838	Lymphocytes	4	2	4	0	5	4	2	0	0	3	0	0.0799165	0.0939513	0.00196496
55.4063	45.9642	Stroma HG Cancer	14	29	31	21	34	4	13	0	6	4	1	0.0686662	0.177968	0.186653
61.6612	54.8857	Stroma HG Cancer	10	6	0	6	10	4	11	0	0	0	0	0.0650373	0.18555	0.0145305
44.5631	62.7877	Stroma HG Cancer	8	7	13	8	9	3	16	0	3	7	1	0.161421	0.181947	0.0944185
59.3671	60.8269	Stroma HG Cancer	7	33	37	16	40	5	18	0	7	2	2	0.0711231	0.22031	0.0458432
71.3475	55.8857	HG Cancer	0	0	2	1	2	1	1	1	2	1	1	0.00088209	0.0145034	0.550908
72.4847	47.9446	Stroma HG Cancer	5	7	10	5	6	5	2	0	5	4	2	0.0251858	0.0817882	0.470253
60.5043	70.7289	Stroma HG Cancer	3	2	6	2	2	17	5	0	0	2	0	0.108928	0.059176	0.0755233
73.622	53.9053	HG Cancer	1	1	1	1	2	1	0	1	1	0	1	0.00364389	0.00822679	0.242194
48.5631	51.9053	Stroma HG Cancer	3	8	3	3	12	7	16	0	2	4	0	0.12862	0.170311	0.0144073
48.5631	61.8073	HG Cancer	1	4	10	15	16	0	4	1	4	2	2	0.0457975	0.15959	0.4258
45.72	46.9446	HG Cancer	5	20	19	6	13	2	2	0	2	3	0	0.0616234	0.142017	0.196779
55.9553	66.7681	Stroma HG Cancer	2	1	3	2	2	1	2	0	0	0	0	0.0923676	0.0898677	2.67048e-13
59.3671	64.7877	Stroma HG Cancer	0	9	6	0	3	6	12	0	0	0	3	2.57191e-13	0.0217462	0.0207598
43.4455	46.9446	HG Cancer	7	24	36	29	26	3	5	0	3	4	0	0.114195	0.285162	0.0917151
62.2102	67.7681	Stroma HG Cancer	3	0	1	0	0	5	2	0	0	0	0	0.0966855	0.00548264	0.0521798
47.4259	59.8269	Stroma HG Cancer	10	16	11	16	19	2	16	0	3	2	0	0.0807031	0.204187	0.0659228
49.7004	43.9642	HG Cancer	2	7	7	6	8	6	4	0	4	2	2	0.0186738	0.09981	0.307146
59.9357	63.7877	Stroma HG Cancer	5	2	2	7	0	7	7	0	0	0	0	3.15063e-13	0.0580206	0.0347575
103.93	57.8269	Non-cancer glands	1	2	3	0	3	1	1	0	1	2	2	0.0120873	8.51601e-14	3.29506e-14
97.1067	47.9249	Non-cancer glands	4	1	1	1	1	5	1	0	0	4	3	0.154609	4.82124e-13	9.18219e-14
94.2439	68.7289	Stroma LG Cancer	0	6	11	2	13	10	6	0	0	0	2	0.0707983	1.73131e-13	0.00719961
112.46	48.9249	Non-cancer glands	1	5	6	1	3	1	1	0	6	3	1	3.96867e-12	1.29989e-13	0.29294
113.597	50.9053	Non-cancer glands	1	2	0	1	1	0	2	0	1	2	0	0.0392338	7.27926e-13	0.209656
103.93	40.0034	Non-cancer glands	1	2	1	0	2	0	0	0	2	1	0	4.76187e-13	1.17256e-13	0.217871
90.8322	48.9053	Non-cancer glands	0	1	1	1	2	5	1	0	1	1	0	0.0616239	0.0686865	1.44842e-13
87.989	59.8073	Stroma LG Cancer	0	0	2	0	2	0	3	0	2	0	0	1.64573e-11	6.06464e-14	2.88338e-12
91.9694	58.8269	Stroma LG Cancer	0	0	0	2	6	10	3	0	0	0	2	4.49316e-13	8.24591e-14	0.0251338
113.597	52.8857	Stroma LG Cancer	1	0	4	1	4	1	0	0	1	1	1	0.0261818	1.47676e-13	0.0386935
98.7929	68.7289	Stroma LG Cancer	2	4	0	3	9	7	6	0	0	2	1	0.107598	2.87936e-13	0.0584987
111.322	46.9446	Stroma LG Cancer	0	2	5	1	4	1	3	0	1	1	7	1.91378e-13	5.04495e-14	6.02919e-14
100.518	40.0034	Non-cancer glands	0	4	3	1	5	6	3	0	1	3	2	0.0943038	1.91925e-13	0.0880077
102.205	68.7289	Stroma LG Cancer	0	6	7	1	6	13	7	0	3	6	0	0.0491678	6.70638e-14	0.0744491
95.9498	69.7093	Stroma LG Cancer	5	10	10	5	21	18	9	2	4	4	0	0.068056	0.0873986	0.060021
101.067	56.8465	Non-cancer glands	0	0	0	1	2	2	0	1	0	2	0	0.0615482	2.69228e-13	2.02491e-13
84.0086	54.8465	Stroma LG Cancer	0	0	4	0	0	3	2	2	2	2	2	0.0820836	4.66128e-13	0.0160215
111.891	57.8465	Stroma LG Cancer	0	0	0	3	7	0	1	0	0	4	0	1.50137e-12	1.34006e-13	7.48999e-14
97.6557	56.8465	Stroma LG Cancer	1	0	3	0	4	1	0	0	0	0	0	0.0647461	2.67806e-13	3.02886e-13
102.773	57.8269	Stroma LG Cancer	0	1	1	0	3	4	2	0	0	1	1	0.00733782	7.26917e-14	0.000665747
104.499	56.8465	Non-cancer glands	0	0	2	0	2	2	2	0	0	1	0	0.00200971	1.2814e-13	1.74223e-13
110.165	66.7485	Stroma LG Cancer	0	0	2	6	2	0	2	0	6	2	0	2.15915e-13	2.32497e-13	0.075019
97.6753	42.9838	Non-cancer glands	0	1	1	0	3	6	4	0	3	4	1	0.0912163	2.01629e-13	0.0441794
100.499	57.8269	Non-cancer glands	1	2	5	0	3	9	4	0	0	2	0	0.219243	9.4624e-13	7.81293e-14
108.46	65.7681	Stroma LG Cancer	0	6	2	0	8	0	2	4	0	0	2	0.0047094	1.08013e-13	0.0120554
105.048	67.7485	Stroma LG Cancer	2	3	6	0	2	10	5	0	2	0	5	0.00024332	2.7618e-13	0.0718824
111.322	48.9249	Stroma LG Cancer	1	4	1	1	3	2	4	1	2	8	1	0.102498	1.6844e-13	0.0107805
104.499	41.0034	Stroma LG Cancer	0	1	1	1	0	1	0	1	0	2	2	4.91428e-13	1.49287e-13	0.0591613
107.911	44.9642	Stroma LG Cancer	1	7	4	1	1	0	1	0	0	4	1	0.0358255	1.07417e-13	0.0809169
103.93	53.8661	Stroma LG Cancer	1	0	2	1	1	4	2	0	0	8	2	0.165695	3.86094e-13	0.00587371
111.322	60.8073	Stroma LG Cancer	0	5	2	2	2	0	7	0	2	2	2	1.25848e-13	8.76988e-14	0.0195351
103.362	48.9249	Stroma LG Cancer	5	6	5	7	9	6	4	1	4	2	0	0.0922685	6.00082e-13	8.9393e-14
92.538	67.7289	Stroma LG Cancer	0	4	4	5	14	1	4	0	4	1	2	0.0112574	2.24322e-13	0.146939
94.8322	43.9642	Stroma LG Cancer	0	1	6	2	4	7	3	0	6	4	1	0.0278007	2.67795e-13	3.61209e-14
105.636	42.9838	Stroma LG Cancer	1	0	2	0	5	2	2	0	0	0	0	2.38106e-13	9.27319e-14	0.0095081
106.773	48.9249	Stroma LG Cancer	0	0	4	0	1	2	0	0	1	1	0	0.0457126	1.80907e-13	0.00794579
99.9302	60.8073	Stroma LG Cancer	0	0	5	4	19	9	4	0	5	2	4	0.0112697	1.61597e-13	9.02141e-14
101.656	43.9642	Stroma LG Cancer	0	2	2	2	6	13	2	1	4	2	1	0.0426286	1.31802e-13	2.10844e-14
105.616	64.7681	Stroma LG Cancer	0	2	5	2	5	7	9	0	0	2	7	0.0166036	7.45718e-14	0.0725674
110.185	48.9249	Non-cancer glands	1	0	2	0	1	0	0	1	2	2	1	0.0452424	2.76217e-13	1.97714e-13
99.3616	61.7877	Stroma LG Cancer	1	0	4	4	3	1	7	0	0	7	1	0.116207	2.03184e-13	5.01389e-13
94.2439	50.9053	Non-cancer glands	1	1	0	0	0	1	1	0	0	2	0	0.0567164	0.0104556	0.00373376
105.067	47.9249	Stroma LG Cancer	1	0	0	0	3	0	0	0	3	1	0	0.108134	1.8314e-13	1.51631e-12
89.6949	62.7681	Stroma LG Cancer	0	1	0	0	4	1	3	0	1	1	1	7.72994e-13	1.53645e-13	0.0653543
102.224	44.9642	Stroma LG Cancer	4	1	3	2	2	4	0	1	0	0	0	0.0862333	0.0256687	7.31285e-14
107.911	62.7877	Stroma LG Cancer	0	1	1	7	1	1	3	0	1	1	0	1.32803e-11	1.18692e-13	0.0334485
86.2831	50.8857	Non-cancer glands	1	0	1	1	1	1	0	0	0	0	0	4.12571e-13	7.60468e-13	0.00557841
106.773	44.9642	Non-cancer glands	0	0	0	0	0	0	0	0	4	0	1	4.07804e-13	1.73124e-13	0.308419
96.5184	64.7681	Stroma LG Cancer	0	0	1	0	2	2	1	0	0	1	2	0.0220792	3.99148e-13	0.0206164
111.322	56.8465	Stroma LG Cancer	0	0	9	2	2	0	0	0	5	0	2	9.65427e-13	1.78227e-13	0.00601327
103.93	41.9838	Stroma LG Cancer	0	1	2	4	5	2	1	2	0	1	0	0.0277125	2.05215e-13	0.000435022
94.8125	67.7289	Stroma LG Cancer	0	5	5	2	4	16	5	0	4	0	4	0.0139097	2.63633e-13	0.030733
93.6753	59.8073	Non-cancer glands	0	2	2	2	0	4	6	0	2	2	0	0.0253138	0.00187639	0.400458
99.3812	49.9053	Non-cancer glands	2	0	3	3	1	6	0	1	0	2	4	0.0933617	0.0379375	8.97613e-14
94.2439	58.8269	Non-cancer glands	0	1	0	0	4	0	1	0	0	1	1	0.0149762	0.00990542	0.297274
102.793	43.9642	Non-cancer glands	0	1	3	3	3	3	1	0	1	1	1	0.0743535	0.0294328	3.58019e-14
97.0871	59.8073	Stroma LG Cancer	0	2	2	1	2	4	5	0	4	0	0	2.63939e-13	1.3554e-13	0.0133059
114.165	51.9053	Stroma LG Cancer	1	0	0	3	4	1	0	0	6	4	0	0.0319831	1.64559e-13	0.140316
98.2243	51.8857	Stroma LG Cancer	1	1	2	1	1	2	2	0	0	0	0	3.32895e-13	2.24382e-13	3.05718e-14
98.2243	67.7289	Stroma LG Cancer	0	5	10	5	12	5	9	0	2	0	0	8.89164e-13	0.000943984	0.0141577
103.362	56.8465	Stroma LG Cancer	0	0	3	3	6	3	9	0	3	3	0	0.00645708	1.36212e-13	0.00886069
103.362	50.9053	Non-cancer glands	2	2	1	2	2	6	1	1	2	1	1	0.0435034	0.0183099	3.77254e-14
98.7929	56.8465	Non-cancer glands	9	0	6	0	7	14	4	0	1	4	0	0.138848	0.0143147	5.66021e-14
106.205	45.9446	Non-cancer glands	1	0	0	1	3	2	1	0	0	0	2	0.0796258	0.0144454	0.0967395
103.342	62.7877	Stroma LG Cancer	0	2	0	0	2	5	0	0	0	0	4	2.10949e-13	9.74927e-14	3.39817e-13
90.2635	59.8073	Stroma LG Cancer	0	0	2	0	4	3	3	0	0	2	0	1.12675e-11	9.16735e-14	0.0216055
95.3812	62.7877	Stroma LG Cancer	0	1	1	0	7	6	1	0	0	1	0	0.0749447	1.52633e-13	0.017579
110.185	56.8465	Stroma LG Cancer	0	1	7	1	1	0	1	2	2	0	0	4.94136e-13	1.05154e-13	1.50801e-13
88.5576	54.8465	Non-cancer glands	0	2	0	0	3	0	2	0	2	0	0	0.00227702	0.0196417	0.00798144
110.185	46.9446	Stroma LG Cancer	1	1	3	2	2	3	1	0	0	3	0	0.0156169	8.6758e-14	0.00681066
105.067	41.9838	Stroma LG Cancer	0	0	7	4	4	1	1	0	1	1	1	0.031421	2.14854e-12	0.023023
101.636	65.7485	Stroma LG Cancer	0	0	1	1	0	2	0	0	0	0	4	5.55011e-14	6.06478e-14	0.00693763
99.9498	50.9053	Stroma LG Cancer	5	0	1	1	3	2	4	0	1	1	0	0.0805148	0.0166592	4.63916e-14
86.8518	63.7681	Non-cancer glands	0	0	3	0	3	0	3	0	2	3	3	0.0501842	6.60001e-13	0.292039
94.2439	64.7681	Non-cancer glands	0	0	1	1	4	1	1	0	1	0	1	0.027137	2.24648e-13	0.159371
100.499	65.7485	Non-cancer glands	1	2	6	2	3	6	2	0	1	1	2	3.62637e-13	1.28842e-13	0.0470726
84.0086	50.8857	Stroma LG Cancer	0	0	3	0	2	1	3	0	1	1	1	5.93136e-13	1.01864e-13	0.00677239
114.734	60.8073	Stroma LG Cancer	2	0	2	2	4	6	4	0	2	2	0	0.00755129	2.04935e-13	0.0982526
95.9694	43.9642	Non-cancer glands	0	0	0	0	3	2	2	0	1	1	0	0.0399001	1.63248e-13	1.20647e-13
90.8322	66.7485	Non-cancer glands	1	1	1	0	3	1	2	0	3	1	2	0.0563253	2.14055e-13	0.221481
109.028	66.7485	Stroma LG Cancer	0	1	0	1	3	1	0	0	1	0	0	0.0119661	1.74124e-13	0.00356663
105.636	46.9446	Stroma LG Cancer	1	0	0	0	0	0	0	0	0	1	0	0.00319863	3.49991e-13	0.0268282
101.636	63.7681	Stroma LG Cancer	2	2	0	2	3	8	3	0	0	6	2	0.178457	0.00735174	0.0272581
95.9498	65.7485	Stroma LG Cancer	0	1	7	0	0	4	1	0	0	0	1	1.1971e-12	1.36875e-13	0.0161907
99.3812	47.9249	Stroma LG Cancer	2	0	0	0	2	8	0	0	2	1	2	0.0106202	1.60999e-13	6.32902e-14
102.224	54.8661	Non-cancer glands	2	2	6	4	8	12	2	0	2	1	2	0.0698262	0.00496858	4.92123e-13
107.342	49.9053	Stroma LG Cancer	0	2	6	1	0	0	5	0	0	0	1	0.0423941	2.12765e-12	0.0140963
107.891	66.7485	Stroma LG Cancer	0	4	2	4	0	2	6	2	0	3	0	2.3701e-12	1.75687e-13	0.00733911
95.9498	57.8269	Non-cancer glands	0	0	0	0	2	1	0	0	0	0	0	0.0175185	3.08186e-13	0.34265
114.165	55.8661	Stroma LG Cancer	0	3	8	2	2	0	2	2	2	2	3	1.04028e-12	1.25114e-13	2.70261e-13
111.322	58.8269	Stroma LG Cancer	0	0	1	0	3	1	0	0	0	0	1	0.0393534	1.51619e-13	0.00987573
109.048	62.7877	Stroma LG Cancer	0	1	3	0	4	1	3	0	0	1	0	2.96251e-12	2.51542e-13	0.0319218
94.8125	59.8073	Non-cancer glands	0	2	1	0	1	2	0	0	0	2	0	0.141418	2.06852e-13	0.0606074
103.911	67.7289	Stroma LG Cancer	2	0	2	2	8	17	6	0	8	0	4	0.0645102	0.00826577	0.290448
85.7145	51.8857	Stroma LG Cancer	0	0	0	1	0	0	1	0	0	0	1	4.72199e-13	1.93969e-13	2.0887e-13
110.185	44.9642	Stroma LG Cancer	0	10	2	2	10	6	3	0	0	2	0	4.02259e-13	1.02906e-13	1.36384e-13
110.185	54.8661	Stroma LG Cancer	0	0	4	0	4	0	4	0	0	2	4	0.0279679	1.12106e-11	5.59268e-13
96.5184	68.7289	Stroma LG Cancer	0	2	5	2	7	19	12	0	0	2	2	0.0462483	1.77128e-12	0.05942
108.479	57.8465	Stroma LG Cancer	0	0	3	1	1	11	2	0	2	4	0	0.215459	2.69089e-13	0.0564106
108.479	59.8269	Stroma LG Cancer	1	1	2	0	0	1	1	0	3	0	0	0.0109192	2.19471e-13	0.302968
109.616	51.9053	Stroma LG Cancer	1	0	0	1	2	0	1	0	0	0	0	2.51151e-13	8.28125e-14	0.020551
84.0086	52.8661	Stroma LG Cancer	2	2	0	2	2	3	5	0	0	0	2	0.0431809	1.73143e-12	0.0133796
87.4204	62.7681	Non-cancer glands	0	0	3	1	2	2	3	1	1	1	2	0.118988	2.23163e-12	0.116295
95.9498	49.9053	Stroma LG Cancer	2	1	0	1	0	2	0	0	0	1	0	0.0260283	6.16379e-13	0.00218493
93.6753	45.9446	Stroma LG Cancer	2	1	3	4	0	8	6	0	1	1	1	0.0369993	3.0756e-13	3.62946e-13
87.4204	58.8073	Non-cancer glands	0	0	1	1	5	2	1	0	1	1	0	0.00951159	1.13631e-13	8.31096e-14
105.067	57.8269	Stroma LG Cancer	1	1	1	1	2	0	4	0	1	2	1	0.00737375	1.45449e-13	6.44603e-13
101.636	67.7289	Stroma LG Cancer	0	0	3	3	2	10	4	0	2	2	3	0.0127831	1.22732e-13	0.120522
99.9498	42.9838	Stroma LG Cancer	1	0	1	0	4	7	5	0	1	2	1	0.0350929	1.05866e-13	0.00799147
94.8125	45.9446	Stroma LG Cancer	2	3	4	1	2	6	5	0	1	4	2	0.0996568	2.24957e-13	6.28625e-14
103.362	52.8857	Stroma LG Cancer	1	2	2	1	1	5	3	1	1	1	1	0.0501184	8.74073e-14	4.11521e-14
111.891	45.9642	Non-cancer glands	0	2	1	1	2	1	0	0	1	1	0	0.0621012	0.00365949	0.0112389
111.322	64.7681	Non-cancer glands	0	1	1	1	1	0	0	0	1	0	3	2.02533e-14	0.0036084	0.574489
95.3812	64.7681	Stroma LG Cancer	0	2	2	1	1	1	2	0	0	1	1	0.139263	3.14019e-13	0.0364512
91.4008	51.8857	Stroma LG Cancer	0	0	1	0	2	2	3	0	0	1	1	0.0141479	5.51972e-12	5.76697e-14
93.6753	57.8269	Stroma LG Cancer	1	2	2	0	2	2	3	0	0	2	0	0.0447555	1.03322e-13	0.0464937
114.165	57.8465	Stroma LG Cancer	2	2	2	3	2	0	6	0	0	0	0	0.0612937	4.51973e-13	0.01407
102.793	41.9838	Stroma LG Cancer	0	0	0	2	5	0	1	0	0	6	4	0.0689399	1.29116e-13	0.0140159
90.2635	61.7877	Stroma LG Cancer	0	0	0	2	6	5	6	0	0	3	0	0.00806136	8.30317e-14	0.0448014
95.9498	59.8073	Stroma LG Cancer	2	0	3	2	2	10	2	0	0	0	2	0.0121333	9.82696e-14	0.114953
92.538	53.8661	Non-cancer glands	0	0	0	0	0	1	1	0	1	0	1	0.0828859	4.77395e-13	5.92584e-13
88.5576	42.9642	Stroma LG Cancer	0	1	1	0	2	0	2	1	0	2	0	0.0505951	1.87259e-13	0.0240327
85.1459	52.8661	Stroma LG Cancer	0	0	1	0	1	6	1	1	0	0	2	5.59915e-13	1.79191e-13	0.028639
85.7145	47.9249	Non-cancer glands	0	0	0	0	1	1	1	0	0	1	0	0.0356031	3.14109e-13	7.59725e-14
94.8125	49.9053	Non-cancer glands	0	0	0	1	1	0	3	0	1	0	1	0.070814	0.0520252	2.10157e-13
93.6753	69.7093	Stroma LG Cancer	0	0	0	0	6	2	0	0	5	0	2	0.0255852	8.57864e-13	0.0235377
91.4008	67.7289	Non-cancer glands	0	2	2	0	0	1	2	0	2	0	0	9.15911e-14	2.11128e-13	0.504824
102.224	41.0034	Stroma LG Cancer	0	0	1	1	3	1	1	0	0	2	2	4.40744e-13	8.20581e-14	0.00811603
102.205	66.7485	Stroma LG Cancer	0	4	3	1	1	1	4	0	2	1	0	0.028001	9.98391e-14	0.0298807
109.048	44.9642	Stroma LG Cancer	0	2	2	3	0	0	3	0	2	6	0	0.0323666	2.20979e-13	0.00720493
95.9498	67.7289	Stroma LG Cancer	0	2	10	4	6	4	0	0	2	0	2	0.0446217	0.00402086	0.0873461
110.754	49.9249	Stroma LG Cancer	0	1	3	0	1	1	3	0	1	1	1	0.0379114	8.74678e-14	5.72875e-14
101.636	61.7877	Stroma LG Cancer	0	1	2	1	2	3	8	0	1	1	3	0.0592437	0.0180917	0.356525
96.5184	56.8465	Non-cancer glands	1	0	0	0	1	1	1	0	0	0	1	4.7162e-13	1.92892e-13	0.363156
93.6753	65.7485	Non-cancer glands	0	1	0	0	1	3	3	0	3	1	1	0.0118866	6.06694e-14	0.354844
110.754	47.9446	Non-cancer glands	0	3	3	0	1	0	0	0	0	0	0	0.0262713	1.32946e-13	0.00566634
99.3812	45.9446	Non-cancer glands	2	1	1	0	2	3	1	0	1	1	0	0.0552685	0.0154401	5.20993e-14
92.538	49.9053	Non-cancer glands	3	2	5	3	5	9	0	0	1	1	1	0.122912	0.112255	4.00209e-14
103.911	69.7289	Stroma LG Cancer	0	5	0	8	11	2	3	0	0	10	0	0.0182154	1.67324e-13	0.0259156
99.3616	55.8465	Stroma LG Cancer	2	0	4	0	2	1	1	0	0	2	0	0.0171782	1.09582e-13	9.98798e-14
93.1067	46.9249	Stroma LG Cancer	0	1	0	0	1	2	2	1	1	1	0	0.00716263	3.16327e-13	1.36305e-13
86.8518	61.7877	Stroma LG Cancer	0	0	4	2	3	2	4	0	3	2	2	2.84624e-13	1.09129e-13	0.022576
106.773	52.8857	Stroma LG Cancer	0	1	4	2	3	0	2	0	0	9	0	0.0988229	5.10343e-13	0.0327491
85.7145	45.9446	Stroma LG Cancer	0	0	0	0	6	1	0	0	0	0	0	4.84788e-13	4.77674e-13	0.0660355
89.1263	47.9249	Stroma LG Cancer	0	0	1	0	1	2	1	0	0	0	1	0.00245842	2.58364e-12	2.18772e-13
101.087	46.9446	Stroma LG Cancer	1	0	1	0	1	2	1	0	0	1	0	0.093327	2.08599e-13	7.86209e-14
109.616	47.9446	Stroma LG Cancer	0	6	10	0	6	10	2	0	3	8	0	0.202908	2.25568e-13	4.58627e-14
99.9498	39.023	Non-cancer glands	0	2	0	0	6	0	3	0	0	3	3	0.0262639	0.0224043	0.268286
97.6557	52.8857	Stroma LG Cancer	0	1	0	1	1	3	4	0	2	2	0	0.0123733	1.06841e-13	6.72364e-14
112.46	52.8857	Non-cancer glands	1	3	2	0	2	1	1	1	0	1	4	0.0273283	3.10316e-13	0.0390478
101.067	66.7485	Stroma LG Cancer	0	0	3	6	1	7	0	0	1	0	0	8.8118e-14	8.28115e-14	0.00282063
107.891	64.7681	Stroma LG Cancer	0	3	0	2	2	2	5	2	0	2	2	5.70186e-13	1.36923e-13	0.00970066
95.9498	63.7681	Stroma LG Cancer	0	1	1	1	0	1	3	0	2	3	1	0.0102925	5.44721e-13	0.0173573
94.8125	55.8465	Stroma LG Cancer	0	0	2	0	2	2	1	0	2	1	2	2.32671e-12	9.32207e-14	2.18219e-13
109.616	59.8269	Stroma LG Cancer	0	1	1	2	2	1	0	0	0	0	0	2.23668e-13	2.56819e-13	0.0238307
92.538	61.7877	Non-cancer glands	0	0	0	1	1	1	0	0	0	1	0	0.0444129	0.00242435	0.336117
95.3812	54.8661	Non-cancer glands	0	0	0	2	1	0	0	0	0	1	0	0.00851006	0.0698967	0.0384792
92.538	65.7485	Non-cancer glands	0	0	0	0	6	4	0	0	3	0	1	2.32079e-13	1.2492e-12	0.527332
106.754	68.7289	Stroma LG Cancer	1	2	1	2	2	1	3	0	1	3	1	0.0613996	0.00898873	0.0996855
99.9302	68.7289	LG Cancer	2	5	3	2	9	7	5	0	0	2	2	0.0300142	0.0253337	0.187894
105.067	55.8465	Non-cancer glands	0	0	1	1	2	2	1	0	0	1	1	0.0905032	5.13142e-09	0.0379792
87.989	57.8269	Stroma LG Cancer	0	0	1	0	3	0	1	1	3	1	1	0.0669	2.27629e-13	0.00905143
91.4008	53.8661	Non-cancer glands	1	1	0	1	1	1	1	0	0	0	0	0.0293582	2.2395e-13	0.00912863
101.087	44.9642	Non-cancer glands	3	0	0	0	0	3	1	0	0	0	0	0.0517589	1.80079e-13	8.85851e-14
91.4008	41.9838	Stroma LG Cancer	1	4	0	1	3	1	2	0	2	1	1	0.023342	0.00332694	0.0220044
98.7929	66.7485	Stroma LG Cancer	1	4	0	0	6	11	4	0	2	0	0	0.0331911	4.53835e-13	1.77357e-13
103.342	64.7681	Stroma LG Cancer	0	3	6	1	0	7	0	1	0	1	3	6.38573e-13	1.56248e-13	0.0206029
102.773	69.7093	Stroma LG Cancer	0	0	1	1	5	2	3	0	5	3	2	0.0292383	0.022609	0.318143
92.538	59.8073	Stroma LG Cancer	0	0	0	0	0	0	0	0	1	1	1	0.0795566	3.00102e-13	0.0581722
110.185	64.7681	Stroma LG Cancer	0	0	4	1	7	1	5	0	1	1	2	0.00628336	2.20513e-13	0.0885314
93.1067	48.9249	Non-cancer glands	0	1	1	4	2	5	1	0	0	0	1	0.00306786	0.0406091	5.33891e-13
83.44	53.8661	Non-cancer glands	0	1	0	0	1	1	0	0	1	0	2	0.00510966	8.38695e-13	0.0970303
100.518	43.9642	Stroma LG Cancer	0	1	2	4	2	4	2	0	0	2	0	0.202122	0.0668177	9.64949e-14
96.5184	50.9053	Non-cancer glands	1	0	2	2	2	4	1	0	0	1	3	1.75545e-11	1.31357e-13	4.32398e-14
106.185	67.7485	Stroma LG Cancer	3	2	2	3	0	6	5	0	3	3	3	0.0311943	1.22276e-13	0.0141105
87.989	63.7681	Non-cancer glands	0	1	0	0	1	1	1	0	2	1	1	0.0397547	8.67517e-13	0.208702
112.46	56.8465	Stroma LG Cancer	1	3	5	1	5	0	3	0	0	1	0	0.126581	4.70629e-13	1.0801e-13
94.8125	53.8661	Stroma LG Cancer	0	0	0	0	1	6	1	1	1	1	1	0.0245962	3.56706e-13	8.92667e-12
90.2635	49.9053	Stroma LG Cancer	0	1	2	1	1	1	1	0	0	5	0	0.187833	2.41094e-13	7.29323e-14
91.9694	50.8857	Non-cancer glands	0	0	0	1	6	2	0	0	3	2	1	0.0869999	0.0220323	1.28711e-13
115.303	55.8661	Stroma LG Cancer	0	0	0	0	3	4	4	0	0	3	1	0.0585116	1.50346e-12	0.0156079
100.518	47.9249	Stroma LG Cancer	2	2	3	2	3	8	11	0	0	5	0	0.0509469	7.64816e-14	4.66454e-14
96.5184	66.7485	Stroma LG Cancer	0	2	3	5	13	6	6	0	0	2	0	0.0240511	2.87309e-13	0.0261138
107.342	43.9642	Non-cancer glands	0	1	1	0	0	1	0	0	0	0	0	0.0221262	1.24024e-13	0.505796
107.322	67.7485	Stroma LG Cancer	0	1	0	0	3	3	1	0	0	0	1	0.0601359	6.91392e-13	0.140878
99.3616	59.8073	Non-cancer glands	3	0	2	2	5	7	4	1	0	0	2	6.44663e-13	0.0589129	0.00391068
86.8518	55.8465	Non-cancer glands	1	2	2	4	0	1	1	0	0	0	0	0.00652447	3.02264e-13	6.82385e-14
107.322	63.7877	Stroma LG Cancer	3	3	5	3	3	0	3	0	0	0	2	6.35368e-13	1.05341e-13	0.0188483
111.322	44.9642	Non-cancer glands	1	1	4	8	6	7	3	0	0	9	1	0.226521	0.0415468	0.00184184
101.636	55.8465	Non-cancer glands	2	4	6	3	5	12	0	0	3	3	2	0.0734813	0.078895	5.70936e-14
106.754	64.7681	Stroma LG Cancer	2	9	4	2	3	0	3	0	2	3	0	0.0078827	1.21842e-13	0.00574116
95.9498	55.8465	Stroma LG Cancer	0	0	3	3	2	5	1	2	0	0	1	2.59369e-13	1.73401e-13	0.065847
89.1263	65.7485	Stroma LG Cancer	0	1	1	1	0	1	3	0	0	1	1	0.0779344	2.72175e-13	0.0305113
110.754	65.7681	Stroma LG Cancer	1	0	0	3	4	0	1	0	7	1	0	0.000912123	0.0162013	0.135333
94.2635	42.9838	Non-cancer glands	0	0	3	1	2	5	2	0	2	2	1	0.0681243	4.42708e-13	0.0155723
114.734	54.8661	Stroma LG Cancer	0	0	1	0	0	0	2	0	2	1	0	0.0430541	1.74581e-13	1.93387e-13
89.1263	57.8269	Stroma LG Cancer	0	2	2	0	1	1	1	0	0	1	0	0.0156154	3.05891e-13	0.0213345
109.048	58.8269	Stroma LG Cancer	0	5	3	0	7	2	1	0	0	3	2	0.0419765	1.8057e-12	0.0195594
105.636	50.9053	Stroma LG Cancer	0	1	3	1	1	1	1	0	1	3	1	0.134653	3.21578e-13	3.90181e-13
97.1067	43.9642	Stroma LG Cancer	0	0	4	0	2	4	2	0	2	5	1	0.0620832	1.1511e-13	6.50567e-14
90.8322	42.9642	Stroma LG Cancer	0	0	5	2	2	2	0	0	0	1	1	3.37072e-13	8.91172e-14	4.45877e-13
99.3812	43.9642	Stroma LG Cancer	0	0	0	0	2	4	0	0	0	0	2	0.00473935	9.88504e-14	6.00862e-14
102.205	56.8465	Stroma LG Cancer	0	2	1	3	5	6	2	0	1	6	1	0.0290944	1.31497e-13	4.83634e-14
102.205	60.8073	Stroma LG Cancer	1	1	0	1	0	1	2	0	0	1	1	0.0672199	0.04002	0.422563
107.911	56.8465	Stroma LG Cancer	0	0	4	0	1	0	4	0	1	0	2	0.000554923	1.4688e-13	0.0233321
102.773	59.8073	LG Cancer	1	0	2	2	2	5	5	0	1	0	3	0.0353884	0.0371278	0.233581
97.6557	50.9053	Stroma LG Cancer	3	4	1	3	2	8	1	0	2	1	0	0.10914	0.0547794	8.86663e-14
109.616	43.9838	Stroma LG Cancer	2	10	12	0	7	4	12	0	2	7	0	0.0341322	2.33804e-13	0.057244
109.048	56.8465	Stroma LG Cancer	0	0	0	3	6	2	2	0	3	3	0	0.00113403	1.13518e-13	1.5261e-13
98.2243	63.7681	Stroma LG Cancer	0	3	2	3	5	4	2	0	1	1	1	0.0969775	0.0651089	0.127437
107.342	51.8857	Stroma LG Cancer	0	1	3	1	3	3	1	0	0	0	1	0.00748053	1.50559e-13	0.0579974
100.499	69.7093	Stroma LG Cancer	1	2	2	1	5	5	1	0	1	0	1	7.21248e-05	3.39245e-13	0.177186
93.6949	40.0034	Non-cancer glands	1	1	4	3	9	1	4	0	8	0	3	0.0123485	0.0461038	0.253683
107.342	55.8661	Stroma LG Cancer	0	1	4	6	0	1	0	1	1	2	2	0.0473398	9.92833e-14	0.0125143
99.3616	69.7093	Stroma LG Cancer	1	2	5	4	4	1	4	0	0	1	0	0.0288578	0.0284374	0.0742243
93.6753	47.9249	Non-cancer glands	2	1	5	1	2	8	0	1	0	1	2	0.111736	0.0780975	1.32279e-13
97.0871	63.7681	Stroma LG Cancer	2	0	4	6	8	13	4	0	2	2	4	3.22018e-13	9.02749e-14	0.0306923
94.2439	56.8465	Stroma LG Cancer	2	1	2	0	1	4	1	0	2	0	0	0.000996013	1.77218e-13	0.00318201
113.028	49.9249	Non-cancer glands	1	0	1	1	2	1	1	0	5	0	4	2.42843e-13	1.9227e-13	0.381275
112.46	46.9446	Stroma LG Cancer	0	2	0	0	1	1	3	0	0	2	0	0.0167823	5.53654e-14	0.00676775
93.6753	49.9053	Non-cancer glands	3	0	6	1	0	4	3	0	0	3	3	0.0805272	1.8476e-13	6.87137e-14
100.499	63.7681	Stroma LG Cancer	1	0	1	1	4	12	4	0	2	0	2	0.0370729	2.67207e-12	0.214992
99.3616	63.7681	Stroma LG Cancer	2	3	7	3	3	9	1	0	1	0	0	0.0250184	1.17472e-13	0.0358122
103.362	54.8661	Non-cancer glands	1	1	1	1	2	3	3	0	0	3	0	0.133383	1.6162e-12	0.0268367
107.322	65.7681	Stroma LG Cancer	0	0	2	1	1	0	2	0	0	0	2	0.0025683	2.04382e-13	0.0170584
111.891	55.8661	Stroma LG Cancer	4	1	7	4	5	0	4	0	1	2	1	0.116207	5.0249e-13	1.35943e-13
86.2831	52.8661	Non-cancer glands	0	1	0	2	1	2	2	1	0	0	0	0.0436587	0.0314545	0.0297444
108.479	53.8857	Stroma LG Cancer	0	1	1	1	4	1	0	0	0	0	0	0.0295271	1.25936e-13	1.27859e-13
115.303	53.8857	Stroma LG Cancer	2	2	5	2	3	0	0	0	2	3	0	0.0182119	1.3108e-13	0.0314683
96.5184	52.8857	Stroma LG Cancer	0	1	1	1	3	6	2	0	0	1	0	0.00186335	1.37551e-13	4.89205e-14
91.4008	65.7485	Stroma LG Cancer	0	1	3	2	0	2	2	0	0	0	2	1.9815e-13	1.9056e-13	0.138676
104.479	68.7289	Stroma LG Cancer	0	0	2	3	4	4	3	0	2	3	2	0.0144098	2.98314e-13	0.0264899
106.205	53.8661	Stroma LG Cancer	1	1	1	2	3	1	1	0	1	3	1	0.030632	1.19208e-13	0.00244243
100.518	49.9053	Non-cancer glands	4	1	1	1	3	7	4	0	0	1	2	0.0422273	0.0586217	4.16094e-14
89.6949	42.9642	Stroma LG Cancer	0	1	1	0	2	0	2	0	1	0	0	0.0177301	2.04687e-11	7.5193e-14
114.165	49.9249	Non-cancer glands	0	1	3	1	1	1	1	0	0	0	2	0.0429361	0.018063	0.087637
104.479	64.7681	Stroma LG Cancer	0	2	10	0	2	27	6	0	0	2	2	2.4486e-12	1.44254e-13	0.172905
87.9694	65.7485	Stroma LG Cancer	0	1	0	0	1	1	2	0	1	0	0	2.1167e-13	1.19265e-13	0.0361084
86.2831	54.8465	Non-cancer glands	0	1	1	1	1	1	1	0	0	0	0	0.0239606	3.46483e-13	0.00161275
93.1067	54.8661	Non-cancer glands	1	0	0	0	1	2	1	0	1	0	1	9.5196e-14	1.16535e-13	0.222764
107.342	61.8073	Stroma LG Cancer	0	4	1	0	1	0	3	0	0	0	0	0.000164371	5.54132e-13	0.0231686
97.0871	53.8661	Stroma LG Cancer	0	0	0	1	1	4	4	0	2	1	0	0.0565876	1.09934e-13	7.26294e-13
112.46	60.8073	Stroma LG Cancer	0	0	6	2	1	1	5	0	0	1	2	8.93568e-14	6.11028e-14	0.0381555
92.538	57.8269	Stroma LG Cancer	0	0	0	2	2	4	2	0	2	6	2	0.0261047	6.94607e-14	0.0273115
90.8322	60.8073	Stroma LG Cancer	0	0	3	1	1	5	0	0	1	0	1	1.84135e-13	4.77028e-14	0.0517222
107.911	60.8073	Stroma LG Cancer	0	1	1	0	1	7	3	0	0	1	0	0.0189525	2.11143e-13	0.171896
106.205	49.9053	Stroma LG Cancer	0	4	1	4	2	0	4	0	1	0	2	0.026615	9.75543e-13	3.33409e-12
104.479	66.7485	Stroma LG Cancer	0	8	3	2	2	10	3	0	2	8	0	0.0868263	1.46506e-12	0.132378
89.6949	60.7877	Stroma LG Cancer	0	0	3	0	2	2	0	0	0	0	3	0.0012359	6.63454e-14	0.0379297
113.597	58.8269	Stroma LG Cancer	2	0	7	0	7	0	2	0	0	7	0	0.0616553	5.8071e-13	0.0232534
90.8322	52.8661	Non-cancer glands	0	1	3	0	2	7	1	0	1	1	0	0.0258834	1.58735e-12	1.01742e-13
101.087	52.8857	Stroma LG Cancer	0	0	0	1	1	1	1	0	0	4	0	0.163837	1.86875e-13	9.89063e-14
102.793	49.9053	Stroma LG Cancer	3	0	3	3	1	8	3	0	4	1	0	0.0295659	2.77962e-13	5.11612e-14
101.087	48.9249	Non-cancer glands	2	0	5	2	10	19	2	0	2	5	0	0.0981455	0.101064	4.44432e-13
94.2439	48.9249	Non-cancer glands	4	4	8	5	1	10	5	1	1	4	3	0.165028	0.0916537	3.92631e-14
106.754	66.7485	Stroma LG Cancer	1	0	0	0	4	2	5	0	0	0	4	0.0457703	0.0415637	0.0331061
112.46	62.7877	Non-cancer glands	0	2	1	1	0	0	1	0	1	0	1	7.66132e-05	1.60213e-12	0.571156
99.9498	48.9249	Non-cancer glands	0	1	3	0	3	3	2	0	1	2	1	0.0431726	1.40238e-13	0.00318085
110.754	61.8073	Stroma LG Cancer	0	4	7	0	2	4	2	0	0	0	4	9.9191e-13	8.70667e-14	0.00660427
91.4008	57.8269	Stroma LG Cancer	0	0	1	0	2	0	4	0	0	0	0	0.0895993	3.4601e-13	1.30831e-13
111.891	63.7877	Non-cancer glands	0	0	0	1	0	0	0	0	4	1	0	0.0015642	2.07753e-13	0.580363
94.8125	65.7485	Stroma LG Cancer	0	1	6	1	3	3	1	0	1	1	1	0.00484036	1.37348e-13	0.0543627
101.087	50.9053	Stroma LG Cancer	1	2	1	2	2	0	1	0	0	0	0	0.0800807	6.09583e-13	8.98882e-14
96.5184	58.8269	Stroma LG Cancer	0	0	2	2	7	9	7	2	2	2	2	0.00899671	4.90298e-13	0.112525
98.2243	55.8465	Stroma LG Cancer	0	2	1	1	2	0	1	1	0	1	0	0.0452561	3.26094e-13	1.69814e-13
97.6557	66.7485	Stroma LG Cancer	0	4	0	2	5	7	3	0	0	4	1	0.0606427	1.58346e-13	0.102183
98.2243	57.8269	Non-cancer glands	1	2	3	4	7	3	1	0	2	0	0	0.0630761	0.10559	1.33312e-13
96.5184	62.7877	Stroma LG Cancer	0	0	1	0	2	4	2	0	0	1	0	0.0455608	3.35355e-13	9.86012e-14
94.2635	40.9838	Non-cancer glands	0	0	4	4	0	3	4	0	0	7	0	0.0831692	0.0420157	0.226074
92.538	63.7681	Stroma LG Cancer	0	0	2	0	4	1	1	0	2	0	0	8.65386e-14	5.67091e-14	0.0336935
97.6557	68.7289	Stroma LG Cancer	0	6	3	0	3	3	3	0	0	0	2	0.0206711	6.09689e-13	0.0278348
105.067	51.8857	Non-cancer glands	0	0	1	0	2	0	1	0	0	3	1	0.161223	8.47794e-11	3.59295e-12
98.7929	60.8073	Non-cancer glands	4	4	4	4	4	9	1	0	3	2	2	0.113623	0.0285199	0.0120947
94.2439	60.8073	Non-cancer glands	0	1	1	1	0	4	0	0	1	0	1	0.0225192	3.07207e-13	0.103536
102.224	42.9838	Stroma LG Cancer	1	2	2	5	4	5	3	0	0	2	0	0.00345635	5.61219e-14	5.93467e-14
94.2439	52.8857	Stroma LG Cancer	1	0	3	0	4	10	1	0	0	3	6	0.0414946	9.92571e-14	2.54141e-13
101.656	40.0034	Stroma LG Cancer	3	3	2	2	5	7	2	0	0	2	4	0.0194383	2.16683e-13	0.0146381
89.1263	63.7681	Stroma LG Cancer	0	0	2	0	5	12	9	0	5	0	0	8.91174e-13	8.69698e-14	0.0393918
109.048	42.9838	Non-cancer glands	0	2	1	3	3	0	1	0	0	2	1	0.0119668	1.06912e-13	0.04826
90.2635	43.9642	Stroma LG Cancer	1	1	0	2	2	2	0	0	1	0	0	3.77729e-13	3.0838e-13	0.0100077
109.616	55.8661	Stroma LG Cancer	0	4	1	1	1	0	0	0	0	0	0	9.21621e-13	6.4629e-13	3.30819e-13
113.597	48.9249	Non-cancer glands	0	1	0	0	2	0	1	0	2	2	2	0.00698132	0.00214514	0.3962
106.773	54.8661	Non-cancer glands	0	0	2	2	0	0	0	0	1	2	2	0.019409	1.54382e-13	0.00109835
103.93	49.9053	Stroma LG Cancer	1	1	1	0	1	1	3	0	1	3	0	0.128497	1.37168e-13	2.20127e-13
109.048	50.9053	Stroma LG Cancer	0	3	1	3	2	1	3	1	0	1	3	9.20376e-13	8.54658e-14	0.0229411
109.048	46.9446	Stroma LG Cancer	0	0	1	3	5	3	4	0	4	6	1	0.0775258	1.54886e-13	3.43942e-13
98.7929	50.9053	Stroma LG Cancer	2	1	1	1	4	5	3	0	0	1	0	0.0609278	9.65017e-13	7.32432e-14
93.1067	56.8465	Stroma LG Cancer	0	0	3	0	6	2	2	0	0	0	0	1.97053e-13	1.01579e-13	0.022357
111.891	53.8857	Non-cancer glands	0	0	1	0	3	1	2	0	1	1	2	0.0239359	1.98698e-11	0.0242012
90.2635	47.9249	Stroma LG Cancer	2	0	4	0	2	0	0	0	0	0	2	0.0551908	5.69636e-13	2.83064e-13
104.499	54.8661	Non-cancer glands	2	0	1	1	2	2	3	1	1	0	0	0.0701317	0.0167773	0.092389
97.0871	69.7093	Stroma LG Cancer	0	2	1	1	0	2	7	0	0	0	1	0.0163335	4.25187e-13	0.106851
100.518	41.9838	Stroma LG Cancer	1	0	4	0	1	7	7	1	1	2	2	0.0320578	1.0659e-13	0.00385247
106.773	42.9838	Stroma LG Cancer	0	3	2	2	0	1	0	1	1	0	2	0.0157148	7.0918e-13	0.104491
108.479	51.9053	Non-cancer glands	1	0	2	0	2	1	0	0	1	1	0	0.033446	2.35028e-13	0.049293
95.3812	48.9249	Non-cancer glands	1	2	3	0	0	1	1	0	1	0	1	0.0430566	0.0359584	1.16109e-13
111.322	52.8857	Non-cancer glands	0	3	2	2	2	1	2	0	1	1	1	2.66128e-12	7.99361e-13	0.00170341
88.5576	62.7681	Non-cancer glands	0	2	5	2	3	4	5	0	0	1	1	0.0558762	0.0650211	0.182841
89.1263	49.9053	Stroma LG Cancer	0	1	0	1	2	4	2	0	2	2	2	0.148376	3.37464e-13	1.21214e-13
108.479	61.8073	Stroma LG Cancer	0	10	4	3	6	8	8	0	4	2	2	1.2106e-13	5.49758e-14	0.00400531
93.1067	58.8269	Stroma LG Cancer	0	1	1	0	5	0	3	0	1	1	3	0.0980853	4.62417e-12	0.0291594
91.989	40.9838	Non-cancer glands	1	0	0	0	2	2	2	0	0	1	0	0.0908245	2.4127e-13	0.00258374
110.754	55.8661	Stroma LG Cancer	0	0	2	2	3	0	0	0	0	12	3	0.0433201	9.40356e-14	0.00696112
85.7145	53.8661	Non-cancer glands	0	0	2	1	3	2	1	0	1	0	0	0.0962713	1.09916e-12	0.0167028
85.1459	56.8269	Non-cancer glands	0	0	1	0	1	1	0	0	1	0	1	3.0273e-13	3.30898e-13	1.02448e-13
111.322	50.9053	Non-cancer glands	0	0	2	0	2	1	1	0	0	0	2	1.63724e-13	1.00402e-11	0.207953
95.3812	50.9053	Stroma LG Cancer	0	0	2	2	11	15	13	0	2	0	0	0.0340109	1.01253e-12	1.52724e-13
105.067	49.9053	Non-cancer glands	0	1	1	0	1	2	1	0	0	2	0	0.0574079	1.29151e-12	2.93333e-12
98.2243	69.7093	Stroma LG Cancer	0	3	13	5	16	10	5	0	5	8	5	0.0222906	0.0586051	0.324293
97.6557	58.8269	Stroma LG Cancer	0	3	4	0	6	15	2	0	3	3	3	0.056826	1.09371e-13	0.00485601
90.2635	45.9446	Stroma LG Cancer	0	0	1	0	3	4	1	0	0	4	0	0.025447	1.63065e-13	8.05556e-14
102.773	67.7289	Stroma LG Cancer	0	6	8	3	11	21	21	0	0	0	6	0.049009	0.0137717	0.122072
99.9302	62.7877	Stroma LG Cancer	0	3	3	0	7	11	0	0	1	2	2	0.0981643	7.46208e-12	0.0402186
85.1459	48.9053	Non-cancer glands	0	0	1	1	0	1	0	0	0	1	1	0.105214	9.08445e-13	6.11494e-14
107.911	50.9053	Stroma LG Cancer	0	0	2	0	4	0	0	0	0	6	3	0.0191204	1.25643e-13	0.0276443
85.7145	61.7877	Stroma LG Cancer	1	0	4	0	1	0	1	0	1	2	1	0.0452274	1.41551e-13	0.00776267
88.5576	52.8661	Non-cancer glands	0	1	1	1	1	3	1	0	0	1	1	0.0889192	0.00130864	8.93321e-14
98.8125	41.0034	Non-cancer glands	0	0	0	0	0	4	3	0	2	0	1	0.0254212	0.00835999	0.342109
104.499	46.9446	Stroma LG Cancer	1	1	3	1	4	1	0	0	0	1	0	0.0571852	9.70125e-13	4.95991e-13
90.8322	64.7681	Stroma LG Cancer	0	2	2	0	4	2	1	0	1	2	1	0.0877094	0.00314812	0.0095391
84.0086	58.8073	Non-cancer glands	0	0	0	0	0	0	1	0	1	1	1	0.0262603	2.53928e-13	1.81082e-13
101.067	62.7877	LG Cancer	1	3	4	3	4	4	1	0	2	2	0	0.0786705	0.0441934	0.300422
102.793	47.9249	Non-cancer glands	5	0	3	2	3	5	2	0	2	2	2	0.0767672	0.00587279	5.78386e-14
99.9498	41.0034	Non-cancer glands	1	2	3	1	4	1	3	0	0	0	1	0.0495329	4.30812e-13	0.0438958
106.185	63.7877	Stroma LG Cancer	0	5	1	2	4	2	2	0	0	0	1	0.00379385	1.32516e-13	0.0572946
109.616	65.7681	Stroma LG Cancer	2	5	9	0	4	0	4	0	0	7	0	0.010805	1.09767e-13	0.00459994
91.9694	46.9249	Stroma LG Cancer	0	1	3	1	4	7	4	0	0	1	0	0.0258217	3.52493e-13	6.0153e-14
109.048	48.9249	Stroma LG Cancer	0	0	0	1	4	2	0	1	1	4	2	0.0448854	7.20709e-14	5.09724e-14
109.616	53.8857	Stroma LG Cancer	1	0	2	2	4	0	0	0	0	0	1	0.0185646	1.28973e-13	0.0186856
93.1067	44.9446	Stroma LG Cancer	0	0	0	2	3	1	1	0	2	1	3	0.0416022	0.00103082	0.000599541
105.067	53.8661	Stroma LG Cancer	0	0	2	0	0	0	2	0	0	1	0	0.0464412	6.48268e-13	0.00347844
90.8322	62.7877	Stroma LG Cancer	1	3	7	3	3	3	1	0	3	1	4	0.0397747	5.38691e-14	0.100665
93.1067	64.7681	Non-cancer glands	0	1	0	1	3	3	1	0	0	0	3	0.00157446	0.00499305	0.421566
100.499	53.8661	Stroma LG Cancer	3	8	2	0	9	9	8	0	4	10	3	0.0603496	8.42568e-14	3.54693e-13
88.5576	56.8269	Non-cancer glands	0	0	0	0	0	0	0	0	1	0	0	0.00644383	8.13016e-13	0.00256095
97.6557	64.7681	Stroma LG Cancer	2	1	2	1	3	6	9	0	0	3	2	0.0401091	8.44054e-14	0.0412386
99.9302	54.8661	Stroma LG Cancer	2	2	3	0	1	0	3	0	1	5	0	0.0244854	5.08415e-14	4.42778e-14
98.8125	48.9249	Stroma LG Cancer	0	0	2	0	6	2	1	1	0	4	1	0.0508252	9.78675e-14	5.70591e-14
91.4008	55.8465	Non-cancer glands	1	1	0	0	1	0	1	0	0	1	0	0.0362233	0.022942	0.129924
101.656	49.9053	Stroma LG Cancer	1	1	2	3	7	8	1	0	2	4	0	0.0877531	2.22194e-13	5.48843e-14
83.44	51.8857	Stroma LG Cancer	0	0	1	0	4	1	0	0	0	1	0	1.06339e-12	1.95119e-13	0.0274103
97.0871	67.7289	HG Cancer	0	3	0	1	1	2	2	0	3	1	1	0.0472721	5.0717e-13	0.576064
99.3616	51.8857	Non-cancer glands	0	1	1	2	1	2	1	0	0	1	3	0.0218385	0.0305292	6.22819e-14
105.636	44.9642	Stroma LG Cancer	0	2	4	0	3	2	2	0	1	2	0	0.0369102	5.55727e-13	0.0506257
107.342	41.9838	Non-cancer glands	2	1	2	1	2	1	3	0	0	2	0	0.0165102	2.27813e-13	0.219326
93.6753	55.8465	Stroma LG Cancer	2	4	2	0	4	2	0	0	2	8	0	0.0750345	9.72144e-14	0.0216711
92.538	55.8465	Stroma LG Cancer	4	4	2	0	4	15	2	0	2	2	0	0.031321	1.19647e-13	0.0412678
110.185	62.7877	Stroma LG Cancer	0	4	6	2	2	2	0	0	0	2	4	1.89185e-13	5.42218e-14	0.0349632
103.911	65.7485	Stroma LG Cancer	0	4	5	0	4	2	0	0	0	0	0	0.0389658	1.13596e-13	0.0896419
84.5773	57.8269	Non-cancer glands	0	1	0	0	0	0	0	0	1	0	1	2.57074e-13	2.2635e-13	2.46576e-13
93.6753	51.8857	Non-cancer glands	0	1	1	2	1	7	2	0	1	0	0	0.0732953	0.0144881	0.0118052
92.538	51.8857	Stroma LG Cancer	0	0	1	1	1	1	0	0	2	1	0	0.0159472	1.64423e-13	0.000466364
110.754	63.7877	Stroma LG Cancer	0	3	1	0	4	0	0	0	0	1	0	3.06654e-13	7.81409e-14	0.0750398
113.028	51.9053	Non-cancer glands	0	3	3	4	2	0	1	0	0	2	2	0.021359	0.0202186	0.141282
105.636	48.9249	Non-cancer glands	1	0	0	2	2	2	2	0	0	3	1	0.0887821	0.0309046	5.13586e-14
93.6753	61.7877	Stroma LG Cancer	0	3	0	3	1	3	4	0	0	3	3	0.0209127	1.34859e-13	0.076181
89.6949	44.9446	Stroma LG Cancer	0	1	0	2	1	2	0	0	0	0	0	4.97311e-13	3.15006e-13	8.35763e-14
85.7145	55.8465	Stroma LG Cancer	1	0	4	0	2	2	1	0	0	0	2	1.34562e-13	5.75765e-14	7.37689e-14
94.8125	57.8269	Stroma LG Cancer	0	1	1	0	1	1	1	0	1	1	0	0.0425032	2.17842e-13	0.0977589
102.793	55.8465	Non-cancer glands	2	1	7	0	3	7	6	0	1	4	2	0.0582691	2.52161e-13	0.0717223
103.362	46.9446	Non-cancer glands	0	0	0	1	1	3	0	0	1	1	0	0.0352816	2.77383e-13	0.0335979
86.8518	45.9446	Non-cancer glands	0	0	1	0	0	1	0	0	0	1	0	2.95029e-12	0.0145919	0.0487455
113.028	57.8465	Stroma LG Cancer	0	2	2	2	2	2	0	6	2	2	0	1.7397e-13	8.95525e-14	7.63378e-14
104.479	58.8269	Non-cancer glands	0	1	1	1	1	0	3	0	1	0	0	0.0288722	0.0149641	4.95447e-14
98.2243	49.9053	Non-cancer glands	3	0	0	1	3	8	1	3	7	1	1	0.045992	0.00221824	4.05379e-14
95.9498	53.8661	Stroma LG Cancer	3	0	2	0	2	9	3	0	2	0	1	0.058027	3.56381e-12	0.00210869
91.9694	68.7289	Non-cancer glands	0	0	2	0	2	2	3	0	2	0	0	0.0422063	4.09416e-13	0.127624
91.9694	66.7485	Non-cancer glands	0	0	0	1	1	1	2	0	1	0	2	0.0280518	0.00896249	0.216196
95.3812	52.8857	Stroma LG Cancer	0	1	0	0	4	2	1	0	0	2	2	0.105019	5.82465e-13	5.53248e-14
100.518	51.8857	Stroma LG Cancer	1	1	1	0	1	5	0	0	2	2	1	0.0859663	1.53581e-13	4.19408e-13
101.656	41.9838	Stroma LG Cancer	0	2	3	6	3	0	2	0	0	3	0	0.0582699	1.1683e-13	1.15997e-13
94.8125	61.7877	Stroma LG Cancer	0	1	9	2	1	5	7	0	0	2	0	0.0916501	3.1249e-13	0.0360104
113.028	53.8857	Stroma LG Cancer	0	5	3	10	5	0	6	0	2	3	2	0.0339769	9.5601e-13	2.73008e-12
106.773	50.9053	Stroma LG Cancer	1	0	4	1	5	2	3	0	1	1	0	0.0328648	8.48619e-11	0.00664262
109.616	57.8465	Stroma LG Cancer	0	1	2	1	6	0	2	1	0	1	1	3.25282e-13	1.57926e-13	1.07363e-12
102.773	63.7681	Stroma LG Cancer	0	0	2	2	5	0	9	0	2	4	4	0.0514291	1.51986e-13	0.00645081
114.165	61.8073	Non-cancer glands	0	0	0	0	2	0	1	0	1	1	4	2.59648e-13	1.08602e-13	0.136781
113.028	59.8269	Stroma LG Cancer	0	0	2	0	0	0	5	0	2	2	0	0.0441163	2.28343e-13	0.0148425
105.616	60.8073	Stroma LG Cancer	0	0	0	0	0	0	3	0	0	0	5	0.0516933	1.70034e-13	0.0114907
97.1067	41.9838	Non-cancer glands	0	0	2	0	0	6	1	0	3	1	1	0.0229549	7.63519e-14	0.16797
97.0871	49.9053	Stroma LG Cancer	1	4	4	0	5	9	7	1	0	1	1	0.0573074	1.11805e-12	5.88196e-14
105.616	66.7485	Non-cancer glands	0	1	0	0	2	5	0	0	1	1	1	0.0688151	3.8416e-13	0.4153
103.342	60.8073	Stroma LG Cancer	2	0	4	0	2	15	13	0	0	0	2	0.0433877	3.46659e-13	0.0476349
105.636	58.8269	Stroma LG Cancer	0	0	0	0	2	2	8	0	0	3	2	0.0871534	1.21871e-13	0.00452683
112.46	50.9053	Non-cancer glands	0	0	0	1	1	0	1	1	0	1	1	0.0674154	0.0117569	0.00801789
84.5773	55.8465	Stroma LG Cancer	0	0	3	0	0	13	0	0	3	0	0	3.31086e-13	1.06401e-13	0.0124437
110.754	57.8465	Non-cancer glands	0	0	0	1	2	0	0	0	0	2	0	1.00065e-12	9.35334e-14	1.56329e-13
106.185	61.8073	Stroma LG Cancer	0	4	1	0	0	1	3	0	1	0	0	5.47632e-13	1.38681e-13	0.00403611
98.2439	47.9249	Stroma LG Cancer	4	1	3	3	5	3	3	1	5	2	1	0.0283781	6.56754e-14	3.25754e-14
98.7929	62.7877	Stroma LG Cancer	0	2	0	2	3	9	5	1	1	3	0	0.0949766	3.26662e-13	0.0265624
108.479	49.9249	Stroma LG Cancer	0	0	2	0	3	0	3	0	2	3	2	0.0769717	2.58233e-12	0.0524449
92.538	45.9446	Stroma LG Cancer	0	1	0	4	4	3	3	1	1	1	1	0.0251405	2.28012e-13	0.00179031
85.1459	60.7877	Non-cancer glands	0	0	3	0	0	0	1	0	0	2	0	0.0449853	3.08867e-13	3.00308e-13
98.2243	61.7877	Stroma LG Cancer	1	1	2	1	2	5	4	0	0	0	0	2.32388e-13	1.56648e-13	9.11207e-14
111.891	61.8073	Stroma LG Cancer	0	2	0	0	6	0	0	0	0	2	4	0.0182644	9.23026e-14	0.0980119
99.9302	66.7485	Stroma LG Cancer	0	2	2	2	5	3	0	0	0	0	1	0.0285119	2.57133e-13	0.0229207
103.93	43.9642	Non-cancer glands	1	2	3	0	3	2	2	0	1	0	1	6.96677e-13	1.58015e-13	5.09018e-14
93.1067	60.8073	Non-cancer glands	0	0	1	0	1	1	1	0	1	1	1	0.027879	3.71082e-13	0.196532
95.3812	60.8073	Stroma LG Cancer	0	0	1	1	4	9	1	0	0	4	0	0.0162156	6.67732e-14	0.0314575
101.636	59.8073	Stroma LG Cancer	0	0	7	0	4	2	2	0	0	2	1	0.046735	1.32648e-13	0.0316622
110.185	50.9053	Stroma LG Cancer	0	0	0	0	2	0	2	0	0	3	4	0.0420509	1.03946e-13	0.0248029
88.5576	50.8857	Non-cancer glands	0	0	1	0	1	1	0	0	1	0	1	0.0116327	2.67752e-13	0.00316219
106.773	56.8465	Stroma LG Cancer	0	3	3	0	3	0	0	0	0	0	0	5.79388e-13	1.06469e-13	0.0278526
91.9694	64.7681	Stroma LG Cancer	0	2	4	2	5	9	5	0	2	0	2	1.71439e-13	1.96462e-13	0.116474
98.2243	59.8073	Non-cancer glands	2	0	0	1	2	8	5	0	4	0	0	0.0113264	3.7079e-13	5.38985e-14
87.989	61.7877	Stroma LG Cancer	0	3	1	0	3	1	0	0	0	0	1	0.0303567	2.86503e-13	0.0477678
90.8322	46.9249	Stroma LG Cancer	0	1	1	6	3	3	2	0	0	4	0	0.192402	2.81209e-13	5.68978e-14
89.6949	52.8661	Non-cancer glands	0	1	0	0	1	2	1	0	0	1	2	0.0300397	1.2461e-13	0.00294337
99.3812	40.0034	Non-cancer glands	5	0	0	2	2	0	9	0	5	0	7	1.26829e-12	0.0056258	0.389199
99.9302	58.8269	Non-cancer glands	2	3	3	2	5	5	5	0	1	1	1	0.0728761	0.0387623	3.32993e-13
89.1263	59.8073	Stroma LG Cancer	1	0	0	1	1	0	0	0	0	0	0	0.0415703	4.49401e-13	0.0287972
94.2439	44.9642	Stroma LG Cancer	0	0	1	1	5	5	9	0	0	2	1	0.0346148	1.87281e-13	4.4805e-14
106.773	60.8073	Stroma LG Cancer	0	0	2	1	0	2	1	0	1	1	0	4.89095e-11	2.10283e-13	0.0162364
104.479	62.7877	Stroma LG Cancer	0	0	5	0	5	5	7	0	0	2	7	0.000277369	1.40864e-13	0.00509232
103.93	55.8465	Non-cancer glands	0	0	0	1	4	6	5	0	2	2	1	0.097933	1.82433e-13	0.132473
108.479	45.9446	Stroma LG Cancer	1	0	1	0	1	2	4	0	1	3	1	0.0311941	1.00602e-13	0.0121728
100.499	67.7289	Stroma LG Cancer	1	1	1	2	4	1	2	0	2	2	0	0.0128476	1.54599e-13	0.0563302
110.754	59.8269	Stroma LG Cancer	2	1	4	0	2	1	0	0	1	0	1	0.0833879	1.66743e-13	0.105328
94.8125	69.7093	Stroma LG Cancer	0	3	8	5	3	3	5	0	2	2	4	0.0661318	0.032639	0.00746567
105.636	52.8857	Stroma LG Cancer	1	1	3	0	4	1	2	0	0	1	1	0.0362655	2.04913e-13	1.2849e-13
95.3812	56.8465	Stroma LG Cancer	0	1	1	2	2	0	1	0	0	0	2	2.70456e-13	4.78657e-13	0.0503389
106.205	55.8465	Stroma LG Cancer	1	0	0	1	4	1	2	0	2	0	1	3.13422e-13	3.02788e-13	6.02846e-13
99.9498	46.9446	Stroma LG Cancer	0	1	1	1	0	5	1	0	0	6	1	0.102874	1.12595e-13	3.11642e-13
97.6753	48.9249	Stroma LG Cancer	1	2	1	2	1	5	2	1	0	1	0	0.0400422	4.48865e-13	1.08262e-13
90.2635	65.7485	Stroma LG Cancer	0	1	2	0	3	1	0	0	1	0	0	1.60803e-12	2.11607e-12	0.0280595
105.048	59.8073	Stroma LG Cancer	2	0	9	0	0	5	9	0	0	0	0	0.0720347	7.30447e-13	0.00666909
98.8125	42.9838	Stroma LG Cancer	0	0	1	2	2	8	2	0	0	7	0	0.0588946	8.89868e-14	1.81608e-13
98.2243	53.8661	Stroma LG Cancer	0	2	0	2	8	8	0	2	2	2	2	0.00484419	1.33048e-13	8.25293e-14
109.616	61.8073	Stroma LG Cancer	0	1	0	0	1	1	1	0	0	1	0	0.00776807	1.82104e-13	0.0165046
105.067	43.9642	Stroma LG Cancer	0	1	2	1	3	0	0	0	0	1	0	0.0680443	2.93047e-13	9.14542e-14
96.538	46.9446	Non-cancer glands	0	0	1	1	1	1	1	1	2	1	0	0.0413162	0.0386842	1.15948e-13
111.322	54.8661	Stroma LG Cancer	0	0	0	0	1	0	4	0	4	0	0	0.0993083	2.11053e-13	3.17031e-13
102.793	53.8661	Non-cancer glands	1	1	4	4	9	9	8	1	1	0	6	0.0733096	0.0628296	6.99319e-14
93.6753	63.7681	Non-cancer glands	0	0	0	0	0	0	0	0	0	1	1	0.011802	2.16406e-13	0.35509
94.2439	66.7485	Stroma LG Cancer	0	4	4	2	4	1	1	0	1	2	2	0.0306217	1.251e-13	0.0437695
97.0871	55.8465	Stroma LG Cancer	1	1	2	2	1	0	2	0	0	1	0	0.0362145	0.0995282	0.0079423
100.499	59.8073	Stroma LG Cancer	2	2	0	2	5	6	4	1	2	5	1	0.0664566	4.16709e-13	2.25815e-13
88.5576	64.7485	Stroma LG Cancer	0	2	3	2	4	0	2	0	2	0	2	8.00789e-14	6.29649e-14	0.0361245
101.656	53.8661	Stroma LG Cancer	1	0	1	1	1	2	1	0	1	1	0	0.113034	7.29318e-13	8.03125e-14
102.224	46.9446	Stroma LG Cancer	1	0	2	2	2	3	1	0	0	2	2	0.0485012	1.70802e-13	6.78402e-14
110.754	53.8857	Non-cancer glands	2	3	2	2	3	0	1	0	0	3	0	0.0804108	0.0187828	0.0613342
102.793	51.8857	Stroma LG Cancer	4	2	8	6	6	6	1	0	0	0	1	0.187599	0.139115	1.08779e-13
90.8322	40.9838	Stroma LG Cancer	0	4	3	0	4	5	2	0	0	0	1	0.0341089	1.1849e-13	0.0155304
91.4008	47.9249	Non-cancer glands	0	0	4	0	0	7	4	0	2	2	0	0.265706	2.99515e-13	7.00378e-13
107.342	53.8857	Non-cancer glands	1	0	2	1	0	0	1	0	1	0	0	1.95164e-13	1.1844e-13	0.00507799
88.5576	58.8073	Stroma LG Cancer	0	1	2	1	1	3	0	0	0	1	1	5.55884e-13	1.84778e-13	0.00481591
103.93	47.9249	Non-cancer glands	6	3	6	3	8	8	0	1	1	2	1	0.144461	0.0479501	6.06886e-13
103.342	66.7485	Stroma LG Cancer	0	4	4	1	9	14	4	0	0	0	4	0.057339	2.5303e-13	0.148827
106.205	59.8269	Stroma LG Cancer	0	2	5	5	3	6	3	0	2	0	2	0.00479226	1.32882e-13	0.00983981
101.656	51.8857	Stroma LG Cancer	0	1	2	3	1	5	0	0	1	3	2	0.0544864	1.21906e-13	4.91949e-14
106.205	43.9642	Stroma LG Cancer	0	0	1	1	0	0	1	0	4	0	0	1.66053e-13	1.19313e-13	0.0726413
97.1067	45.9446	Non-cancer glands	1	1	1	1	2	3	1	1	0	1	2	0.0292235	0.00705168	4.873e-14
90.8322	44.9446	Stroma LG Cancer	2	4	0	0	2	6	2	0	3	2	2	1.83143e-13	1.01674e-13	0.00297149
103.362	41.0034	Stroma LG Cancer	0	0	2	0	1	1	1	0	1	0	2	0.0371408	1.93686e-13	0.0643553
109.048	60.8073	Stroma LG Cancer	0	2	3	3	3	2	5	3	3	3	2	0.0101376	8.73992e-14	0.0241363
87.4204	56.8269	Non-cancer glands	0	1	0	0	0	0	0	0	0	0	0	0.00408216	2.99354e-13	4.16284e-13
95.4008	44.9642	Non-cancer glands	0	1	1	1	1	4	2	2	2	1	0	0.011411	1.55392e-13	6.2457e-14
99.9302	52.8857	Stroma LG Cancer	1	0	0	0	3	4	0	0	4	1	2	0.0150648	2.33031e-13	5.80285e-14
91.9694	62.7877	Non-cancer glands	1	1	2	0	5	0	2	0	1	1	1	0.0431389	2.59072e-12	0.0690721
104.499	50.9053	Stroma LG Cancer	2	0	0	0	2	4	4	0	0	2	2	0.0363147	3.27974e-13	1.34251e-13
109.048	64.7681	Stroma LG Cancer	0	1	0	1	1	5	2	0	1	2	0	2.25249e-13	6.86792e-14	0.00634409
98.7929	54.8661	Stroma LG Cancer	0	2	6	2	5	5	2	0	2	3	1	0.0308121	1.50789e-13	0.00177306
86.8518	49.9053	Stroma LG Cancer	0	0	0	0	3	1	1	0	0	0	0	0.110079	6.26931e-13	0.00328533
99.3616	67.7289	Stroma LG Cancer	0	5	14	5	7	2	5	0	0	19	0	0.0970212	1.35314e-13	0.0220878
106.185	65.7681	Stroma LG Cancer	5	7	7	1	4	11	4	0	2	2	5	0.117885	0.0257987	0.354816
86.8518	51.8857	Stroma LG Cancer	0	0	3	3	4	4	6	3	0	0	1	1.31203e-12	8.35223e-12	1.46986e-13
93.1067	52.8857	Stroma LG Cancer	1	0	1	1	6	2	4	0	0	5	2	0.0434402	2.61806e-13	4.58521e-14
87.989	43.9642	Non-cancer glands	0	0	0	0	1	0	3	0	0	0	0	0.00587731	1.91625e-13	0.0113031
114.165	59.8269	Non-cancer glands	0	0	0	0	0	0	0	0	1	2	1	4.35704e-13	1.55322e-13	0.471513
98.2439	41.9838	Non-cancer glands	1	1	3	0	0	2	4	0	2	2	1	0.0325193	1.27219e-13	0.207614
89.1263	61.7877	Non-cancer glands	0	0	3	0	0	0	2	0	1	1	1	0.00451646	1.24428e-13	0.256517
89.6949	46.9249	Stroma LG Cancer	1	0	0	0	4	6	1	0	0	0	1	0.0169732	3.4665e-13	0.00745883
96.5184	48.9249	Stroma LG Cancer	1	1	0	0	3	2	2	0	1	1	0	1.11957e-12	2.67206e-13	8.19033e-14
91.9694	52.8661	Stroma LG Cancer	1	1	0	1	2	3	3	0	1	0	0	0.0143339	2.0322e-13	3.85469e-13
108.479	55.8661	Stroma LG Cancer	0	1	1	2	2	2	2	0	0	1	0	0.0351202	1.53989e-13	0.00328317
105.048	61.7877	Stroma LG Cancer	2	4	0	2	8	8	11	0	2	4	2	0.0486238	1.17792e-13	0.00657871
110.185	60.8073	Stroma LG Cancer	0	0	2	2	0	0	2	0	0	8	0	0.0346481	1.01858e-13	4.14187e-13
90.2635	63.7681	Stroma LG Cancer	0	3	3	0	3	2	4	0	1	0	2	2.0027e-13	6.41814e-14	0.0423425
89.1263	43.9642	Non-cancer glands	1	1	0	0	3	0	0	0	1	1	1	0.0141873	2.6174e-12	0.00988211
109.616	49.9249	Stroma LG Cancer	0	0	1	0	1	3	0	0	0	1	0	0.0659857	1.51381e-13	0.0139584
107.342	59.8269	Stroma LG Cancer	0	0	6	0	4	2	2	0	0	1	0	0.0641971	0.0414625	0.130706
102.793	40.0034	Stroma LG Cancer	1	0	0	0	1	0	0	0	0	1	0	2.39426e-08	1.05159e-13	0.028698
97.6557	54.8661	Stroma LG Cancer	0	0	2	0	3	0	1	0	0	0	0	0.0460418	3.29999e-13	7.84584e-14
91.4008	63.7681	Stroma LG Cancer	0	3	1	0	3	0	1	0	0	1	1	0.0368086	1.00412e-12	0.0288082
91.9694	42.9642	Stroma LG Cancer	1	2	0	0	1	1	0	0	1	1	2	0.168399	2.24389e-13	1.20154e-13
113.597	56.8465	Stroma LG Cancer	0	0	1	3	2	0	0	0	0	1	0	4.87812e-13	2.00901e-13	0.00501513
107.911	52.8857	Non-cancer glands	0	0	0	0	1	0	0	0	0	0	1	0.00569952	5.90853e-12	0.394697
97.0871	57.8269	Stroma LG Cancer	0	0	3	1	5	1	1	0	1	4	0	0.0141926	1.36235e-13	0.0676691
89.1263	53.8661	Stroma LG Cancer	0	0	1	0	1	1	1	0	1	1	1	2.66187e-13	6.65569e-14	7.21362e-14
88.5576	60.7877	Non-cancer glands	0	0	2	1	2	0	0	0	2	1	0	0.0996657	0.0226907	0.0046947
93.1067	42.9642	Non-cancer glands	0	0	0	0	2	1	0	0	1	1	0	0.0217322	1.78848e-13	5.56276e-14
114.734	56.8465	Stroma LG Cancer	0	1	5	1	2	0	1	0	0	6	0	0.198964	2.04328e-13	0.00557628
93.1067	50.9053	Stroma LG Cancer	5	0	0	2	2	8	5	0	1	5	0	0.126297	4.65393e-13	0.00139591
93.6753	67.7289	Stroma LG Cancer	0	0	2	0	6	1	1	0	0	1	1	0.0517249	4.80131e-13	0.0239856
89.6949	66.7485	Stroma LG Cancer	0	0	2	0	0	0	3	0	0	5	2	0.084313	2.19414e-13	0.0917665
90.8322	56.8269	Non-cancer glands	0	1	1	1	1	0	0	0	1	0	0	0.00892567	0.0287519	0.328071
91.9694	60.8073	Non-cancer glands	0	1	0	0	1	0	1	0	0	0	0	4.98116e-13	1.76984e-13	0.212733
91.9694	56.8465	Stroma LG Cancer	0	1	1	1	5	2	4	0	2	2	1	0.00152828	1.19553e-13	0.0085642
105.616	62.7877	Stroma LG Cancer	1	0	2	0	2	1	3	0	0	0	1	2.02386e-13	2.49061e-13	0.03374
113.597	54.8661	Stroma LG Cancer	0	0	3	0	4	0	1	0	1	3	0	0.0431908	1.65529e-13	1.84902e-13
101.067	58.8269	Stroma LG Cancer	0	5	3	0	2	15	6	0	3	0	2	0.016501	5.04675e-13	0.0246799
91.4008	43.9642	Stroma LG Cancer	1	0	0	0	1	3	0	0	0	0	0	0.0108633	7.80817e-14	3.65055e-14
95.3812	58.8269	Non-cancer glands	1	0	0	0	2	0	0	0	1	0	1	0.00655889	3.12923e-13	0.390155
93.1067	68.7289	Stroma LG Cancer	2	6	8	4	0	2	8	0	2	4	2	0.0820807	1.51644e-13	0.0287171
95.9498	61.7877	Stroma LG Cancer	4	18	21	8	10	22	4	0	2	3	3	0.072193	0.0158552	3.91017e-13
90.8322	50.8857	Stroma LG Cancer	0	2	5	2	1	7	0	0	2	5	0	0.0509165	1.01805e-13	4.80706e-14
103.93	45.9446	Non-cancer glands	1	4	2	2	3	4	1	0	2	3	1	0.0316359	0.0104752	0.0148309
86.2831	60.7877	Stroma LG Cancer	1	0	3	1	1	3	1	0	0	0	1	0.00145932	1.69869e-13	0.00308723
92.538	47.9249	Non-cancer glands	1	0	2	0	2	1	1	0	1	2	0	0.0993367	0.0311415	9.36054e-14
111.322	62.7877	Stroma LG Cancer	0	3	3	1	1	0	1	0	0	1	0	9.53098e-13	1.35567e-13	0.0679212
86.8518	59.8073	Stroma LG Cancer	0	0	0	1	0	0	3	0	1	0	1	0.00246316	2.33325e-13	2.04278e-12
94.2439	54.8661	Stroma LG Cancer	0	5	2	0	6	2	2	0	0	0	2	3.06755e-13	1.95669e-13	0.0227262
99.9498	44.9642	Non-cancer glands	1	1	3	1	1	5	2	0	1	0	0	0.143532	0.0440722	5.29329e-14
100.499	61.7877	Stroma LG Cancer	0	4	7	4	7	10	10	0	0	10	0	0.0837939	2.46892e-13	0.0417239
115.303	57.8465	Stroma LG Cancer	0	2	2	2	5	0	1	0	0	5	1	0.0975954	7.6041e-13	0.0191414
103.911	61.7877	Stroma LG Cancer	0	10	11	0	1	10	7	1	3	7	1	0.10671	0.00823949	0.0463848
98.7929	52.8857	Non-cancer glands	1	0	1	2	1	6	1	0	0	1	0	0.0318785	0.0329337	6.18667e-14
91.4008	61.7877	Stroma LG Cancer	0	0	3	4	3	0	2	0	2	3	0	0.0139274	1.20283e-13	0.0668071
93.1067	66.7485	Stroma LG Cancer	0	0	10	6	2	6	4	0	2	0	0	2.14164e-13	1.11498e-13	0.213114
90.8322	58.8073	Stroma LG Cancer	0	1	0	0	0	0	1	0	0	0	3	2.70596e-13	1.29274e-13	0.0119333
98.2243	65.7485	Stroma LG Cancer	1	0	2	0	4	9	4	0	1	1	0	1.16027e-12	1.06503e-13	0.0652444
101.636	69.7093	Stroma LG Cancer	1	3	5	1	5	8	3	0	5	1	0	0.017786	3.39061e-13	0.0868725
104.499	48.9249	Stroma LG Cancer	1	1	3	1	1	1	3	0	0	0	0	0.0688906	2.62792e-13	0.000866739
106.773	58.8269	Stroma LG Cancer	0	3	2	2	1	3	2	0	0	0	2	2.12916e-13	8.54744e-14	0.0219819
89.1263	41.9838	Non-cancer glands	0	0	0	0	1	0	0	0	1	0	0	1.48708e-12	1.64972e-13	0.00956431
109.616	63.7877	Stroma LG Cancer	0	4	2	2	7	0	2	0	0	4	2	0.00165633	8.65236e-14	0.0307338
106.773	46.9446	Stroma LG Cancer	0	6	0	0	4	0	1	0	0	0	2	0.00220685	0.000381695	0.0778728
102.224	52.8857	Non-cancer glands	0	0	0	0	0	0	0	0	1	1	5	0.00614455	6.11171e-13	8.80289e-14
94.2439	62.7877	Stroma LG Cancer	0	0	3	0	2	2	0	0	0	1	1	0.0451111	1.82108e-13	0.116213
104.499	42.9838	Stroma LG Cancer	0	1	2	0	1	0	2	0	0	0	0	3.19612e-13	1.25449e-13	0.0208437
94.8125	63.7681	Stroma LG Cancer	1	1	1	1	1	1	6	0	1	3	1	0.0321151	3.75778e-13	0.0519678
101.067	64.7681	Stroma LG Cancer	0	3	3	3	1	11	6	0	0	4	0	0.154215	2.32682e-12	0.035178
108.46	67.7485	Stroma LG Cancer	0	0	0	0	0	0	1	0	0	0	0	0.0734802	2.51657e-13	0.0465029
103.911	59.8073	Stroma LG Cancer	1	2	4	2	1	2	5	0	1	3	1	0.182009	3.00374e-13	0.0318554
101.067	60.8073	Stroma LG Cancer	2	0	2	0	4	4	6	0	0	0	2	0.0961962	2.47855e-13	0.0173917
109.048	52.8857	Stroma LG Cancer	0	0	1	1	1	0	0	0	1	0	3	2.13806e-13	1.20333e-13	0.0347692
102.773	65.7485	Stroma LG Cancer	0	4	2	5	4	7	4	0	0	0	4	2.5868e-13	1.18593e-13	0.0247943
97.0871	65.7485	Stroma LG Cancer	0	3	3	2	2	7	6	0	2	2	0	0.0124736	6.39315e-14	0.0247169
96.538	44.9642	Non-cancer glands	0	0	0	1	0	4	1	1	1	0	1	2.08739e-12	1.96651e-13	1.02556e-13
89.6949	58.8073	Stroma LG Cancer	0	2	2	1	3	2	1	0	2	2	0	0.0129851	7.33547e-14	0.00853778
108.479	43.9642	Stroma LG Cancer	0	3	3	0	0	1	0	1	1	1	2	0.00786834	1.04995e-13	0.0760589
112.46	58.8269	Stroma LG Cancer	0	4	4	2	10	0	8	0	0	2	0	0.0207212	1.04379e-13	8.05317e-14
106.205	41.9838	Stroma LG Cancer	0	1	0	0	1	0	0	0	2	0	0	1.17932e-13	9.581e-14	0.0295814
103.93	51.8857	Stroma LG Cancer	9	0	3	0	12	36	9	0	0	0	0	0.0597859	6.13043e-13	8.96557e-14
114.734	52.8857	Stroma LG Cancer	3	10	5	8	11	5	7	0	3	7	1	0.183704	0.0772566	0.00664694
104.479	60.8073	Stroma LG Cancer	0	3	6	3	4	6	4	0	0	3	0	0.102949	0.0193349	0.127983
111.891	47.9446	Stroma LG Cancer	0	1	2	1	3	2	1	0	1	2	0	0.0115952	1.22219e-13	0.00578683
113.597	60.8073	Non-cancer glands	0	2	4	2	1	0	0	0	0	1	1	1.45297e-13	1.07229e-13	0.0500305
99.3616	53.8661	Stroma LG Cancer	0	0	1	0	3	2	1	0	0	0	1	0.0700684	1.73685e-11	1.27586e-13
96.5184	60.8073	Stroma LG Cancer	0	0	0	4	0	9	10	0	4	5	4	0.0737755	2.75488e-13	0.00993356
97.6557	60.8073	Non-cancer glands	4	1	2	3	4	8	1	1	0	3	1	0.132957	0.0201306	9.71076e-14
114.734	58.8269	Non-cancer glands	0	1	3	0	2	0	1	0	1	2	1	0.0400569	0.00277343	0.0597189
106.205	57.8269	Stroma LG Cancer	0	2	0	0	4	7	9	0	0	2	2	0.00386134	1.24322e-13	0.0282412
85.7145	59.8073	Non-cancer glands	0	1	0	0	0	0	0	1	0	1	1	0.0539671	7.19675e-13	1.32431e-13
113.028	55.8661	Stroma LG Cancer	0	0	0	0	2	0	2	0	0	13	0	0.213655	1.56096e-13	1.00689e-13
110.754	51.9053	Non-cancer glands	0	1	0	0	1	0	0	0	1	1	0	0.0258251	5.05065e-13	0.0106776
91.4008	45.9446	Stroma LG Cancer	0	2	2	0	8	3	6	0	4	2	4	0.0109185	3.16053e-13	6.95284e-14
106.754	62.7877	Stroma LG Cancer	1	1	0	2	2	1	4	0	0	4	2	0.0291619	3.792e-13	0.0497616
89.6949	64.7485	Stroma LG Cancer	0	0	3	0	1	1	1	0	0	0	0	0.0370724	2.96464e-13	0.05237
87.4008	64.7485	Stroma LG Cancer	0	4	5	1	5	0	4	0	1	3	1	0.0758621	0.0142539	0.0466474
93.1067	62.7877	Stroma LG Cancer	2	2	0	4	5	2	1	1	0	4	4	0.0117601	6.80443e-14	0.0848152
101.067	68.7289	Stroma LG Cancer	2	0	8	3	3	6	8	0	0	5	2	0.0182553	1.50286e-13	0.189552
110.185	52.8857	Stroma LG Cancer	0	1	2	1	1	0	0	0	0	2	0	1.2945e-12	1.44444e-13	0.00680679
107.342	57.8465	Stroma LG Cancer	0	2	1	0	0	3	0	0	6	0	2	1.33831e-13	1.00174e-13	0.0256685
105.048	63.7681	Stroma LG Cancer	1	1	1	2	7	2	1	0	4	1	1	2.15018e-12	2.89923e-13	0.372473
99.3812	41.9838	Stroma LG Cancer	0	1	3	2	4	3	2	0	0	4	0	0.0329389	1.20324e-13	0.00708373
101.656	47.9249	Non-cancer glands	0	2	1	3	2	5	4	0	0	2	1	0.0319075	0.0153602	5.03744e-14
105.636	41.0034	Stroma LG Cancer	0	0	0	0	4	0	2	0	0	1	2	5.4022e-13	1.82003e-13	0.0340059
85.1459	46.9249	Stroma LG Cancer	0	0	0	0	1	0	3	0	0	0	0	0.0662901	6.6185e-13	0.0626676
97.0871	61.7877	Stroma LG Cancer	1	0	1	1	5	5	1	0	0	1	0	0.0468346	1.31803e-12	6.89495e-14
102.224	50.9053	Stroma LG Cancer	1	2	2	1	0	2	3	0	2	3	0	0.0689625	1.44911e-13	6.04489e-14
113.028	47.9446	Non-cancer glands	1	1	0	1	1	0	1	1	3	1	1	0.00709682	8.77188e-14	0.274048
96.5184	54.8661	Stroma LG Cancer	1	2	2	2	0	1	0	0	1	1	1	3.51359e-13	1.48593e-13	5.46919e-14
103.362	42.9838	Stroma LG Cancer	2	4	3	3	1	5	2	2	2	0	0	0.0169932	4.16789e-14	0.00171336
91.9694	48.9053	Non-cancer glands	1	1	2	3	3	3	0	0	0	1	0	0.271019	0.029981	1.23442e-13
93.6753	53.8661	Non-cancer glands	1	0	0	1	0	1	0	0	1	3	0	0.0429828	3.81653e-13	0.0415844
102.205	64.7681	Stroma LG Cancer	0	6	9	0	12	18	15	0	0	3	6	8.19281e-13	9.78143e-14	0.0378483
90.2635	41.9838	Stroma LG Cancer	1	1	0	3	2	1	2	0	1	1	0	0.0400708	0.0172839	6.66617e-14
109.616	45.9642	Stroma LG Cancer	1	4	12	2	1	0	1	0	1	2	0	0.096437	1.25645e-13	0.00545941
101.087	41.0034	Stroma LG Cancer	0	1	0	0	1	3	5	0	1	2	0	3.17816e-13	1.0234e-13	0.0118578
101.087	42.9838	Non-cancer glands	1	1	3	2	8	6	2	0	0	3	0	0.0607852	2.59117e-13	3.62685e-14
91.9694	54.8661	Non-cancer glands	0	0	1	0	0	1	1	1	1	1	0	0.0548691	1.39659e-13	0.033487
107.911	58.8269	Stroma LG Cancer	1	0	1	0	0	4	2	0	4	3	2	0.0177717	1.99547e-13	0.365185
103.911	63.7681	Stroma LG Cancer	2	4	3	6	9	16	8	0	3	2	3	0.0739169	0.00680991	0.198687
111.891	49.9249	Non-cancer glands	0	1	1	1	2	0	1	0	1	1	1	0.0387832	3.53006e-13	0.0264833
108.479	63.7877	Stroma LG Cancer	0	1	1	2	1	1	0	0	1	0	2	0.0229849	0.00868417	0.415554
107.911	48.9249	Stroma LG Cancer	0	1	1	0	5	1	2	0	0	2	2	0.00910629	2.72447e-13	0.00125895
84.0086	56.8269	Stroma LG Cancer	0	0	3	0	1	1	3	0	1	3	1	1.30958e-12	1.1415e-13	1.01498e-13
105.616	68.7289	Stroma LG Cancer	0	0	3	0	1	3	1	0	0	0	0	4.3894e-13	1.08066e-13	0.0398791
113.028	61.8073	Non-cancer glands	0	1	0	0	0	0	0	0	4	1	1	1.29111e-13	6.35317e-14	0.651532
97.6557	62.7877	Stroma LG Cancer	0	1	3	0	5	4	2	0	1	3	0	0.0958882	4.5131e-13	0.00811914
111.891	59.8269	Stroma LG Cancer	0	3	6	6	1	0	0	0	0	1	0	9.67955e-14	8.62603e-14	0.00353745
103.362	44.9642	Stroma LG Cancer	0	0	1	1	0	1	1	0	0	1	1	0.0612498	1.65818e-13	0.0153451
103.342	58.8269	Stroma LG Cancer	0	0	2	0	2	9	7	0	0	2	1	0.0848146	0.0240909	0.0518809
104.499	44.9642	Non-cancer glands	0	1	1	1	3	1	0	0	1	1	1	0.0927817	0.00815963	1.29722e-13
107.911	46.9446	Stroma LG Cancer	3	2	0	4	3	2	0	0	3	0	2	2.49498e-13	7.86888e-14	0.0235062
112.46	54.8661	Stroma LG Cancer	0	0	7	4	10	0	7	0	7	4	0	0.0275532	2.78332e-13	0.0028617
110.754	45.9642	Stroma LG Cancer	0	0	3	2	4	1	1	0	0	5	1	0.0537796	0.00525587	1.14292e-13
101.067	54.8661	Stroma LG Cancer	0	1	1	0	2	1	2	0	1	0	1	0.0787512	0.00520347	4.59812e-13
95.3812	66.7485	Stroma LG Cancer	0	0	1	1	4	5	2	1	1	0	2	1.34782e-13	8.63751e-14	0.0207108
108.479	41.9838	Non-cancer glands	2	1	0	0	0	0	0	0	1	0	2	0.0177445	6.79773e-13	0.474968
94.8125	51.8857	Stroma LG Cancer	4	0	0	0	1	9	2	0	2	1	1	0.0493244	1.13229e-13	6.60885e-13
105.636	54.8661	Stroma LG Cancer	1	0	2	0	1	2	0	0	2	0	0	1.51785e-12	8.06251e-14	0.0159323
98.8125	46.9446	Non-cancer glands	1	1	2	0	4	4	2	0	1	4	0	0.174455	6.38718e-13	1.54569e-13
101.636	57.8269	Stroma LG Cancer	0	0	6	1	4	3	3	0	2	1	2	0.0189844	1.1402e-13	0.00311024
107.911	54.8661	Stroma LG Cancer	1	0	0	2	0	4	0	1	1	0	0	0.0113326	1.08317e-13	7.06488e-13
89.6949	54.8465	Non-cancer glands	2	0	0	0	0	0	0	0	2	1	2	0.0172215	1.22441e-13	0.0164777
107.342	45.9446	Stroma LG Cancer	1	1	0	0	0	0	3	0	1	0	1	0.0158644	1.65737e-13	0.148386
108.479	47.9446	Non-cancer glands	1	2	0	1	2	0	0	0	1	2	0	0.0745478	0.0106195	1.32002e-13
107.911	42.9838	Non-cancer glands	0	1	0	1	1	1	1	0	0	0	0	0.0213721	0.0158008	0.377002
99.9302	56.8465	Non-cancer glands	2	0	3	3	4	7	7	0	2	4	1	0.165384	0.0487982	4.78831e-14
110.185	58.8269	Non-cancer glands	0	1	1	1	0	1	0	0	0	0	0	2.40894e-13	1.52877e-13	3.34661e-13
98.2439	43.9642	Stroma LG Cancer	0	1	5	9	0	4	0	0	1	2	1	0.0462684	1.19258e-13	4.13606e-14
104.499	52.8857	Stroma LG Cancer	0	0	2	0	0	1	0	0	0	2	0	0.0465249	4.65782e-13	0.0086992
87.4204	60.7877	Stroma LG Cancer	0	2	2	2	1	2	3	0	0	1	1	0.00211366	1.29315e-13	0.0197723
102.205	58.8269	Stroma LG Cancer	0	0	2	2	3	5	6	0	0	2	2	0.0238427	1.3771e-13	0.0061457
114.165	53.8857	Stroma LG Cancer	0	0	0	1	2	1	1	0	1	5	2	0.0203672	1.09713e-13	1.72212e-13
91.4008	49.9053	Stroma LG Cancer	4	0	2	0	4	3	4	2	2	8	0	0.112019	1.42777e-13	7.8209e-14
91.4008	59.8073	Stroma LG Cancer	1	0	3	1	3	4	1	0	0	0	1	0.0162692	9.84403e-14	0.0277389
98.7929	64.7681	Stroma LG Cancer	2	0	5	0	5	15	2	0	2	2	2	0.0471533	0.0452158	0.30883
102.205	62.7877	Stroma LG Cancer	0	3	0	3	6	0	2	0	2	2	0	0.0550189	0.0390953	0.0606788
86.2831	44.9446	Stroma LG Cancer	0	2	2	0	2	1	0	0	1	2	0	0.0366837	4.23635e-13	4.5233e-13
105.048	65.7681	Stroma LG Cancer	0	3	3	0	4	2	2	0	1	2	0	0.0185953	2.10995e-13	0.0600688
90.2635	57.8269	Stroma LG Cancer	0	0	1	0	2	2	0	0	3	1	0	2.12935e-13	8.13307e-14	0.0235283
92.538	41.9838	Non-cancer glands	0	0	0	0	0	1	0	0	0	2	0	0.0292545	5.16674e-13	1.83878e-13
95.3812	68.7289	Stroma LG Cancer	0	2	4	4	2	4	10	0	2	2	2	0.102387	3.9361e-13	0.0234042
102.773	61.7877	Stroma LG Cancer	0	2	0	2	13	8	6	0	4	0	4	0.00515809	1.83115e-13	0.071034
146.787	55.8661	Stroma normal	0	0	3	5	5	0	3	0	0	3	5	2.42117e-13	7.15367e-14	0.109057
139.964	45.9642	Non-cancer glands	0	0	3	0	0	0	1	0	7	0	3	2.63007e-14	8.46594e-14	0.859991
137.101	66.7681	Stroma normal	0	8	17	0	0	0	0	0	4	4	0	1.42535e-13	1.39349e-13	0.531573
155.336	46.9642	Stroma normal	0	2	1	1	1	0	1	0	0	1	1	0.000714991	5.17683e-13	0.333479
141.101	43.9838	Stroma normal	0	6	2	0	6	0	4	0	2	6	2	0.029235	7.22609e-14	0.229582
133.689	46.9446	Stroma normal	0	0	6	0	4	0	0	0	0	0	0	1.39158e-13	1.02233e-13	0.370611
130.846	57.8465	Stroma normal	0	1	2	1	2	0	0	0	0	0	1	9.44879e-14	7.91679e-14	0.326701
134.827	56.8661	Non-cancer glands	0	0	0	0	0	0	0	0	3	0	1	2.84002e-14	1.53088e-13	0.908327
156.474	50.9249	Stroma normal	0	1	2	1	2	0	0	0	2	1	2	1.97817e-13	7.1514e-13	0.666818
141.65	66.7681	Non-cancer glands	0	0	0	0	2	0	0	0	13	2	0	1.8329e-13	1.16755e-13	0.865151
154.199	44.9838	Non-cancer glands	0	0	2	1	1	0	0	0	1	0	1	1.20804e-13	0.0114927	0.631814
145.082	66.7681	Non-cancer glands	0	0	0	0	3	0	0	0	12	0	4	6.25834e-14	0.00675571	0.850026
138.807	67.7681	Non-cancer glands	0	0	1	0	3	0	0	0	2	0	0	1.52581e-12	0.00301545	0.802521
143.944	54.8857	Stroma normal	0	2	4	4	8	0	2	0	8	0	4	1.21424e-13	7.33496e-14	0.135794
126.866	52.8857	Non-cancer glands	0	0	0	3	0	0	0	0	11	0	7	2.26814e-14	7.97777e-14	0.880588
154.768	55.8857	Stroma normal	0	10	0	5	5	0	5	0	16	0	5	1.23636e-13	1.92765e-13	0.494678
140.533	54.8857	Stroma normal	0	2	5	2	5	0	5	0	16	0	7	8.09052e-14	1.11948e-13	0.483511
145.65	55.8661	Stroma normal	0	2	2	0	7	0	5	0	0	2	0	0.0117988	7.21223e-14	0.099283
147.356	54.8857	Stroma normal	0	0	7	0	0	0	10	0	0	4	0	4.00731e-13	1.38268e-13	0.233251
140.533	41.0034	Stroma normal	0	5	8	0	0	0	10	0	5	0	8	1.41523e-13	8.21481e-14	0.244744
143.376	55.8661	Non-cancer glands	0	0	0	2	1	0	0	1	0	0	2	1.95669e-13	1.26949e-13	0.13593
129.14	62.8073	Stroma normal	0	2	0	0	0	0	2	0	0	2	0	0.0230471	1.39025e-13	0.391987
151.336	63.8073	Stroma normal	0	5	37	0	0	0	10	0	0	0	0	2.32297e-13	2.05586e-13	0.403076
128.003	60.8073	Stroma normal	0	0	3	3	10	0	3	0	0	0	0	1.52174e-13	7.40264e-13	0.447167
147.925	65.7877	Stroma normal	7	0	4	2	2	0	0	2	0	0	0	8.7167e-14	6.99496e-14	0.312041
154.199	46.9642	Non-cancer glands	0	0	0	0	2	0	1	0	5	0	5	8.18059e-14	4.77641e-14	0.681477
150.787	43.0034	Non-cancer glands	0	0	0	0	0	0	0	0	6	0	4	1.86421e-13	3.30599e-14	0.870479
146.787	51.9053	Non-cancer glands	0	1	2	0	3	0	1	0	0	0	2	3.03739e-13	0.0430587	0.533536
154.18	58.8465	Non-cancer glands	0	0	0	0	1	0	0	0	7	0	1	7.39234e-14	4.22598e-14	0.867479
146.219	46.9642	Stroma normal	0	0	10	0	13	0	3	0	0	0	5	6.7851e-14	4.08587e-13	0.465756
135.395	65.7681	Non-cancer glands	0	0	0	1	1	0	0	0	4	0	0	3.67654e-13	0.0112184	0.857339
137.689	40.023	Stroma normal	0	0	5	2	7	0	9	0	0	7	7	3.50648e-13	8.50598e-14	0.363579
137.689	42.0034	Stroma normal	0	10	21	10	16	0	0	0	10	0	5	7.02512e-14	1.03071e-13	0.420168
149.082	45.9642	Non-cancer glands	0	0	0	0	0	0	0	0	1	0	2	8.79737e-14	5.16561e-13	0.827927
148.513	41.023	Non-cancer glands	0	2	0	0	4	0	0	0	2	0	2	5.42266e-14	3.9495e-13	0.737423
149.65	46.9642	Non-cancer glands	0	0	0	0	0	0	0	0	6	0	5	0.00615534	1.76027e-13	0.6926
142.807	58.8465	Stroma normal	0	0	4	0	7	0	4	0	1	1	1	2.2346e-13	9.4615e-14	0.493997
144.513	42.0034	Stroma normal	0	0	10	0	6	0	0	0	2	0	0	2.62363e-13	1.55172e-13	0.394428
145.082	46.9642	Non-cancer glands	0	1	1	0	5	0	1	0	3	0	4	0.0130892	0.00714817	0.718236
148.493	62.8073	Stroma normal	0	6	8	2	2	0	0	0	0	0	2	2.51577e-12	1.5996e-13	0.0838341
133.689	66.7681	Stroma normal	0	2	3	3	3	0	0	0	4	2	8	1.37952e-13	1.37004e-13	0.44139
153.062	46.9642	Non-cancer glands	0	0	1	1	0	0	0	0	0	0	1	8.76269e-14	4.77112e-13	0.402887
142.238	59.8269	Non-cancer glands	0	0	0	0	3	0	1	0	1	0	0	3.59623e-14	0.00173287	0.710668
142.219	63.8073	Stroma normal	0	2	2	2	6	0	0	0	2	4	2	2.36705e-13	1.21411e-13	0.33208
137.121	48.9249	Stroma normal	0	0	0	2	0	0	0	0	0	0	4	1.39688e-13	9.8929e-14	0.397903
147.925	45.9642	Non-cancer glands	0	0	0	0	2	0	0	0	0	0	0	5.45073e-13	0.0144349	0.456226
136.552	40.023	Non-cancer glands	0	0	0	1	1	0	0	0	2	0	2	2.95522e-14	1.58477e-13	0.798622
132.552	60.8269	Stroma normal	0	0	0	0	8	0	2	0	4	0	6	1.5724e-13	4.27768e-13	0.674446
145.082	43.0034	Non-cancer glands	0	0	0	2	1	0	1	0	3	0	2	1.57316e-13	1.2056e-12	0.750247
133.689	52.8857	Stroma normal	0	4	2	0	9	0	2	0	5	0	5	8.01942e-14	0.00338156	0.570508
125.729	48.9249	Non-cancer glands	0	1	0	0	1	0	0	0	2	0	1	7.14563e-14	1.285e-13	0.779645
[truncated: 17,855 more rows]

## Sheet: Survival_plot
SFRP4 expression group	SFRP4 levels	Relapse status	follow up time (months)
Low expression	15.9617	1	32
High expression	375.7	1	0
Low expression	50.9783	1	0
Low expression	68.1483	0	135
Low expression	83.0168	0	122
Low expression	30.7896	0	136
High expression	171.485	1	37
High expression	316.602	1	0
High expression	89.9757	1	0
Low expression	20.5313	0	123
High expression	150.664	1	14
High expression	355.645	1	114
Low expression	60.5466	1	11
High expression	138.717	1	0
High expression	93.4072	1	1
High expression	210.028	0	138
Low expression	42.9632	1	19
Low expression	35.6336	1	44
High expression	152.155	1	0
High expression	116.631	1	15
High expression	126.557	1	0
High expression	110.209	1	0
High expression	158.076	1	45
High expression	209.693	1	25
Low expression	38.4816	1	2
High expression	213.515	1	107
High expression	394.074	1	0
Low expression	62.5078	0	119
Low expression	54.2945	0	133
Low expression	66.1578	1	0
High expression	261.869	1	45
Low expression	46.4132	0	122
High expression	320.163	1	7
High expression	196.781	1	38
Low expression	60.1711	0	128
High expression	396.732	1	0
Low expression	49.7285	0	140

## Sheet: bulkT_figures
Patient	SampleType	Relapse_status	SFRP4
R_P01	Non-Cancer	Relapse	15.9617
R_P01	HG Cancer	Relapse	9.9541
R_P01	Non-Cancer	Relapse	7.96634
R_P02	HG Cancer	Relapse	375.7
R_P02	LG Cancer	Relapse	51.6762
R_P02	HG Cancer	Relapse	182.843
R_P02	HG Cancer	Relapse	61.8464
R_P02	Non-Cancer	Relapse	22.607
R_P02	Non-Cancer	Relapse	31.5795
R_P03	LG Cancer	Relapse	35.6946
R_P03	LG Cancer	Relapse	25.2742
R_P03	HG Cancer	Relapse	50.9783
R_P03	HG Cancer	Relapse	7.11584
R_P03	LG Cancer	Relapse	11.657
F_P04	LG Cancer	Relapse-free	9.53229
F_P04	LG Cancer	Relapse-free	13.3885
F_P04	Non-Cancer	Relapse-free	17.9613
F_P04	LG Cancer	Relapse-free	16.6639
F_P04	Non-Cancer	Relapse-free	19.626
F_P04	LG Cancer	Relapse-free	68.1483
F_P04	Non-Cancer	Relapse-free	14.3392
F_P04	Non-Cancer	Relapse-free	7.52702
F_P04	LG Cancer	Relapse-free	48.0404
F_P05	HG Cancer	Relapse-free	83.0168
F_P05	HG Cancer	Relapse-free	62.0091
F_P05	HG Cancer	Relapse-free	34.3967
F_P05	Non-Cancer	Relapse-free	33.2584
F_P05	LG Cancer	Relapse-free	13.3888
F_P06	LG Cancer	Relapse-free	23.9419
F_P06	Non-Cancer	Relapse-free	9.0998
F_P06	LG Cancer	Relapse-free	15.5736
F_P06	LG Cancer	Relapse-free	20.8978
F_P06	LG Cancer	Relapse-free	30.7896
F_P06	LG Cancer	Relapse-free	10.9153
F_P06	Non-Cancer	Relapse-free	9.24598
F_P06	Non-Cancer	Relapse-free	7.27126
R_P07	LG Cancer	Relapse	72.391
R_P07	LG Cancer	Relapse	76.5942
R_P07	LG Cancer	Relapse	36.1525
R_P07	HG Cancer	Relapse	131.027
R_P07	LG Cancer	Relapse	112.365
R_P07	LG Cancer	Relapse	171.485
R_P07	Non-Cancer	Relapse	11.955
R_P08	HG Cancer	Relapse	120.352
R_P08	HG Cancer	Relapse	252.657
R_P08	Non-Cancer	Relapse	17.0131
R_P08	HG Cancer	Relapse	187.988
R_P08	HG Cancer	Relapse	34.6744
R_P08	HG Cancer	Relapse	316.602
R_P08	HG Cancer	Relapse	173.538
R_P08	Non-Cancer	Relapse	31.6003
R_P09	Non-Cancer	Relapse	14.5192
R_P09	HG Cancer	Relapse	66.2616
R_P09	HG Cancer	Relapse	89.9757
R_P09	HG Cancer	Relapse	62.9648
R_P09	HG Cancer	Relapse	50.7338
R_P09	HG Cancer	Relapse	63.456
F_P10	LG Cancer	Relapse-free	11.3201
F_P10	LG Cancer	Relapse-free	20.5313
F_P10	LG Cancer	Relapse-free	5.22836
F_P10	Non-Cancer	Relapse-free	6.00383
F_P10	Non-Cancer	Relapse-free	6.5826
R_P11	HG Cancer	Relapse	54.6369
R_P11	HG Cancer	Relapse	150.664
R_P11	Non-Cancer	Relapse	31.6796
R_P11	HG Cancer	Relapse	58.69
R_P11	Non-Cancer	Relapse	11.6723
R_P12	HG Cancer	Relapse	355.645
R_P12	HG Cancer	Relapse	117.627
R_P12	HG Cancer	Relapse	119.354
R_P12	HG Cancer	Relapse	160.502
R_P12	HG Cancer	Relapse	43.8788
R_P12	Non-Cancer	Relapse	27.8437
R_P13	LG Cancer	Relapse	54.6942
R_P13	LG Cancer	Relapse	57.4844
R_P13	LG Cancer	Relapse	60.5466
R_P13	LG Cancer	Relapse	3.85047
R_P13	LG Cancer	Relapse	39.5694
R_P13	LG Cancer	Relapse	44.5731
R_P13	LG Cancer	Relapse	41.5941
R_P14	HG Cancer	Relapse	138.717
R_P14	HG Cancer	Relapse	96.4268
R_P14	Non-Cancer	Relapse	81.2707
R_P14	Non-Cancer	Relapse	42.6952
R_P15	HG Cancer	Relapse	93.4072
R_P15	LG Cancer	Relapse	81.2211
R_P15	Non-Cancer	Relapse	8.60825
R_P15	Non-Cancer	Relapse	16.368
F_P16	Non-Cancer	Relapse-free	210.028
F_P16	HG Cancer	Relapse-free	20.4673
F_P16	LG Cancer	Relapse-free	22.923
F_P16	Non-Cancer	Relapse-free	125.724
R_P17	LG Cancer	Relapse	13.0805
R_P17	LG Cancer	Relapse	42.9632
R_P17	LG Cancer	Relapse	42.3249
R_P17	Non-Cancer	Relapse	9.66853
R_P17	Non-Cancer	Relapse	13.7203
R_P18	LG Cancer	Relapse	15.6097
R_P18	LG Cancer	Relapse	6.84543
R_P18	LG Cancer	Relapse	8.47467
R_P18	Non-Cancer	Relapse	18.6899
R_P18	Non-Cancer	Relapse	35.6336
R_P19	HG Cancer	Relapse	152.155
R_P19	HG Cancer	Relapse	145.003
R_P19	Non-Cancer	Relapse	19.7903
R_P19	Non-Cancer	Relapse	55.2452
R_P20	HG Cancer	Relapse	23.735
R_P20	LG Cancer	Relapse	116.631
R_P20	Non-Cancer	Relapse	29.2608
R_P20	Non-Cancer	Relapse	23.3822
R_P21	Non-Cancer	Relapse	26.1262
R_P21	Non-Cancer	Relapse	126.557
R_P21	HG Cancer	Relapse	86.5114
R_P21	HG Cancer	Relapse	62.9358
R_P22	HG Cancer	Relapse	87.6953
R_P22	HG Cancer	Relapse	74.2529
R_P22	HG Cancer	Relapse	110.209
R_P22	Non-Cancer	Relapse	29.661
R_P23	LG Cancer	Relapse	149.597
R_P23	LG Cancer	Relapse	158.076
R_P23	LG Cancer	Relapse	108.497
R_P23	Non-Cancer	Relapse	38.9976
R_P24	Non-Cancer	Relapse	55.6892
R_P24	Non-Cancer	Relapse	30.0597
R_P24	LG Cancer	Relapse	209.693
R_P24	LG Cancer	Relapse	127.492
R_P25	HG Cancer	Relapse	38.4816
R_P25	HG Cancer	Relapse	13.8602
R_P25	Non-Cancer	Relapse	12.386
R_P25	Non-Cancer	Relapse	3.40943
R_P26	LG Cancer	Relapse	102.922
R_P26	LG Cancer	Relapse	213.515
R_P26	Non-Cancer	Relapse	53.8297
R_P26	Non-Cancer	Relapse	14.1648
R_P27	HG Cancer	Relapse	93.0181
R_P27	HG Cancer	Relapse	314.305
R_P27	HG Cancer	Relapse	394.074
R_P27	HG Cancer	Relapse	146.09
F_P28	LG Cancer	Relapse-free	24.0781
F_P28	HG Cancer	Relapse-free	15.8709
F_P28	Non-Cancer	Relapse-free	19.5284
F_P28	LG Cancer	Relapse-free	62.5078
F_P29	Non-Cancer	Relapse-free	32.2211
F_P29	LG Cancer	Relapse-free	54.2945
F_P29	LG Cancer	Relapse-free	45.5088
F_P29	Non-Cancer	Relapse-free	8.10532
R_P30	LG Cancer	Relapse	66.1578
R_P30	LG Cancer	Relapse	17.1778
R_P30	HG Cancer	Relapse	54.2532
R_P30	Non-Cancer	Relapse	8.17049
R_P31	LG Cancer	Relapse	261.869
R_P31	HG Cancer	Relapse	53.3422
R_P31	LG Cancer	Relapse	35.358
R_P31	Non-Cancer	Relapse	9.54401
F_P32	Non-Cancer	Relapse-free	10.6212
F_P32	LG Cancer	Relapse-free	28.591
F_P32	LG Cancer	Relapse-free	46.4132
F_P32	Non-Cancer	Relapse-free	33.5898
R_P33	Non-Cancer	Relapse	56.335
R_P33	LG Cancer	Relapse	320.163
R_P33	LG Cancer	Relapse	48.3188
R_P33	Non-Cancer	Relapse	17.1497
R_P34	Non-Cancer	Relapse	23.1172
R_P34	HG Cancer	Relapse	196.781
R_P34	HG Cancer	Relapse	194.207
R_P34	Non-Cancer	Relapse	47.6131
F_P35	LG Cancer	Relapse-free	60.1711
F_P35	Non-Cancer	Relapse-free	15.7998
R_P36	Non-Cancer	Relapse	54.7456
R_P36	HG Cancer	Relapse	396.732
R_P36	HG Cancer	Relapse	186.074
R_P36	Non-Cancer	Relapse	28.9213
F_P37	LG Cancer	Relapse-free	41.5557
F_P37	LG Cancer	Relapse-free	49.7285
F_P37	Non-Cancer	Relapse-free	14.4326
F_P37	Non-Cancer	Relapse-free	31.2786

## Sheet: bulkMethyl_figures
SampleType	cg05682561	cg06161814	cg04651042	cg09594069	cg21122375	cg01689311	cg07669460	cg22826141	cg10806140	cg25783719	cg08261094	cg20019546	cg14846368	cg19166347	cg23569180	cg20191905	cg23169784	cg13400306	avg_prom	avg_body
Non-Cancer	0.08375	0.25351	0.148254	0.19495	0.1384	0.0787428	0.0969646	0.0596977	0.0697948	0.0833902	0.184796	0.391064	0.448967	0.108234	0.651133	0.670603	0.920172	0.862739	0.14861	0.610308
Non-Cancer	0.123337	0.381004	0.271335	0.284671	0.136901	0.101675	0.146309	0.0779568	0.0790371	0.0804527	0.158619	0.414576	0.497428	0.171165	0.716394	0.73657	0.915795	0.854871	0.18799	0.648704
Non-Cancer	0.0863847	0.300388	0.20883	0.243593	0.149861	0.102898	0.131123	0.0590405	0.0585283	0.0823556	0.199366	0.443451	0.480782	0.126538	0.646329	0.720628	0.93348	0.824948	0.172152	0.622117
LG Cancer	0.0770129	0.098112	0.0712007	0.125364	0.150725	0.0755918	0.0841798	0.0536189	0.0593493	0.073143	0.0942037	0.474614	0.73185	0.336545	0.772762	0.790006	0.90608	0.846632	0.11976	0.730646
HG Cancer	0.0784403	0.10158	0.092056	0.145913	0.147969	0.0737859	0.0771058	0.0746671	0.0556784	0.0741742	0.107827	0.434989	0.59771	0.264928	0.642922	0.751312	0.933316	0.85482	0.122015	0.674168
HG Cancer	0.0839455	0.184816	0.138124	0.191781	0.147724	0.0831619	0.0879272	0.0604848	0.0670941	0.0620261	0.110356	0.50613	0.576245	0.152746	0.742455	0.74648	0.917977	0.899606	0.143631	0.672585
Non-Cancer	0.0893018	0.254263	0.141706	0.204192	0.160184	0.104843	0.131186	0.0766491	0.0827745	0.0602604	0.203125	0.442881	0.641203	0.119298	0.727928	0.60879	0.924032	0.881121	0.162614	0.650395
LG Cancer	0.0755331	0.105867	0.0866699	0.165938	0.10823	0.0658916	0.0910307	0.0730602	0.0537005	0.0562761	0.16082	0.437601	0.686719	0.109213	0.333523	0.767614	0.928065	0.86558	0.123385	0.615119
Non-Cancer	0.149023	0.358952	0.259244	0.279387	0.15014	0.088683	0.136747	0.0879019	0.0951941	0.0770232	0.170249	0.400492	0.473353	0.159351	0.736703	0.782371	0.880062	0.861139	0.187753	0.64883
Non-Cancer	0.117271	0.319413	0.23217	0.251157	0.134715	0.0891635	0.130238	0.0846052	0.0806453	0.0703219	0.16821	0.421726	0.46332	0.103376	0.681523	0.63198	0.886479	0.820166	0.17497	0.597807
Non-Cancer	0.0846896	0.270422	0.165184	0.219518	0.159873	0.0777604	0.10865	0.0698709	0.06577	0.0774353	0.135565	0.420686	0.562422	0.148473	0.702519	0.791829	0.921616	0.838041	0.154619	0.660817
HG Cancer	0.0723977	0.0926962	0.0909663	0.169637	0.149799	0.0722496	0.0942397	0.095512	0.0564959	0.0624011	0.101624	0.496791	0.549774	0.273417	0.740478	0.802568	0.937892	0.856243	0.129567	0.693395
Non-Cancer	0.134784	0.350569	0.227659	0.281198	0.152506	0.113049	0.175695	0.0867923	0.082423	0.0753242	0.131342	0.408255	0.586585	0.138432	0.688267	0.712572	0.917777	0.825041	0.184966	0.644779
HG Cancer	0.0750973	0.128346	0.108818	0.17045	0.127772	0.0806269	0.0945939	0.0540511	0.0532158	0.0683621	0.106577	0.532591	0.604779	0.142114	0.744109	0.737469	0.929298	0.856356	0.133375	0.669021
LG Cancer	0.0747093	0.214235	0.114006	0.160488	0.118956	0.073849	0.0998601	0.101086	0.0590805	0.0607395	0.110917	0.50579	0.702608	0.151916	0.638136	0.741324	0.914339	0.842194	0.141143	0.665086
LG Cancer	0.0789521	0.184633	0.0784975	0.172963	0.138834	0.0801543	0.103468	0.0698182	0.091568	0.0456237	0.11718	0.477621	0.72933	0.387553	0.745991	0.807614	0.9187	0.799212	0.136609	0.7314
HG Cancer	0.15281	0.367787	0.239109	0.274306	0.14647	0.096335	0.131949	0.0742671	0.097245	0.0749992	0.138496	0.428097	0.552359	0.113686	0.534403	0.727271	0.913748	0.828818	0.185156	0.611714
HG Cancer	0.0665017	0.143125	0.104758	0.164378	0.120528	0.0981981	0.11691	0.0604954	0.0591714	0.0622452	0.11586	0.360649	0.309236	0.0953988	0.54309	0.742469	0.91052	0.921744	0.122735	0.587076
Non-Cancer	0.0725832	0.130827	0.104612	0.15362	0.13631	0.0765473	0.104552	0.0571441	0.055417	0.069899	0.137993	0.331251	0.240688	0.0822256	0.595438	0.728996	0.917321	0.846064	0.11923	0.568455
LG Cancer	0.0654144	0.149564	0.0883384	0.168737	0.128333	0.0757664	0.0975056	0.0724139	0.0588508	0.0664602	0.117235	0.260267	0.330023	0.0493865	0.546266	0.77457	0.926068	0.889356	0.112407	0.585945
LG Cancer	0.0900217	0.343801	0.213183	0.257039	0.147281	0.0894952	0.106653	0.0794077	0.0930743	0.0689351	0.166139	0.47884	0.703941	0.153357	0.650699	0.749801	0.918863	0.848343	0.177823	0.670834
LG Cancer	0.155282	0.340381	0.215864	0.251635	0.156354	0.0895367	0.129943	0.0596793	0.0650061	0.0556221	0.208498	0.46527	0.627566	0.14779	0.641863	0.757249	0.932108	0.936523	0.182756	0.67385
Non-Cancer	0.0708233	0.25796	0.173719	0.241297	0.159369	0.0787607	0.0971098	0.0713783	0.0732306	0.0604958	0.125877	0.484717	0.593659	0.150865	0.637733	0.789742	0.928814	0.860318	0.157895	0.660189
Non-Cancer	0.0769184	0.215066	0.160052	0.22576	0.149793	0.0817475	0.0817661	0.0703929	0.0685916	0.0589876	0.137057	0.557873	0.344995	0.103604	0.594435	0.766985	0.935936	0.906806	0.157	0.608794
LG Cancer	0.0761158	0.247807	0.13825	0.211862	0.166281	0.0796702	0.108892	0.0845462	0.0596946	0.0775174	0.125766	0.468747	0.59527	0.195561	0.58928	0.669189	0.918455	0.872763	0.153762	0.640086
LG Cancer	0.0996804	0.311669	0.199631	0.24042	0.105366	0.120154	0.124223	0.0875882	0.0668006	0.0695094	0.142046	0.44438	0.478359	0.122029	0.63853	0.666745	0.908137	0.850758	0.167622	0.61076
Non-Cancer	0.0639454	0.109037	0.0969826	0.139563	0.136079	0.0709214	0.0836584	0.0767249	0.0751493	0.0677591	0.112543	0.471053	0.780386	0.386701	0.696011	0.786546	0.9092	0.846097	0.125285	0.734157
Non-Cancer	0.0648398	0.0861007	0.0675972	0.131364	0.138586	0.0723111	0.0778244	0.0554514	0.0592908	0.0665648	0.134249	0.469754	0.790825	0.30527	0.735711	0.768159	0.927529	0.911852	0.118661	0.739891
LG Cancer	0.0965326	0.31387	0.16274	0.241636	0.163215	0.0790996	0.127466	0.0826107	0.0605815	0.215343	0.186548	0.474805	0.661028	0.154876	0.714725	0.706168	0.926574	0.880442	0.183704	0.673969
LG Cancer	0.0804187	0.332174	0.190509	0.243447	0.153453	0.0923929	0.140693	0.0931466	0.0634313	0.0518358	0.150498	0.425783	0.668573	0.18395	0.663899	0.706263	0.935014	0.794859	0.168149	0.658759
LG Cancer	0.066742	0.170377	0.113996	0.185185	0.151786	0.0785458	0.0792204	0.0852386	0.063513	0.0611238	0.110412	0.483291	0.694049	0.305548	0.537239	0.653282	0.930147	0.828424	0.137453	0.658115
Non-Cancer	0.0705263	0.21834	0.134405	0.186201	0.140917	0.076191	0.0784734	0.0718316	0.0613706	0.0584564	0.107486	0.501527	0.674209	0.31961	0.621343	0.70075	0.911814	0.849184	0.142144	0.679485
Non-Cancer	0.148112	0.329381	0.201642	0.281316	0.20053	0.0950162	0.14082	0.0778697	0.0796259	0.0637096	0.156363	0.462433	0.717151	0.217152	0.707213	0.808422	0.909264	0.85674	0.186401	0.702657
Non-Cancer	0.114794	0.323282	0.18891	0.253212	0.185918	0.100218	0.120141	0.0601916	0.0726128	0.0671553	0.126447	0.460392	0.642752	0.233907	0.718079	0.702391	0.888202	0.853888	0.172773	0.673203
HG Cancer	0.072141	0.182824	0.126143	0.18334	0.142682	0.0697691	0.0881025	0.0659663	0.0638094	0.0648146	0.158232	0.539914	0.729938	0.368395	0.774792	0.775476	0.892294	0.864583	0.146478	0.734246
HG Cancer	0.069083	0.18957	0.162237	0.213892	0.142801	0.0706963	0.0963992	0.0732744	0.0634022	0.0686736	0.104996	0.454137	0.62693	0.343027	0.776879	0.788507	0.895141	0.8663	0.14243	0.716131
LG Cancer	0.0721772	0.160793	0.130221	0.198815	0.206088	0.0806886	0.109139	0.057729	0.0717392	0.0598054	0.123522	0.467594	0.586178	0.141834	0.673733	0.744329	0.90409	0.895902	0.144859	0.657677
LG Cancer	0.073554	0.19942	0.117748	0.218104	0.207349	0.086726	0.134452	0.0775431	0.0712825	0.0505971	0.145968	0.476504	0.587606	0.140128	0.671078	0.760122	0.92216	0.883139	0.154937	0.660705
Non-Cancer	0.106471	0.379483	0.256454	0.316857	0.196005	0.10155	0.164615	0.086673	0.074696	0.0971548	0.223668	0.413288	0.480192	0.11841	0.55081	0.73452	0.898825	0.864409	0.201409	0.607861
Non-Cancer	0.15623	0.381162	0.266405	0.335304	0.233173	0.0992319	0.183401	0.0795062	0.0607673	0.0548031	0.212831	0.474887	0.687753	0.132539	0.646112	0.717615	0.89448	0.842653	0.211475	0.653525
LG Cancer	0.0641554	0.102045	0.0723733	0.214876	0.154963	0.0800801	0.119147	0.0800327	0.070501	0.0571636	0.184605	0.387359	0.383744	0.155446	0.743595	0.722183	0.888772	0.853067	0.132275	0.624468
HG Cancer	0.0671242	0.0905344	0.0632753	0.169401	0.131116	0.0788906	0.140359	0.0881259	0.072703	0.100518	0.253793	0.485959	0.299709	0.155039	0.814223	0.69908	0.900896	0.901772	0.14515	0.628453
Non-Cancer	0.094465	0.3348	0.224351	0.316828	0.161662	0.0918485	0.15867	0.0821221	0.0658715	0.0548577	0.205004	0.411766	0.603273	0.128089	0.620714	0.736432	0.897394	0.874465	0.18352	0.643394
LG Cancer	0.0788392	0.126359	0.0840752	0.209165	0.189288	0.0972365	0.0938237	0.0746121	0.0726209	0.0474919	0.110266	0.565725	0.567091	0.149674	0.657553	0.804687	0.912061	0.884577	0.145792	0.662607
Non-Cancer	0.0827551	0.349454	0.231248	0.279289	0.178782	0.15585	0.139889	0.0694174	0.0629567	0.0633144	0.163536	0.42001	0.663796	0.1883	0.709939	0.688486	0.903761	0.867871	0.183042	0.670359
LG Cancer	0.0780285	0.189766	0.143313	0.219041	0.171501	0.0791821	0.114262	0.0718809	0.0529229	0.0503746	0.124452	0.351638	0.44636	0.114935	0.704042	0.771873	0.911209	0.896177	0.137197	0.640766
LG Cancer	0.0815202	0.259706	0.177497	0.25781	0.16733	0.082682	0.111197	0.0662062	0.0619337	0.0552012	0.121403	0.462884	0.657268	0.15291	0.693501	0.772922	0.88785	0.794099	0.158781	0.659758
Non-Cancer	0.0880108	0.442648	0.25387	0.308844	0.351969	0.17064	0.204988	0.0627891	0.0514592	0.118871	0.349802	0.449635	0.0904104	0.30898	0.875591	0.769853	0.850849	0.926998	0.237794	0.637113
Non-Cancer	0.142555	0.431989	0.307163	0.378756	0.157809	0.0859298	0.158068	0.0662709	0.082666	0.05077	0.224765	0.431635	0.668114	0.203206	0.646202	0.77673	0.909435	0.886581	0.209865	0.681711
LG Cancer	0.0916156	0.301451	0.217594	0.270772	0.155936	0.0826196	0.10592	0.0771614	0.0712116	0.0553466	0.126354	0.480061	0.29826	0.108254	0.683354	0.740774	0.896542	0.919768	0.16967	0.607825
LG Cancer	0.0852904	0.323827	0.225668	0.30495	0.191812	0.0858674	0.112446	0.0596287	0.0682292	0.0528852	0.125008	0.415872	0.450591	0.1118	0.707251	0.763494	0.928761	0.853397	0.170957	0.635882
Non-Cancer	0.086932	0.313006	0.176835	0.274924	0.182103	0.0902263	0.111111	0.0716083	0.0770165	0.0551816	0.199411	0.434723	0.5218	0.0959778	0.695511	0.742389	0.921362	0.877945	0.172756	0.642498
Non-Cancer	0.136836	0.358422	0.243672	0.332733	0.173283	0.144674	0.196015	0.0776621	0.0648284	0.0512564	0.124461	0.481927	0.700908	0.26231	0.764482	0.813213	0.900637	0.883268	0.198814	0.720803
LG Cancer	0.0620613	0.0896778	0.0851338	0.166412	0.150571	0.0747197	0.109799	0.065734	0.0551785	0.0453097	0.108067	0.201252	0.144435	0.0755305	0.409315	0.829374	0.929052	0.898975	0.10116	0.54778
LG Cancer	0.085554	0.120715	0.122716	0.196147	0.167735	0.0824474	0.0972327	0.0659094	0.0600759	0.0463988	0.0961419	0.236566	0.246735	0.100477	0.366308	0.828788	0.943463	0.916163	0.114803	0.566989
Non-Cancer	0.0885519	0.269514	0.137659	0.202098	0.180212	0.0993516	0.0973282	0.0702659	0.059813	0.0747417	0.159291	0.455745	0.562067	0.182378	0.729959	0.760659	0.921224	0.901828	0.157881	0.676352
Non-Cancer	0.123524	0.386153	0.296215	0.371541	0.177514	0.0950035	0.152474	0.0711679	0.0730651	0.0617933	0.176199	0.452881	0.621324	0.1662	0.667846	0.753534	0.902988	0.862072	0.203128	0.662327
HG Cancer	0.0762155	0.17568	0.130613	0.203786	0.16582	0.0818148	0.0999985	0.0661428	0.0725478	0.0671085	0.0920762	0.550093	0.677759	0.4125	0.638077	0.759919	0.944874	0.842634	0.148491	0.712627
LG Cancer	0.0709941	0.182992	0.140135	0.213835	0.169689	0.0840074	0.0881332	0.0684246	0.0529472	0.0601589	0.109918	0.551311	0.665952	0.310166	0.708664	0.722753	0.913767	0.879258	0.149379	0.700093
Non-Cancer	0.0987709	0.337065	0.221594	0.303939	0.187626	0.0923782	0.12352	0.0818005	0.0644374	0.0523682	0.216241	0.416014	0.584742	0.145961	0.620755	0.749782	0.921623	0.885127	0.182979	0.651332
Non-Cancer	0.115685	0.335601	0.181284	0.253114	0.156672	0.0875583	0.141486	0.0621738	0.0905503	0.0623165	0.16867	0.436441	0.449291	0.113433	0.681552	0.756226	0.932349	0.916042	0.174296	0.641482
LG Cancer	0.0708031	0.0922176	0.0716659	0.154226	0.169592	0.0762116	0.101236	0.0625388	0.0600732	0.0569904	0.102119	0.527472	0.547457	0.126416	0.506024	0.746364	0.911703	0.843795	0.128762	0.613626
HG Cancer	0.0699811	0.187178	0.129576	0.221561	0.174522	0.0878485	0.119418	0.0753139	0.0645451	0.0505227	0.107844	0.553912	0.666616	0.374541	0.603293	0.762381	0.928894	0.88716	0.153519	0.703814
LG Cancer	0.0719598	0.254102	0.150757	0.258968	0.221207	0.0930488	0.131343	0.0681606	0.0838997	0.0558287	0.185981	0.417427	0.626766	0.15315	0.74148	0.71334	0.917557	0.88829	0.166057	0.673431

## Sheet: SingleCell_figures
Lineage	Population	SFRP4	SFRP2	COL1A1
Epithelia	BE	0	0	0
Epithelia	BE	0	0	0
Epithelia	Club	0	0	0
Epithelia	BE	0	0	0
Epithelia	Club	0	0	0
Epithelia	LE	0	0	0
Epithelia	LE	0	0	0
Epithelia	BE	0	0	0
Fibroblast	peFib	0	0	0
Fibroblast	peFib	8	1	0
Epithelia	BE	0	0	0
Epithelia	BE	0	0	0
Epithelia	BE	0	0	0
Epithelia	BE	0	0	0
Epithelia	BE	0	0	0
Epithelia	Club	0	0	0
Epithelia	BE	0	0	0
Epithelia	Hillock	0	0	0
Epithelia	BE	0	0	0
Epithelia	BE	0	0	0
Epithelia	BE	0	0	0
Epithelia	Club	0	0	0
Epithelia	BE	0	0	0
Smooth Muscle	pSM	0	0	0
Epithelia	Hillock	0	0	0
Epithelia	BE	0	0	0
Epithelia	LE	0	0	0
Epithelia	BE	0	0	0
Epithelia	BE	0	0	0
Epithelia	Hillock	0	0	0
Epithelia	BE	0	0	0
Epithelia	Hillock	0	0	0
Epithelia	Club	0	0	0
Epithelia	BE	0	0	0
Epithelia	BE	0	0	0
Epithelia	Hillock	0	0	0
Epithelia	BE	0	0	0
Fibroblast	peFib	0	0	0
Epithelia	BE	0	0	0
Fibroblast	peFib	10	0	0
Fibroblast	iFib	0	1	0
Smooth Muscle	pSM	0	0	0
Epithelia	BE	0	0	0
Fibroblast	iFib	0	0	0
Epithelia	Club	0	0	0
Epithelia	LE	0	0	0
Epithelia	BE	0	0	1
Epithelia	Hillock	0	0	0
Epithelia	BE	0	0	1
Epithelia	LE	0	0	0
Epithelia	BE	0	0	0
Epithelia	LE	0	0	1
Epithelia	Hillock	0	0	0
Epithelia	BE	0	0	0
Epithelia	Hillock	0	0	0
Epithelia	BE	0	0	0
Epithelia	Club	0	0	0
Epithelia	BE	0	0	0
Fibroblast	peFib	0	0	0
Fibroblast	peFib	24	0	0
Epithelia	BE	0	0	0
Endothelia	Endothelia	0	0	0
Epithelia	BE	0	0	0
Epithelia	BE	0	0	0
Smooth Muscle	Pericytes	0	0	0
Epithelia	BE	0	0	0
Epithelia	BE	0	0	0
Epithelia	BE	0	0	0
Epithelia	BE	0	0	0
Fibroblast	peFib	3	0	0
Endothelia	Endothelia	0	0	0
Epithelia	BE	0	0	0
Myeloid	Nonclassical Monocyte	0	0	0
Epithelia	BE	0	0	0
Epithelia	Club	0	0	0
Endothelia	Endothelia	0	0	0
Epithelia	BE	0	0	0
Fibroblast	peFib	5	0	0
Epithelia	BE	0	0	0
Epithelia	LE	0	0	0
Smooth Muscle	pSM	0	0	0
Epithelia	BE	0	0	0
Epithelia	Club	0	0	0
Epithelia	BE	0	0	0
Epithelia	Club	0	0	0
Fibroblast	peFib	43	0	0
Epithelia	Hillock	0	0	0
Epithelia	Club	0	0	0
Epithelia	BE	0	0	0
Epithelia	BE	0	0	0
Epithelia	BE	0	0	0
Epithelia	BE	0	0	0
Epithelia	BE	0	0	0
Epithelia	BE	0	0	0
Epithelia	Club	0	0	0
Epithelia	BE	0	0	0
Epithelia	LE	0	0	0
Epithelia	Hillock	0	0	0
Endothelia	Endothelia	0	0	0
Epithelia	LE	1	0	0
Epithelia	BE	0	0	0
Epithelia	BE	0	0	0
Epithelia	BE	0	0	0
Endothelia	Endothelia	0	0	0
Epithelia	BE	0	0	0
Epithelia	LE	0	0	0
Smooth Muscle	Pericytes	0	0	0
Epithelia	BE	0	0	0
Epithelia	BE	0	0	1
Epithelia	LE	0	0	0
Epithelia	BE	0	0	0
Epithelia	BE	0	0	0
Fibroblast	peFib	0	0	0
Fibroblast	iFib	14	0	0
Epithelia	LE	0	0	0
Epithelia	LE	0	0	0
Epithelia	Hillock	0	0	0
Epithelia	LE	0	0	0
Endothelia	Endothelia	0	0	0
Epithelia	BE	0	0	0
Epithelia	BE	0	0	0
Epithelia	LE	0	0	0
Epithelia	Hillock	0	0	0
Epithelia	BE	0	0	0
Epithelia	LE	0	0	0
Fibroblast	peFib	2	0	0
Epithelia	BE	0	0	0
Epithelia	BE	0	0	0
Epithelia	Hillock	0	0	0
Epithelia	BE	0	0	0
Epithelia	BE	0	0	0
Epithelia	BE	0	0	0
Endothelia	Endothelia	0	0	0
Epithelia	Hillock	0	0	0
Endothelia	Endothelia	0	0	0
Epithelia	BE	0	0	0
Epithelia	BE	0	0	0
Epithelia	LE	0	0	0
Epithelia	Club	0	0	0
Epithelia	BE	0	0	0
Epithelia	LE	0	0	0
Fibroblast	iFib	0	0	0
Epithelia	BE	0	0	0
Endothelia	Endothelia	0	0	0
Epithelia	BE	0	0	0
Epithelia	LE	0	0	0
Epithelia	BE	0	0	0
Myeloid	TREM2+ Dendritic	0	0	0
Epithelia	LE	0	0	0
Epithelia	LE	0	0	0
Endothelia	Endothelia	0	1	0
Epithelia	LE	0	0	0
Epithelia	BE	0	0	0
Epithelia	BE	0	0	0
Epithelia	BE	0	0	0
Epithelia	LE	0	0	0
Epithelia	Hillock	0	0	0
Epithelia	BE	0	0	0
Endothelia	Endothelia	0	0	0
Smooth Muscle	vSM	0	0	0
Epithelia	Hillock	0	0	0
Epithelia	BE	0	0	0
Epithelia	BE	0	0	0
Epithelia	BE	0	0	0
Epithelia	BE	0	0	0
Endothelia	Endothelia	0	0	0
Epithelia	BE	0	0	0
Epithelia	Club	0	0	0
Epithelia	BE	0	0	0
Epithelia	BE	0	0	0
Epithelia	LE	0	0	1
Epithelia	BE	0	0	0
Endothelia	Endothelia	0	0	0
Endothelia	Endothelia	0	0	0
Epithelia	BE	0	0	0
Epithelia	BE	0	0	0
Epithelia	BE	0	0	0
Epithelia	BE	0	0	0
Epithelia	BE	0	0	0
Epithelia	BE	0	0	0
Fibroblast	peFib	20	0	0
Epithelia	BE	0	0	0
Epithelia	BE	0	0	0
Epithelia	BE	0	0	0
Epithelia	BE	0	0	0
Epithelia	BE	0	0	0
Epithelia	LE	0	0	0
Epithelia	BE	0	0	1
Epithelia	BE	0	0	0
Epithelia	BE	0	0	0
Epithelia	Hillock	0	0	0
Epithelia	BE	0	0	0
Epithelia	BE	0	0	0
Epithelia	BE	0	0	0
Endothelia	Endothelia	0	0	0
Epithelia	BE	0	0	0
Epithelia	BE	0	0	0
Epithelia	Hillock	0	0	1
Epithelia	BE	0	0	0
Epithelia	Hillock	0	0	0
Epithelia	LE	0	0	0
Epithelia	LE	0	0	0
Epithelia	BE	0	0	0
Epithelia	LE	0	0	0
Epithelia	BE	0	0	0
Epithelia	Hillock	0	0	0
Epithelia	BE	0	0	0
Epithelia	Hillock	0	0	0
Epithelia	Hillock	0	0	0
Epithelia	BE	0	0	0
Epithelia	BE	0	0	0
Fibroblast	peFib	0	0	0
Epithelia	Hillock	0	0	1
Epithelia	BE	0	0	0
Smooth Muscle	Pericytes	0	0	0
Endothelia	Endothelia	0	0	0
Epithelia	LE	0	0	0
Epithelia	BE	0	0	0
Epithelia	LE	0	0	2
Epithelia	BE	0	0	0
Epithelia	BE	0	0	0
Epithelia	BE	0	0	0
Epithelia	BE	0	0	0
Epithelia	Hillock	0	0	0
Epithelia	Club	0	0	0
Epithelia	BE	0	0	0
Endothelia	Endothelia	0	0	0
Epithelia	BE	0	0	0
Epithelia	BE	0	0	0
Epithelia	BE	0	0	0
Fibroblast	peFib	12	0	1
Epithelia	BE	0	0	0
Epithelia	LE	0	0	0
Epithelia	BE	0	0	0
Endothelia	Endothelia	0	0	0
Fibroblast	peFib	0	1	0
Myeloid	Classical Monocyte	0	0	0
Epithelia	BE	0	0	0
Epithelia	LE	0	0	0
Epithelia	BE	0	0	0
Epithelia	BE	0	0	0
Epithelia	LE	0	0	0
Epithelia	Hillock	0	0	1
Epithelia	Hillock	0	0	0
Epithelia	BE	0	0	0
Epithelia	BE	0	0	0
Epithelia	LE	0	0	0
Fibroblast	iFib	3	0	0
Epithelia	BE	0	0	0
Epithelia	BE	0	0	0
Epithelia	BE	0	0	0
Epithelia	BE	0	0	0
Smooth Muscle	vSM	0	0	0
Epithelia	BE	0	0	0
Epithelia	BE	0	0	0
Epithelia	BE	0	0	0
Endothelia	Endothelia	0	0	0
Endothelia	Endothelia	0	0	0
Epithelia	BE	0	0	1
Epithelia	Hillock	0	0	0
Smooth Muscle	pSM	0	0	1
Epithelia	BE	0	0	0
Epithelia	LE	0	0	0
Epithelia	Club	0	0	0
Endothelia	Endothelia	0	0	0
Epithelia	BE	0	0	0
Epithelia	BE	0	0	0
Epithelia	BE	0	0	0
Epithelia	Hillock	0	0	0
Epithelia	Club	0	0	0
Epithelia	Hillock	0	0	0
Epithelia	BE	0	0	0
Epithelia	Hillock	0	0	0
Epithelia	BE	0	0	0
Epithelia	LE	0	0	0
Fibroblast	peFib	0	1	0
Endothelia	Endothelia	0	0	0
Epithelia	BE	0	0	0
Epithelia	Hillock	0	0	0
Endothelia	Endothelia	0	0	0
Epithelia	BE	0	0	0
Epithelia	Hillock	0	0	0
Epithelia	LE	0	0	0
Epithelia	BE	0	0	0
Epithelia	LE	0	0	0
Epithelia	BE	1	0	0
Endothelia	Endothelia	0	0	0
Smooth Muscle	Pericytes	0	0	0
Epithelia	BE	0	0	0
Epithelia	BE	0	0	0
Epithelia	BE	0	0	0
Smooth Muscle	Pericytes	0	0	4
Myeloid	Myeloid Dendritic Type 2	0	0	0
Epithelia	BE	0	0	0
Epithelia	LE	0	0	0
Epithelia	LE	0	0	0
Epithelia	BE	0	0	0
Epithelia	BE	0	0	0
Smooth Muscle	vSM	0	0	0
Epithelia	BE	0	0	0
Epithelia	LE	0	0	0
Fibroblast	iFib	32	0	0
Epithelia	LE	0	0	1
Epithelia	BE	0	0	0
Epithelia	BE	0	0	0
Epithelia	BE	0	0	0
Epithelia	BE	0	0	0
Epithelia	BE	0	0	0
Epithelia	BE	0	0	0
Epithelia	BE	0	0	0
Endothelia	Endothelia	0	0	0
Epithelia	BE	0	0	0
Epithelia	LE	0	0	0
Epithelia	Hillock	0	0	0
Epithelia	BE	0	0	0
Epithelia	BE	0	0	0
Epithelia	BE	0	0	0
Endothelia	Endothelia	0	0	0
Epithelia	Hillock	0	0	0
Epithelia	Hillock	0	0	0
Epithelia	Hillock	0	0	0
Epithelia	Club	0	0	0
Epithelia	Hillock	0	0	0
Epithelia	BE	0	0	0
Endothelia	Endothelia	0	0	0
Lymphoid	CD4+ Naive T	0	0	0
Fibroblast	peFib	24	3	0
Epithelia	LE	0	0	0
Epithelia	LE	0	0	0
Fibroblast	iFib	2	0	0
Epithelia	BE	0	0	0
Epithelia	Hillock	0	0	0
Epithelia	BE	0	0	0
Epithelia	BE	0	0	0
Epithelia	BE	0	0	0
Epithelia	BE	0	0	0
Epithelia	Club	0	0	0
Epithelia	BE	0	0	0
Epithelia	LE	0	0	0
Epithelia	BE	0	0	0
Smooth Muscle	Pericytes	0	0	0
Epithelia	BE	0	0	0
Epithelia	BE	0	0	0
Epithelia	BE	0	0	0
Epithelia	BE	0	0	0
Epithelia	BE	0	0	0
Endothelia	Endothelia	0	0	0
Epithelia	BE	0	0	0
Epithelia	Club	0	0	0
Epithelia	LE	0	0	0
Epithelia	Club	0	0	0
Epithelia	Hillock	0	0	0
Epithelia	BE	0	0	0
Epithelia	LE	0	0	0
Epithelia	BE	0	0	0
Epithelia	BE	0	0	0
Epithelia	LE	0	0	1
Epithelia	BE	0	0	0
Epithelia	LE	0	0	0
Epithelia	BE	0	0	0
Epithelia	BE	0	0	0
Epithelia	Club	0	0	0
Epithelia	Hillock	0	0	0
Epithelia	BE	0	0	0
Epithelia	LE	0	0	0
Epithelia	BE	0	0	0
Fibroblast	peFib	0	2	0
Epithelia	LE	0	0	0
Epithelia	BE	0	0	0
Epithelia	Hillock	0	0	0
Epithelia	BE	0	0	0
Epithelia	BE	0	0	0
Epithelia	Club	0	0	0
Epithelia	BE	0	0	0
Epithelia	BE	0	0	0
Epithelia	BE	0	0	0
Epithelia	BE	0	0	0
Epithelia	BE	0	0	0
Epithelia	BE	0	0	0
Endothelia	Endothelia	0	0	0
Endothelia	Endothelia	0	0	0
Epithelia	BE	0	0	0
Epithelia	BE	0	0	0
Epithelia	BE	0	0	0
Epithelia	BE	0	0	0
Epithelia	BE	0	0	0
Epithelia	LE	0	0	0
Epithelia	BE	0	0	0
Epithelia	BE	0	0	0
Fibroblast	peFib	1	0	2
Epithelia	BE	0	0	0
Epithelia	BE	0	0	0
Epithelia	LE	0	0	1
Epithelia	BE	0	0	0
Epithelia	BE	0	0	0
Epithelia	Hillock	0	0	0
Epithelia	LE	0	0	0
Epithelia	Hillock	0	0	0
Epithelia	Hillock	0	0	0
Epithelia	BE	0	0	0
Epithelia	BE	0	0	0
Fibroblast	iFib	1	0	0
Epithelia	BE	0	0	0
Epithelia	BE	0	0	0
Smooth Muscle	pSM	0	0	1
Epithelia	BE	0	0	1
Fibroblast	peFib	7	0	2
Epithelia	BE	0	0	0
Endothelia	Endothelia	0	0	0
Epithelia	BE	0	0	0
Epithelia	BE	0	0	0
Epithelia	BE	0	0	0
Epithelia	BE	0	0	0
Epithelia	BE	0	0	0
Endothelia	Endothelia	0	0	0
Endothelia	Endothelia	0	0	0
Epithelia	BE	0	0	0
Fibroblast	peFib	4	0	0
Smooth Muscle	Pericytes	0	0	1
Epithelia	BE	0	0	0
Epithelia	BE	0	0	0
Smooth Muscle	pSM	0	0	1
Epithelia	LE	0	0	0
Fibroblast	iFib	0	0	0
Epithelia	LE	0	0	0
Epithelia	Hillock	0	0	0
Epithelia	Club	0	0	0
Epithelia	BE	0	0	0
Epithelia	BE	0	0	0
Epithelia	LE	0	0	0
Epithelia	Hillock	0	0	0
Epithelia	BE	0	0	0
Epithelia	BE	0	0	0
Epithelia	BE	0	0	0
Epithelia	Hillock	0	0	0
Epithelia	Club	0	0	0
Epithelia	BE	0	0	0
Epithelia	BE	0	0	0
Epithelia	LE	0	0	0
Epithelia	BE	0	0	0
Epithelia	BE	0	0	0
Epithelia	BE	0	0	0
Endothelia	Endothelia	0	0	0
Epithelia	Club	0	0	0
Epithelia	BE	0	0	0
Epithelia	BE	0	0	0
Epithelia	BE	0	0	0
Epithelia	BE	0	0	0
Epithelia	BE	0	0	0
Epithelia	BE	0	0	0
Epithelia	BE	0	0	0
Endothelia	Endothelia	0	0	0
Epithelia	Club	0	0	0
Epithelia	BE	0	0	0
Endothelia	Endothelia	0	0	0
Epithelia	BE	0	0	0
Epithelia	BE	0	0	0
Epithelia	BE	0	0	0
Epithelia	LE	0	0	0
Epithelia	BE	0	0	0
Epithelia	Club	0	0	0
Epithelia	Hillock	0	0	0
Epithelia	BE	0	0	0
Smooth Muscle	Pericytes	0	0	0
Epithelia	BE	0	0	0
Epithelia	BE	0	0	0
Epithelia	LE	0	0	0
Epithelia	LE	0	0	0
Epithelia	Club	0	0	0
Epithelia	BE	0	0	0
Epithelia	Hillock	0	0	0
Epithelia	Club	0	0	0
Epithelia	LE	1	0	0
Epithelia	BE	0	0	0
Epithelia	BE	0	0	0
Endothelia	Endothelia	0	0	0
Epithelia	BE	0	0	0
Epithelia	Hillock	0	0	0
Endothelia	Endothelia	0	0	0
Epithelia	LE	0	0	1
Epithelia	BE	0	0	0
Epithelia	BE	0	0	0
Smooth Muscle	pSM	0	0	0
Epithelia	Club	0	0	0
Endothelia	Endothelia	0	0	0
Epithelia	BE	0	0	0
Epithelia	Club	0	0	0
Epithelia	BE	0	0	0
Epithelia	BE	0	0	0
Epithelia	BE	0	0	0
Epithelia	Hillock	0	0	0
Epithelia	Club	0	0	0
Epithelia	BE	0	0	0
Epithelia	LE	0	0	0
Epithelia	BE	0	0	0
Epithelia	BE	0	0	0
Epithelia	BE	0	0	0
Epithelia	BE	0	0	0
Epithelia	Hillock	0	0	0
Epithelia	LE	0	0	0
Epithelia	BE	0	0	0
Epithelia	BE	0	0	0
Epithelia	BE	0	0	1
Epithelia	Hillock	0	0	0
Epithelia	BE	0	0	0
Epithelia	BE	0	0	0
Epithelia	LE	0	0	0
Epithelia	LE	0	0	0
Epithelia	BE	0	0	0
Endothelia	Endothelia	0	0	0
Epithelia	BE	0	0	0
Epithelia	BE	0	0	0
Epithelia	BE	0	0	0
Epithelia	Club	0	0	0
Epithelia	Club	0	0	0
Epithelia	BE	0	0	0
Epithelia	Hillock	0	0	0
Smooth Muscle	pSM	0	0	0
Epithelia	Hillock	1	0	0
Epithelia	BE	0	0	0
Epithelia	Hillock	0	0	0
Smooth Muscle	Pericytes	0	0	0
Epithelia	BE	0	0	0
Epithelia	BE	0	0	0
Epithelia	BE	0	0	0
Epithelia	LE	0	0	1
Epithelia	BE	0	0	0
Epithelia	Club	0	0	0
Endothelia	Endothelia	0	0	0
Epithelia	BE	0	0	0
Epithelia	BE	0	0	0
Epithelia	LE	0	0	0
Epithelia	Hillock	0	0	0
Epithelia	BE	0	0	0
Epithelia	Hillock	0	0	0
Epithelia	LE	0	0	0
Fibroblast	peFib	12	1	0
Endothelia	Endothelia	0	0	0
Epithelia	BE	0	0	0
Epithelia	LE	0	0	0
Fibroblast	peFib	20	0	0
Epithelia	BE	0	0	0
Epithelia	BE	0	0	0
Epithelia	BE	0	0	0
Epithelia	LE	0	0	0
Epithelia	BE	0	0	0
Epithelia	LE	0	0	0
Epithelia	LE	0	0	0
Epithelia	BE	0	0	0
Fibroblast	peFib	0	0	0
Epithelia	BE	0	0	0
Epithelia	BE	0	0	0
Epithelia	Club	0	0	0
Epithelia	BE	0	0	0
Epithelia	Hillock	0	0	0
Epithelia	BE	0	0	0
Fibroblast	iFib	0	0	0
Epithelia	BE	0	0	0
Epithelia	BE	0	0	0
Epithelia	BE	0	0	0
Epithelia	Club	0	0	0
Epithelia	BE	0	0	0
Endothelia	Endothelia	0	0	0
Epithelia	BE	0	0	0
Epithelia	BE	0	0	0
Fibroblast	peFib	0	3	0
Epithelia	Club	0	0	0
Smooth Muscle	pSM	0	0	0
Epithelia	BE	0	0	0
Epithelia	BE	0	0	0
Epithelia	BE	0	0	0
Epithelia	BE	0	0	0
Epithelia	BE	0	0	0
Endothelia	Endothelia	0	0	0
Epithelia	BE	0	0	0
Epithelia	Hillock	0	0	0
Epithelia	BE	0	0	0
Epithelia	BE	0	0	0
Epithelia	BE	0	0	0
Epithelia	BE	0	0	0
Endothelia	Endothelia	0	0	0
Epithelia	BE	0	0	0
Epithelia	Hillock	0	0	0
Epithelia	BE	0	0	0
Epithelia	BE	0	0	0
Epithelia	BE	0	0	0
Epithelia	LE	0	0	0
Epithelia	LE	0	0	0
Epithelia	LE	0	0	0
Epithelia	BE	0	0	0
Epithelia	LE	0	0	0
Smooth Muscle	Pericytes	0	0	0
Epithelia	BE	0	0	0
Smooth Muscle	Pericytes	0	0	0
Endothelia	Endothelia	0	0	0
Endothelia	Endothelia	0	0	0
Epithelia	Hillock	0	0	0
Epithelia	BE	0	0	0
Epithelia	BE	0	0	0
Endothelia	Endothelia	0	0	0
Epithelia	BE	0	0	0
Epithelia	LE	0	0	0
Epithelia	Club	0	0	0
Epithelia	Hillock	0	0	0
Epithelia	BE	0	0	0
Epithelia	BE	0	0	0
Endothelia	Endothelia	0	0	0
Epithelia	BE	0	0	0
Epithelia	BE	0	0	0
Epithelia	BE	0	0	0
Epithelia	LE	0	0	0
Epithelia	BE	0	0	0
Epithelia	BE	0	0	0
Epithelia	LE	0	0	0
Epithelia	LE	0	0	1
Epithelia	LE	0	0	0
Epithelia	BE	0	0	0
Epithelia	BE	0	0	0
Epithelia	BE	0	0	0
Epithelia	BE	0	0	0
Epithelia	Hillock	0	0	0
Epithelia	LE	0	0	0
Smooth Muscle	pSM	1	0	0
Epithelia	Hillock	0	0	0
Epithelia	BE	1	0	0
Epithelia	Club	0	0	0
Epithelia	LE	0	0	0
Fibroblast	peFib	83	3	0
Epithelia	BE	0	0	0
Epithelia	BE	0	0	0
Epithelia	LE	0	0	0
Fibroblast	peFib	1	0	0
Epithelia	BE	0	0	0
Epithelia	BE	0	0	0
Epithelia	BE	0	0	0
Epithelia	BE	0	0	0
Epithelia	BE	0	0	0
Epithelia	BE	0	0	0
Smooth Muscle	Pericytes	0	0	1
Epithelia	BE	0	0	0
Epithelia	LE	0	0	0
Fibroblast	iFib	2	0	0
Epithelia	BE	0	0	0
Epithelia	LE	0	0	0
Epithelia	BE	0	0	0
Epithelia	LE	0	0	1
Epithelia	BE	0	0	0
Epithelia	Hillock	0	0	0
Smooth Muscle	Pericytes	0	0	0
Smooth Muscle	vSM	0	0	0
Epithelia	LE	0	0	0
Epithelia	BE	0	0	0
Epithelia	BE	0	0	0
Endothelia	Endothelia	0	0	0
Epithelia	BE	0	0	0
Epithelia	BE	0	0	0
Smooth Muscle	pSM	0	0	0
Endothelia	Endothelia	0	0	0
Epithelia	Hillock	0	0	0
Fibroblast	peFib	0	0	0
Epithelia	Hillock	0	0	0
Epithelia	BE	0	0	0
Epithelia	Hillock	0	0	0
Fibroblast	pSM	0	0	0
Epithelia	BE	0	0	0
Endothelia	Endothelia	0	0	0
Endothelia	Endothelia	0	0	0
Epithelia	Club	0	0	0
Epithelia	BE	0	0	0
Endothelia	Endothelia	0	0	0
Endothelia	Endothelia	0	0	0
Epithelia	Club	0	0	0
Epithelia	BE	0	0	0
Fibroblast	peFib	9	0	0
Epithelia	BE	0	0	0
Epithelia	BE	0	0	0
Epithelia	LE	0	0	0
Epithelia	BE	0	0	0
Epithelia	BE	0	0	0
Epithelia	Hillock	0	0	0
Epithelia	Hillock	0	0	0
Epithelia	BE	1	0	0
Epithelia	Hillock	0	0	0
Epithelia	BE	0	0	0
Epithelia	LE	0	0	0
Endothelia	Endothelia	0	0	0
Endothelia	Endothelia	0	0	0
Epithelia	LE	0	0	0
Epithelia	BE	0	0	0
Epithelia	LE	0	0	0
Epithelia	BE	0	0	0
Epithelia	BE	0	0	0
Epithelia	Hillock	0	0	0
Smooth Muscle	pSM	0	0	0
Epithelia	BE	0	0	0
Epithelia	BE	0	0	0
Epithelia	BE	0	0	0
Epithelia	BE	0	0	0
Epithelia	BE	0	0	0
Epithelia	BE	0	0	0
Fibroblast	peFib	0	0	0
Epithelia	Hillock	0	0	0
Epithelia	BE	0	0	0
Epithelia	BE	0	0	0
Epithelia	BE	0	0	0
Epithelia	Club	0	0	0
Epithelia	BE	0	0	0
Epithelia	Hillock	0	0	0
Epithelia	LE	0	0	0
Epithelia	LE	0	0	0
Fibroblast	iFib	0	0	0
Epithelia	BE	0	0	0
Epithelia	BE	0	0	0
Epithelia	BE	0	0	0
Epithelia	BE	0	0	0
Epithelia	Hillock	0	0	0
Epithelia	Club	0	0	0
Epithelia	BE	0	0	0
Epithelia	BE	0	0	0
Myeloid	Myeloid Dendritic Type 2	0	0	0
Endothelia	Endothelia	0	0	0
Epithelia	BE	0	0	0
Endothelia	Endothelia	0	0	0
Epithelia	BE	0	0	0
Epithelia	LE	0	0	0
Endothelia	Endothelia	0	0	0
Epithelia	BE	0	0	0
Epithelia	BE	0	0	0
Epithelia	BE	0	0	0
Epithelia	Hillock	0	0	0
Epithelia	Club	0	0	0
Epithelia	BE	0	0	0
Epithelia	BE	0	0	0
Epithelia	LE	0	0	0
Epithelia	LE	0	0	0
Epithelia	BE	0	0	0
Epithelia	BE	0	0	0
Epithelia	LE	0	0	0
Epithelia	BE	0	0	0
Epithelia	BE	0	0	0
Endothelia	Endothelia	0	0	0
Epithelia	BE	0	0	0
Epithelia	BE	0	0	0
Epithelia	LE	0	0	0
Epithelia	BE	0	0	0
Epithelia	Club	0	0	0
Epithelia	BE	0	0	0
Epithelia	BE	0	0	0
Fibroblast	peFib	0	0	0
Epithelia	BE	0	0	0
Epithelia	BE	0	0	0
Epithelia	BE	0	0	0
Epithelia	BE	0	0	0
Epithelia	LE	0	0	0
Smooth Muscle	pSM	1	0	0
Epithelia	Club	0	0	0
Epithelia	BE	0	0	0
Epithelia	BE	0	0	0
Lymphoid	CD4+ Naive T	0	0	0
Epithelia	BE	0	0	0
Epithelia	BE	0	0	0
Epithelia	LE	0	0	0
Fibroblast	peFib	0	0	0
Epithelia	BE	0	0	0
Epithelia	Hillock	0	0	0
Epithelia	BE	0	0	0
Epithelia	Club	0	0	0
Epithelia	LE	0	0	0
Epithelia	BE	0	0	0
Epithelia	BE	0	0	0
Endothelia	Endothelia	0	0	0
Epithelia	BE	0	0	0
Epithelia	LE	0	0	0
Epithelia	LE	0	0	0
Epithelia	BE	0	0	0
Fibroblast	iFib	0	0	0
Epithelia	Club	0	0	0
Epithelia	BE	0	0	0
Epithelia	LE	0	0	0
Epithelia	BE	0	0	0
Epithelia	BE	0	0	0
Epithelia	BE	0	0	0
Epithelia	Hillock	0	0	0
Epithelia	LE	0	0	0
Epithelia	BE	0	0	0
Epithelia	BE	0	0	0
Epithelia	BE	0	0	0
Fibroblast	iFib	0	0	0
Epithelia	BE	0	0	0
Epithelia	BE	0	0	0
Epithelia	LE	0	0	0
Epithelia	BE	0	0	0
Epithelia	BE	0	0	0
Epithelia	BE	0	0	0
Endothelia	Endothelia	0	0	0
Epithelia	BE	0	0	0
Epithelia	Club	0	0	0
Epithelia	LE	0	0	0
Epithelia	BE	0	0	0
Epithelia	LE	0	0	0
Smooth Muscle	vSM	0	0	1
Epithelia	BE	0	0	0
Epithelia	BE	0	0	0
Epithelia	BE	0	0	0
Epithelia	BE	0	0	0
Epithelia	LE	0	0	0
Epithelia	Hillock	0	0	0
Epithelia	BE	0	0	0
Fibroblast	peFib	7	0	0
Epithelia	LE	0	0	1
Fibroblast	peFib	0	0	0
Epithelia	BE	0	0	0
Epithelia	BE	0	0	0
Endothelia	Endothelia	0	0	0
Epithelia	BE	1	0	1
Epithelia	LE	0	0	0
Epithelia	BE	0	0	0
Epithelia	BE	0	0	0
Epithelia	BE	0	0	0
Endothelia	Endothelia	0	0	0
Epithelia	BE	0	0	0
Epithelia	BE	0	0	0
Epithelia	BE	0	0	0
Epithelia	BE	0	0	0
Epithelia	BE	0	0	0
Epithelia	BE	0	0	0
Epithelia	BE	0	0	0
Epithelia	BE	0	0	0
Epithelia	BE	0	0	0
Epithelia	BE	0	0	0
Endothelia	Endothelia	0	0	0
Epithelia	BE	0	0	0
Epithelia	Club	0	0	1
Epithelia	BE	0	0	0
Epithelia	BE	0	0	0
Epithelia	BE	0	0	0
Epithelia	BE	0	0	0
Epithelia	LE	0	0	0
Epithelia	BE	0	0	0
Epithelia	BE	0	0	0
Epithelia	BE	0	0	0
Epithelia	LE	0	0	0
Epithelia	Hillock	0	0	0
Epithelia	BE	0	0	0
Epithelia	LE	0	0	0
Epithelia	BE	0	0	0
Epithelia	BE	0	0	1
Epithelia	BE	0	0	0
Epithelia	BE	0	0	0
Epithelia	LE	0	0	0
Epithelia	Hillock	0	0	0
Epithelia	Hillock	0	0	0
Epithelia	BE	0	0	0
Epithelia	LE	0	0	0
Epithelia	BE	0	0	0
Epithelia	LE	0	0	0
Epithelia	BE	0	0	0
Epithelia	BE	0	0	0
Fibroblast	peFib	0	0	0
Epithelia	BE	0	0	0
Epithelia	BE	0	0	0
Epithelia	BE	0	0	0
Epithelia	BE	0	0	0
Smooth Muscle	vSM	0	0	0
Epithelia	LE	0	0	0
Epithelia	LE	0	0	0
Epithelia	BE	0	0	0
Epithelia	Club	0	0	0
Epithelia	LE	0	0	0
Epithelia	BE	0	0	0
Epithelia	BE	0	0	0
Epithelia	BE	0	0	0
Epithelia	BE	0	0	0
Epithelia	Hillock	0	0	0
Epithelia	BE	0	0	0
Epithelia	Club	0	0	0
Epithelia	BE	0	0	0
Epithelia	Hillock	0	0	0
Epithelia	BE	0	0	0
Fibroblast	peFib	0	0	0
Epithelia	BE	0	0	0
Fibroblast	iFib	0	2	0
Epithelia	BE	0	0	0
Epithelia	BE	0	0	0
Fibroblast	peFib	0	0	0
Epithelia	BE	0	0	0
Epithelia	LE	0	0	0
Epithelia	BE	0	0	0
Epithelia	BE	0	0	0
Epithelia	BE	0	0	0
Epithelia	BE	0	0	0
Epithelia	BE	0	0	0
Epithelia	BE	0	0	0
Epithelia	LE	0	0	1
Epithelia	BE	0	0	0
Epithelia	Hillock	0	0	0
Epithelia	BE	0	0	0
Epithelia	Hillock	0	0	0
Epithelia	Hillock	0	0	0
Epithelia	BE	0	0	0
Endothelia	Endothelia	0	0	0
Epithelia	BE	0	0	0
Epithelia	BE	0	0	0
Epithelia	Hillock	0	0	0
Epithelia	BE	0	0	0
Epithelia	BE	0	0	0
Smooth Muscle	pSM	0	0	0
Epithelia	BE	0	0	0
Endothelia	Endothelia	0	0	0
Epithelia	Club	0	0	0
Epithelia	LE	0	0	0
Epithelia	BE	0	0	0
Epithelia	LE	0	0	0
Epithelia	BE	0	0	0
Epithelia	LE	0	0	0
Epithelia	BE	0	0	0
Epithelia	BE	0	0	0
Epithelia	BE	0	0	1
Endothelia	Endothelia	0	0	0
Epithelia	BE	0	0	0
Epithelia	BE	0	0	0
Epithelia	BE	0	0	0
Epithelia	Club	0	0	0
Epithelia	BE	0	0	0
Epithelia	BE	0	0	0
Epithelia	BE	0	0	0
Epithelia	BE	0	0	0
Epithelia	BE	0	0	0
Epithelia	BE	0	0	0
Epithelia	LE	0	0	0
Endothelia	Endothelia	0	0	0
Endothelia	Endothelia	0	0	0
Epithelia	BE	0	0	0
Epithelia	LE	0	0	0
Epithelia	BE	0	0	0
Epithelia	BE	0	0	0
Epithelia	LE	0	0	0
Smooth Muscle	Pericytes	0	0	0
Epithelia	BE	0	0	0
Epithelia	BE	0	0	0
Epithelia	BE	0	0	0
Epithelia	BE	0	0	0
Epithelia	BE	0	0	0
Epithelia	Club	0	0	0
Epithelia	BE	0	0	0
Epithelia	BE	0	0	0
Epithelia	BE	0	0	0
Epithelia	Club	0	0	0
Endothelia	Endothelia	0	0	0
Myeloid	Myeloid Dendritic Type 2	0	0	0
Smooth Muscle	pSM	0	0	1
Endothelia	Endothelia	0	0	0
Smooth Muscle	iFib	0	0	0
Lymphoid	CD4+ Naive T	0	0	2
Epithelia	BE	0	0	0
Epithelia	BE	0	0	0
Epithelia	BE	0	0	0
Epithelia	BE	0	0	0
Endothelia	Endothelia	0	0	0
Epithelia	BE	0	0	0
Epithelia	LE	0	0	0
Epithelia	BE	0	0	0
Epithelia	LE	0	0	0
Epithelia	BE	0	0	0
Myeloid	Myeloid Dendritic Type 2	0	0	0
Epithelia	BE	0	0	0
Epithelia	BE	0	0	0
Epithelia	BE	0	0	0
Fibroblast	peFib	40	1	0
Epithelia	BE	0	0	0
Epithelia	LE	0	0	0
Epithelia	BE	0	0	0
Endothelia	Endothelia	0	0	0
Epithelia	BE	0	0	0
Fibroblast	peFib	2	0	0
Epithelia	BE	0	0	0
Epithelia	Club	0	0	0
Epithelia	LE	0	0	0
Epithelia	BE	0	0	0
Smooth Muscle	iFib	0	0	0
Epithelia	LE	0	0	0
Epithelia	LE	0	0	0
Epithelia	BE	0	0	0
Epithelia	BE	0	0	0
Fibroblast	iFib	0	0	0
Smooth Muscle	pSM	0	0	0
Epithelia	BE	0	0	0
Epithelia	BE	0	0	0
Epithelia	BE	0	0	0
Epithelia	BE	0	0	0
Epithelia	BE	0	0	0
Smooth Muscle	Pericytes	0	0	0
Epithelia	LE	0	0	0
Epithelia	BE	0	0	0
Epithelia	LE	0	0	0
Epithelia	LE	0	0	0
Epithelia	BE	0	0	0
Epithelia	LE	0	0	1
Epithelia	BE	0	0	0
Epithelia	BE	0	0	0
Epithelia	BE	0	0	0
Epithelia	LE	0	0	0
Epithelia	BE	0	0	0
Epithelia	BE	1	0	0
Epithelia	BE	0	0	0
Epithelia	LE	0	0	0
Epithelia	BE	0	0	0
Epithelia	BE	0	0	0
Epithelia	Club	0	0	0
Epithelia	BE	0	0	0
Epithelia	Hillock	0	0	0
Epithelia	BE	0	0	0
Epithelia	BE	0	0	0
Epithelia	BE	0	0	0
Epithelia	BE	0	0	0
Epithelia	Hillock	0	0	0
Epithelia	BE	0	0	0
Epithelia	BE	0	0	0
Epithelia	LE	0	0	0
Endothelia	Endothelia	0	0	0
Epithelia	BE	0	0	0
Epithelia	BE	0	0	0
Epithelia	BE	0	0	0
Smooth Muscle	Pericytes	0	0	0
Endothelia	Endothelia	0	0	0
Endothelia	Endothelia	0	0	0
Epithelia	LE	0	0	0
Fibroblast	peFib	0	0	0
Epithelia	BE	0	0	0
Epithelia	BE	0	0	0
Epithelia	BE	0	0	0
Epithelia	BE	0	0	0
Epithelia	BE	0	0	0
Epithelia	BE	0	0	0
Smooth Muscle	Pericytes	0	0	0
Epithelia	BE	0	0	0
Epithelia	BE	0	0	0
Epithelia	BE	0	0	0
Epithelia	Club	0	0	0
Epithelia	BE	0	0	0
Epithelia	Hillock	0	0	0
Fibroblast	peFib	12	0	1
Epithelia	Hillock	0	0	0
Epithelia	LE	0	0	0
Epithelia	BE	0	0	0
Epithelia	BE	0	0	0
Smooth Muscle	vSM	1	0	0
Endothelia	Endothelia	0	0	0
Fibroblast	iFib	0	0	0
Epithelia	BE	0	0	0
Epithelia	Hillock	0	0	0
Epithelia	LE	0	0	0
Epithelia	LE	0	0	0
Epithelia	LE	0	0	0
Epithelia	BE	0	0	0
Epithelia	BE	0	0	0
Epithelia	BE	0	0	0
Epithelia	BE	0	0	0
Epithelia	LE	0	0	0
Epithelia	LE	0	0	0
Smooth Muscle	Pericytes	0	0	0
Epithelia	BE	0	0	0
Epithelia	BE	0	0	0
Epithelia	BE	0	0	0
Epithelia	BE	0	0	0
Epithelia	LE	0	0	0
Epithelia	BE	0	0	0
Epithelia	BE	0	0	0
Epithelia	BE	0	0	0
Fibroblast	iFib	0	0	0
Smooth Muscle	pSM	0	0	5
Endothelia	Endothelia	0	0	0
Epithelia	BE	0	0	0
Epithelia	Club	0	0	0
Epithelia	Hillock	0	0	0
Epithelia	BE	0	0	0
Myeloid	Myeloid Dendritic Type 2	0	0	0
Epithelia	LE	0	0	0
Epithelia	BE	0	0	0
Epithelia	BE	0	0	0
Epithelia	BE	0	0	0
Epithelia	Hillock	0	0	0
Epithelia	Hillock	0	0	0
Epithelia	BE	0	0	0
Epithelia	BE	0	0	0
Epithelia	BE	0	0	0
Epithelia	BE	0	0	0
Fibroblast	peFib	0	0	0
Endothelia	Endothelia	0	0	0
Epithelia	BE	0	0	0
Epithelia	LE	0	0	0
Smooth Muscle	Pericytes	0	0	0
Epithelia	BE	0	0	0
Epithelia	BE	0	0	0
Epithelia	BE	0	0	0
Epithelia	BE	0	0	0
Epithelia	BE	0	0	0
Epithelia	BE	0	0	0
Epithelia	BE	0	0	0
Epithelia	BE	0	0	0
Epithelia	Hillock	0	0	0
Epithelia	BE	0	0	0
Epithelia	Club	0	0	0
Smooth Muscle	vSM	0	0	0
Epithelia	BE	0	0	0
Epithelia	LE	0	0	0
Epithelia	BE	0	0	0
Epithelia	Hillock	0	0	0
Epithelia	LE	0	0	0
Epithelia	BE	0	0	0
Epithelia	Club	0	0	0
Epithelia	BE	0	0	0
Epithelia	BE	0	0	0
Epithelia	Hillock	0	0	0
Epithelia	Hillock	0	0	0
Epithelia	BE	0	0	0
Epithelia	BE	0	0	0
Epithelia	BE	0	0	0
Epithelia	BE	0	0	0
Epithelia	BE	0	0	0
Epithelia	BE	0	0	0
Epithelia	BE	0	0	0
Epithelia	BE	0	0	0
Epithelia	BE	0	0	0
Smooth Muscle	vSM	0	0	0
Epithelia	Club	0	0	0
Epithelia	BE	0	0	0
Epithelia	BE	0	0	0
Endothelia	Endothelia	0	0	0
Epithelia	LE	0	0	0
Smooth Muscle	pSM	0	0	0
Epithelia	BE	0	0	0
Epithelia	BE	0	0	0
Epithelia	BE	0	0	0
Epithelia	BE	0	0	0
Epithelia	BE	0	0	0
Epithelia	BE	0	0	0
Fibroblast	iFib	1	0	0
Smooth Muscle	pSM	2	0	0
Epithelia	BE	0	0	0
Endothelia	Endothelia	0	0	0
Fibroblast	iFib	0	0	2
Epithelia	LE	0	0	0
Epithelia	BE	0	0	0
Epithelia	BE	0	0	0
Epithelia	BE	0	0	0
Epithelia	Hillock	0	0	0
Epithelia	BE	0	0	1
Epithelia	BE	0	0	0
Epithelia	BE	0	0	0
Epithelia	BE	0	0	0
Epithelia	BE	0	0	0
Epithelia	BE	0	0	0
Epithelia	BE	0	0	0
Epithelia	BE	0	0	0
Endothelia	Endothelia	0	0	0
Epithelia	BE	0	0	0
Fibroblast	iFib	0	0	0
Epithelia	BE	0	0	0
Endothelia	Endothelia	0	0	0
Smooth Muscle	Pericytes	0	0	0
Epithelia	Hillock	0	0	0
Epithelia	BE	0	0	0
Smooth Muscle	Pericytes	0	0	0
Epithelia	LE	0	0	0
Epithelia	BE	0	0	0
Epithelia	BE	0	0	0
Epithelia	BE	0	0	0
Epithelia	LE	0	0	0
Epithelia	BE	0	0	0
Epithelia	BE	0	0	0
Epithelia	BE	0	0	0
Epithelia	Hillock	0	0	0
Endothelia	Endothelia	0	0	0
Epithelia	BE	0	0	0
Epithelia	BE	0	0	0
Epithelia	LE	0	0	0
Epithelia	BE	0	0	0
Epithelia	BE	0	0	0
Epithelia	Hillock	0	0	0
Endothelia	Endothelia	0	0	0
Epithelia	Club	0	0	0
Epithelia	Club	0	0	0
Epithelia	BE	0	0	0
Epithelia	BE	0	0	0
Endothelia	Endothelia	0	0	0
Epithelia	Club	0	0	0
Epithelia	LE	0	0	0
Endothelia	Endothelia	0	0	0
Endothelia	Endothelia	0	0	0
Epithelia	LE	0	0	0
Epithelia	LE	0	0	0
Epithelia	BE	0	0	0
Epithelia	LE	0	0	0
Fibroblast	peFib	5	0	0
Epithelia	LE	0	0	0
Epithelia	BE	0	0	0
Fibroblast	peFib	3	3	0
Epithelia	BE	0	0	0
Epithelia	BE	0	0	0
Endothelia	Endothelia	0	0	0
Epithelia	BE	0	0	0
Epithelia	BE	0	0	0
Epithelia	BE	0	0	0
Fibroblast	peFib	1	0	0
Smooth Muscle	vSM	0	0	0
Epithelia	BE	0	0	0
Epithelia	BE	0	0	0
Epithelia	LE	0	0	0
Smooth Muscle	Pericytes	0	0	0
Epithelia	Club	0	0	0
Fibroblast	peFib	32	0	0
Epithelia	BE	0	0	0
Epithelia	BE	0	0	0
Epithelia	Hillock	0	0	0
Epithelia	LE	0	0	0
Epithelia	LE	0	0	0
Epithelia	BE	0	0	0
Epithelia	BE	0	0	0
Epithelia	BE	0	0	0
Epithelia	Hillock	0	0	0
Epithelia	BE	0	0	0
Epithelia	LE	0	0	0
Epithelia	BE	0	0	0
Fibroblast	iFib	5	0	0
Epithelia	LE	0	0	0
Epithelia	BE	0	0	0
Fibroblast	peFib	0	0	0
Epithelia	BE	0	0	0
Epithelia	BE	0	0	0
Epithelia	BE	0	0	0
Endothelia	Endothelia	0	0	0
Epithelia	BE	0	0	0
Epithelia	BE	0	0	0
Smooth Muscle	Pericytes	0	0	1
Epithelia	BE	0	0	0
Epithelia	BE	0	0	0
Epithelia	BE	0	0	0
Epithelia	LE	0	0	0
Endothelia	Endothelia	0	0	0
Epithelia	BE	0	0	0
Epithelia	BE	0	0	0
Endothelia	Endothelia	0	0	0
Epithelia	BE	0	0	0
Epithelia	Club	0	0	0
Epithelia	Hillock	0	0	0
Epithelia	Club	0	0	0
Epithelia	BE	0	0	0
Endothelia	Endothelia	1	0	0
Epithelia	Hillock	0	0	0
Epithelia	BE	0	0	0
Epithelia	BE	0	0	0
Epithelia	BE	0	0	0
Epithelia	BE	0	0	0
Epithelia	BE	0	0	0
Endothelia	Endothelia	0	0	0
Epithelia	BE	0	0	0
Endothelia	Endothelia	0	0	0
Fibroblast	peFib	0	0	0
Epithelia	Hillock	0	0	0
Epithelia	BE	0	0	0
Epithelia	Hillock	0	0	0
Epithelia	BE	1	0	0
Epithelia	BE	0	0	0
Epithelia	Club	0	0	0
Epithelia	BE	0	0	0
Fibroblast	peFib	0	0	0
Epithelia	Hillock	0	0	0
Epithelia	BE	0	0	0
Epithelia	LE	0	0	0
Epithelia	Hillock	0	0	0
Epithelia	Hillock	0	0	0
Epithelia	LE	0	0	0
Epithelia	Hillock	0	0	0
Epithelia	BE	0	0	0
Epithelia	LE	0	0	0
Epithelia	BE	0	0	0
Endothelia	Endothelia	0	0	0
Epithelia	Hillock	0	0	0
Endothelia	Endothelia	0	0	0
Epithelia	BE	0	0	0
Epithelia	BE	0	0	0
Fibroblast	peFib	0	0	0
Epithelia	BE	0	0	0
Epithelia	BE	0	0	0
Epithelia	BE	0	0	0
Epithelia	BE	0	0	0
Epithelia	Club	0	0	0
Epithelia	BE	0	0	0
Epithelia	BE	0	0	0
Epithelia	BE	0	0	0
Epithelia	LE	0	0	0
Epithelia	Club	0	0	0
Epithelia	BE	0	0	0
Epithelia	Hillock	0	0	0
Epithelia	LE	0	0	0
Smooth Muscle	pSM	1	0	0
Epithelia	BE	0	0	0
Epithelia	BE	0	0	0
Epithelia	BE	0	0	0
Epithelia	BE	0	0	0
Epithelia	BE	0	0	0
Epithelia	BE	0	0	0
Epithelia	LE	0	0	0
Epithelia	BE	0	0	0
Epithelia	BE	0	0	0
Epithelia	BE	0	0	0
Epithelia	LE	0	0	0
Epithelia	LE	0	0	0
Epithelia	BE	0	0	0
Epithelia	BE	0	0	0
Epithelia	LE	0	0	1
Epithelia	BE	0	0	0
Epithelia	BE	0	0	0
Epithelia	BE	0	0	0
Epithelia	BE	0	0	0
Epithelia	LE	0	0	0
Epithelia	LE	0	0	0
Epithelia	BE	0	0	0
Epithelia	BE	0	0	0
Endothelia	Endothelia	0	0	0
Epithelia	Club	0	0	0
Smooth Muscle	iFib	0	0	0
Epithelia	BE	0	0	0
Epithelia	BE	0	0	0
Epithelia	Club	0	0	0
Epithelia	BE	0	0	0
Epithelia	BE	1	0	0
Epithelia	LE	0	0	0
Endothelia	Endothelia	0	0	0
Epithelia	BE	0	0	0
Epithelia	BE	0	0	0
Epithelia	Club	0	0	1
Epithelia	BE	0	0	0
Epithelia	BE	0	0	0
Epithelia	BE	0	0	0
Endothelia	Endothelia	0	0	0
Epithelia	BE	0	0	0
Epithelia	LE	0	0	1
Epithelia	BE	0	0	0
Epithelia	BE	0	0	0
Endothelia	Endothelia	0	0	0
Smooth Muscle	Pericytes	0	0	0
Epithelia	BE	0	0	0
Epithelia	BE	0	0	0
Epithelia	BE	0	0	0
Epithelia	BE	0	0	0
Epithelia	LE	0	0	0
Epithelia	BE	0	0	0
Epithelia	Hillock	1	0	0
Epithelia	BE	0	0	0
Endothelia	Endothelia	0	0	0
Epithelia	Hillock	0	0	0
Epithelia	BE	0	0	0
Epithelia	LE	0	0	0
Epithelia	BE	0	0	0
Fibroblast	iFib	52	0	0
Epithelia	BE	0	0	0
Epithelia	BE	0	0	0
Epithelia	BE	0	0	0
Epithelia	BE	0	0	0
Endothelia	Endothelia	0	0	0
Epithelia	BE	0	0	0
Myeloid	IGSF21+ Dendritic	0	0	0
Epithelia	BE	0	0	0
Epithelia	BE	0	0	0
Smooth Muscle	pSM	0	0	0
Epithelia	Hillock	0	0	0
Epithelia	LE	0	0	0
Epithelia	LE	0	0	0
Endothelia	Endothelia	0	0	0
Epithelia	Hillock	0	0	0
Endothelia	Endothelia	0	0	0
Epithelia	BE	0	0	0
Epithelia	BE	0	0	0
Epithelia	BE	0	0	0
Epithelia	BE	0	0	0
Epithelia	BE	0	0	0
Epithelia	BE	0	0	0
Epithelia	BE	0	0	0
Epithelia	BE	0	0	0
Epithelia	BE	0	0	0
Epithelia	BE	0	0	0
Epithelia	BE	0	0	0
Epithelia	Hillock	0	0	0
Epithelia	Hillock	0	0	0
Endothelia	Endothelia	0	0	0
Epithelia	LE	0	0	0
Epithelia	Hillock	0	0	0
Epithelia	BE	0	0	0
Endothelia	Endothelia	0	0	0
Epithelia	LE	0	0	0
Epithelia	LE	0	0	0
Epithelia	LE	0	0	0
Epithelia	Club	0	0	0
Epithelia	Club	0	0	0
Epithelia	BE	0	0	0
Epithelia	BE	0	0	0
Epithelia	BE	0	0	0
Epithelia	BE	0	0	0
Epithelia	BE	0	0	0
Epithelia	BE	0	0	1
Epithelia	LE	0	0	0
Epithelia	BE	0	0	0
Epithelia	BE	0	0	0
Epithelia	BE	0	0	0
Endothelia	Endothelia	0	0	0
Epithelia	BE	0	0	0
Epithelia	BE	0	0	0
Epithelia	BE	0	0	0
Granulocyte	Basophil/Mast 1	0	0	0
Epithelia	BE	0	0	0
Epithelia	LE	0	0	0
Smooth Muscle	vSM	0	0	0
Epithelia	BE	0	0	0
Epithelia	BE	0	0	0
Epithelia	LE	0	0	0
Epithelia	LE	0	0	0
Epithelia	Hillock	0	0	0
Epithelia	BE	0	0	0
Epithelia	LE	0	0	0
Epithelia	BE	0	0	0
Epithelia	Hillock	0	0	0
Epithelia	Hillock	0	0	0
Epithelia	Hillock	0	0	0
Epithelia	BE	0	0	0
Epithelia	BE	0	0	0
Endothelia	Endothelia	0	0	0
Epithelia	BE	0	0	0
Fibroblast	peFib	9	0	0
Epithelia	BE	0	0	0
Epithelia	LE	0	0	0
Epithelia	BE	0	0	0
Epithelia	BE	0	0	0
Endothelia	Endothelia	0	0	0
Epithelia	BE	0	0	0
Epithelia	Hillock	0	0	0
Epithelia	Club	0	0	0
Epithelia	BE	0	0	0
Epithelia	Club	0	0	0
Smooth Muscle	pSM	0	0	0
Epithelia	BE	0	0	0
Fibroblast	iFib	4	0	0
Epithelia	BE	0	0	0
Smooth Muscle	pSM	0	0	0
Epithelia	BE	0	0	0
Epithelia	BE	0	0	0
Epithelia	Club	0	0	0
Epithelia	BE	0	0	0
Endothelia	Endothelia	0	0	0
Epithelia	BE	0	0	0
Epithelia	BE	0	0	0
Epithelia	BE	0	0	0
Epithelia	BE	0	0	0
Epithelia	LE	0	0	1
Endothelia	Endothelia	0	0	0
Epithelia	Club	0	0	0
Epithelia	Hillock	0	0	0
Epithelia	BE	0	0	0
Epithelia	BE	0	0	0
Epithelia	BE	0	0	0
Endothelia	Endothelia	0	0	0
Epithelia	BE	0	0	0
Epithelia	BE	0	0	0
Epithelia	Hillock	0	0	0
Epithelia	BE	0	0	0
Epithelia	BE	0	0	0
Epithelia	BE	0	0	0
Epithelia	BE	0	0	0
Epithelia	BE	0	0	0
Epithelia	BE	0	0	0
Smooth Muscle	Pericytes	0	0	0
Endothelia	Endothelia	0	0	0
Epithelia	LE	0	0	0
Epithelia	BE	0	0	1
Endothelia	Endothelia	0	0	0
Epithelia	LE	0	0	0
Epithelia	BE	0	0	0
Epithelia	Hillock	0	0	0
Epithelia	Club	0	0	0
Epithelia	Club	0	0	0
Smooth Muscle	Pericytes	0	0	0
Epithelia	BE	0	0	0
Epithelia	BE	0	0	0
Epithelia	LE	0	0	0
Epithelia	BE	0	0	0
Epithelia	Hillock	0	0	0
Epithelia	BE	0	0	0
Epithelia	BE	0	0	0
Epithelia	LE	0	0	0
Epithelia	BE	0	0	0
Fibroblast	iFib	3	0	0
Epithelia	BE	0	0	0
Epithelia	LE	0	0	0
Epithelia	Hillock	0	0	0
Epithelia	BE	0	0	0
Epithelia	LE	0	0	0
Epithelia	BE	0	0	0
Fibroblast	iFib	12	0	0
Epithelia	LE	0	0	2
Epithelia	LE	0	0	1
Fibroblast	peFib	0	3	0
Epithelia	BE	0	0	0
Epithelia	Hillock	0	0	0
Fibroblast	peFib	1	0	0
Epithelia	LE	0	0	0
Smooth Muscle	vSM	0	0	0
Epithelia	BE	0	0	0
Epithelia	Club	0	0	0
Epithelia	Hillock	0	0	0
Epithelia	BE	0	0	0
Epithelia	BE	0	0	0
Epithelia	BE	0	0	0
Fibroblast	iFib	9	0	0
Epithelia	BE	0	0	0
Epithelia	BE	0	0	0
Epithelia	Hillock	0	0	0
Epithelia	BE	0	0	0
Endothelia	Endothelia	0	0	0
Epithelia	BE	0	0	0
Epithelia	Hillock	0	0	0
Endothelia	Endothelia	0	0	0
Epithelia	BE	0	0	0
Epithelia	LE	0	0	0
Epithelia	BE	0	0	0
Epithelia	BE	0	0	0
Smooth Muscle	Pericytes	0	0	0
Epithelia	LE	0	0	0
Epithelia	BE	0	0	0
Epithelia	BE	0	0	0
Epithelia	LE	0	0	0
Epithelia	BE	0	0	0
Epithelia	BE	0	0	0
Epithelia	BE	0	0	0
Epithelia	LE	0	0	0
Epithelia	BE	0	0	0
Epithelia	LE	0	0	1
Epithelia	LE	0	0	0
Endothelia	Endothelia	0	0	0
Fibroblast	peFib	0	1	0
Epithelia	LE	0	0	0
Epithelia	BE	0	0	0
Epithelia	Club	0	0	0
Epithelia	BE	0	0	0
Epithelia	BE	0	0	0
Epithelia	LE	0	0	0
Epithelia	Hillock	0	0	0
Epithelia	Hillock	0	0	0
Epithelia	BE	0	0	0
Endothelia	Endothelia	0	0	0
Epithelia	Hillock	0	0	0
Epithelia	LE	0	0	0
Epithelia	BE	0	0	0
Epithelia	Hillock	0	0	1
Epithelia	BE	0	0	0
Epithelia	BE	0	0	0
Epithelia	Hillock	0	0	0
Epithelia	LE	0	0	0
Endothelia	Endothelia	0	0	0
Epithelia	LE	0	0	1
Epithelia	LE	0	0	0
Epithelia	BE	0	0	0
Epithelia	Hillock	0	0	0
Epithelia	BE	0	0	0
Myeloid	Myeloid Dendritic Type 2	0	0	0
Epithelia	BE	0	0	0
Epithelia	BE	0	0	0
Epithelia	BE	0	0	0
Epithelia	BE	0	0	0
Epithelia	BE	0	0	0
Epithelia	Hillock	0	0	0
Epithelia	Hillock	0	0	0
Epithelia	LE	0	0	0
Epithelia	BE	0	0	0
Epithelia	LE	0	0	0
Epithelia	BE	0	0	0
Epithelia	BE	0	0	0
Epithelia	LE	0	0	0
Epithelia	BE	0	0	0
Fibroblast	peFib	0	0	0
Myeloid	Myeloid Dendritic Type 2	0	0	0
Epithelia	BE	0	0	0
Epithelia	LE	0	0	0
Epithelia	BE	0	0	0
Epithelia	BE	0	0	0
Epithelia	BE	0	0	0
Epithelia	BE	0	0	0
Smooth Muscle	Pericytes	0	0	0
Fibroblast	peFib	0	0	0
Epithelia	Hillock	0	0	0
Epithelia	Club	0	0	0
Endothelia	Endothelia	0	0	0
Epithelia	BE	0	0	0
Epithelia	BE	0	0	0
Epithelia	BE	0	0	0
Epithelia	BE	0	0	0
Epithelia	BE	0	0	0
Epithelia	LE	0	0	0
Epithelia	BE	0	0	0
Epithelia	BE	0	0	0
Fibroblast	iFib	0	0	0
Smooth Muscle	Pericytes	0	0	0
Epithelia	Hillock	0	0	0
Epithelia	BE	0	0	0
Fibroblast	peFib	51	0	0
Epithelia	LE	0	0	0
Epithelia	BE	0	0	0
Epithelia	BE	0	0	0
Smooth Muscle	iFib	0	0	0
Endothelia	Endothelia	0	0	0
Endothelia	Endothelia	0	0	0
Epithelia	BE	0	0	0
Epithelia	BE	0	0	0
Smooth Muscle	Pericytes	0	0	0
Epithelia	BE	0	0	0
Epithelia	LE	0	0	0
Epithelia	BE	0	0	0
Epithelia	LE	0	0	0
Epithelia	BE	0	0	0
Epithelia	Hillock	0	0	0
Epithelia	LE	0	0	0
Epithelia	BE	0	0	0
Epithelia	LE	0	0	0
Epithelia	BE	2	0	0
Endothelia	Endothelia	0	0	0
Fibroblast	peFib	0	0	2
Endothelia	Endothelia	0	0	0
Epithelia	LE	0	0	0
Fibroblast	iFib	2	0	0
Epithelia	LE	0	0	0
Smooth Muscle	iFib	0	0	0
Epithelia	BE	0	0	0
Endothelia	Endothelia	0	0	0
Epithelia	Hillock	0	0	0
Epithelia	BE	0	0	0
Epithelia	LE	0	0	0
Epithelia	Hillock	0	0	0
Epithelia	BE	0	0	0
Endothelia	Endothelia	0	0	0
Epithelia	LE	0	0	0
Epithelia	BE	0	0	0
Fibroblast	peFib	2	0	0
Fibroblast	peFib	13	0	0
Epithelia	LE	0	0	0
Endothelia	Endothelia	0	0	0
Epithelia	BE	0	0	0
Epithelia	BE	0	0	0
Epithelia	LE	0	0	0
Epithelia	BE	0	0	0
Epithelia	BE	0	0	0
Epithelia	BE	0	0	0
Epithelia	BE	0	0	0
Epithelia	BE	0	0	0
Epithelia	Club	0	0	0
Epithelia	BE	0	0	0
Epithelia	LE	0	0	0
Epithelia	BE	0	0	0
Epithelia	BE	0	0	0
Fibroblast	peFib	0	0	0
Epithelia	BE	0	0	0
Epithelia	BE	0	0	0
Endothelia	Endothelia	0	0	0
Epithelia	BE	0	0	0
Epithelia	Club	0	0	0
Epithelia	BE	0	0	0
Epithelia	BE	0	0	0
Epithelia	BE	0	0	0
Epithelia	BE	0	0	0
Epithelia	LE	0	0	0
Epithelia	Club	0	0	0
Epithelia	LE	0	0	1
Epithelia	BE	0	0	0
Endothelia	Endothelia	0	0	0
Epithelia	BE	0	0	0
Endothelia	Endothelia	0	0	0
Epithelia	BE	0	0	0
Epithelia	BE	0	0	0
Epithelia	BE	0	0	0
Epithelia	BE	0	0	0
Epithelia	BE	0	0	0
Epithelia	BE	0	0	1
Epithelia	BE	0	0	0
Epithelia	BE	0	0	0
Epithelia	BE	0	0	0
Endothelia	Endothelia	0	0	0
Epithelia	BE	0	0	0
Epithelia	Hillock	0	0	0
Smooth Muscle	vSM	0	0	0
Endothelia	Endothelia	0	0	0
Smooth Muscle	vSM	0	0	0
Epithelia	BE	0	0	0
Epithelia	BE	0	0	1
Epithelia	BE	0	0	0
Epithelia	BE	0	0	0
Epithelia	BE	0	0	0
Epithelia	BE	0	0	0
Epithelia	BE	0	0	0
Epithelia	BE	0	0	0
Epithelia	Club	0	0	0
Epithelia	BE	0	0	0
Fibroblast	iFib	0	0	0
Epithelia	Hillock	0	0	0
Epithelia	LE	0	0	0
Epithelia	LE	0	0	0
Epithelia	Hillock	0	0	0
Epithelia	BE	0	0	0
Epithelia	Hillock	0	0	0
Endothelia	Endothelia	0	0	0
Epithelia	Club	0	0	1
Endothelia	Endothelia	0	0	0
Epithelia	LE	0	0	0
Epithelia	BE	0	0	0
Epithelia	Hillock	0	0	0
Endothelia	Endothelia	0	0	0
Epithelia	BE	0	0	0
Epithelia	BE	0	0	0
Smooth Muscle	Pericytes	0	0	1
Epithelia	BE	0	0	0
Epithelia	Hillock	0	0	0
Epithelia	BE	0	0	0
Endothelia	Endothelia	0	0	0
Epithelia	BE	0	0	0
Epithelia	LE	0	0	0
Epithelia	BE	0	0	0
Epithelia	LE	0	0	0
Epithelia	Hillock	0	0	0
Epithelia	BE	0	0	0
Epithelia	BE	0	0	0
Epithelia	LE	0	0	0
Epithelia	BE	0	0	0
Epithelia	BE	0	0	0
Epithelia	Hillock	0	0	0
Epithelia	BE	0	0	0
Epithelia	BE	0	0	0
Fibroblast	peFib	8	0	0
Epithelia	BE	0	0	0
Epithelia	BE	0	0	0
Epithelia	BE	0	0	0
Epithelia	BE	0	0	0
Epithelia	BE	0	0	0
Epithelia	Hillock	0	0	0
Epithelia	Club	0	0	0
Smooth Muscle	vSM	0	0	0
Epithelia	BE	0	0	0
Fibroblast	peFib	8	0	0
Epithelia	BE	0	0	0
Epithelia	BE	0	0	0
Epithelia	BE	0	0	0
Epithelia	BE	0	0	0
Epithelia	BE	0	0	0
Epithelia	BE	0	0	0
Endothelia	Endothelia	0	0	0
Epithelia	BE	0	0	0
Epithelia	LE	0	0	2
Fibroblast	iFib	0	0	0
Epithelia	BE	0	0	0
Epithelia	BE	0	0	0
Smooth Muscle	vSM	0	0	0
Smooth Muscle	vSM	0	0	0
Epithelia	LE	0	0	0
Epithelia	LE	0	0	0
Epithelia	Hillock	0	0	1
Epithelia	LE	0	0	0
Epithelia	BE	0	0	0
Epithelia	BE	0	0	0
Fibroblast	peFib	4	0	0
Smooth Muscle	Pericytes	0	0	0
Endothelia	Endothelia	0	0	0
Epithelia	BE	0	0	0
Fibroblast	peFib	0	0	0
Epithelia	BE	0	0	0
Endothelia	Endothelia	0	0	0
Endothelia	Endothelia	0	0	0
Epithelia	BE	0	0	0
Epithelia	BE	0	0	0
Epithelia	BE	0	0	0
Epithelia	BE	0	0	0
Epithelia	BE	0	0	0
Epithelia	BE	0	0	0
Epithelia	Club	0	0	0
Endothelia	Endothelia	0	0	0
Epithelia	BE	0	0	0
Epithelia	BE	0	0	0
Endothelia	Endothelia	0	0	0
Endothelia	Endothelia	0	0	0
Epithelia	BE	0	0	0
Epithelia	Hillock	0	0	0
Epithelia	BE	0	0	0
Epithelia	BE	0	0	0
Epithelia	BE	0	0	0
Epithelia	BE	0	0	0
Smooth Muscle	pSM	0	0	0
Epithelia	BE	0	0	0
Epithelia	Hillock	0	0	0
Epithelia	LE	0	0	0
Endothelia	Endothelia	0	0	0
Epithelia	Hillock	0	0	0
Epithelia	BE	0	0	0
Epithelia	BE	0	0	0
Epithelia	BE	0	0	0
Myeloid	EREG+ Dendritic	0	0	0
Epithelia	BE	0	0	0
Epithelia	BE	0	0	0
Epithelia	BE	0	0	0
Epithelia	LE	0	0	1
Endothelia	Endothelia	0	0	0
Fibroblast	iFib	0	1	0
Epithelia	BE	0	0	0
Epithelia	BE	0	0	0
Epithelia	LE	0	0	0
Smooth Muscle	pSM	1	0	0
Epithelia	BE	0	0	0
Endothelia	Endothelia	0	0	0
Epithelia	BE	0	0	0
Epithelia	BE	0	0	0
Epithelia	BE	0	0	0
Epithelia	BE	0	0	0
Smooth Muscle	Pericytes	0	0	0
Epithelia	BE	0	0	0
Fibroblast	peFib	6	0	0
Epithelia	BE	0	0	0
Epithelia	BE	0	0	1
Epithelia	BE	0	0	0
Epithelia	BE	0	0	0
Epithelia	BE	0	0	0
Epithelia	BE	0	0	0
Epithelia	LE	0	0	0
Smooth Muscle	Pericytes	0	0	0
Epithelia	BE	0	0	0
Epithelia	LE	0	0	0
Endothelia	Endothelia	0	0	0
Epithelia	BE	0	0	0
Smooth Muscle	Pericytes	0	0	0
Epithelia	BE	0	0	0
Epithelia	BE	0	0	0
Epithelia	BE	0	0	0
Fibroblast	iFib	10	0	0
Fibroblast	peFib	0	0	0
Epithelia	BE	0	0	0
Epithelia	BE	0	0	0
Epithelia	BE	0	0	0
Epithelia	BE	0	0	0
Epithelia	BE	0	0	0
Epithelia	LE	0	0	1
Epithelia	BE	0	0	0
Epithelia	BE	0	0	0
Epithelia	BE	0	0	0
Fibroblast	peFib	7	0	0
Epithelia	BE	0	0	0
Epithelia	Hillock	0	0	0
Epithelia	BE	0	0	0
Epithelia	BE	0	0	0
Epithelia	BE	0	0	0
Epithelia	BE	0	0	0
Epithelia	BE	0	0	0
Epithelia	BE	0	0	0
Epithelia	BE	0	0	0
Epithelia	BE	0	0	0
Smooth Muscle	Pericytes	0	0	0
Epithelia	BE	0	0	0
Epithelia	LE	0	0	0
Epithelia	BE	0	0	0
Epithelia	LE	0	0	0
Epithelia	LE	0	0	1
Epithelia	LE	0	0	1
Epithelia	BE	0	0	0
Epithelia	BE	0	0	0
Epithelia	BE	0	0	0
Epithelia	BE	0	0	0
Epithelia	Hillock	0	0	0
Epithelia	BE	0	0	0
Epithelia	Hillock	0	0	0
Endothelia	Endothelia	0	0	0
Epithelia	BE	0	0	0
Epithelia	LE	0	0	0
Fibroblast	iFib	0	3	0
Fibroblast	iFib	0	0	0
Fibroblast	peFib	0	0	1
Epithelia	LE	0	0	0
Epithelia	BE	0	0	0
Endothelia	Endothelia	0	0	0
Epithelia	BE	0	0	0
Epithelia	Hillock	0	0	0
Epithelia	BE	0	0	0
Epithelia	LE	0	0	0
Smooth Muscle	iFib	0	0	0
Epithelia	BE	0	0	0
Epithelia	Hillock	0	0	0
Epithelia	LE	0	0	1
Granulocyte	CD4+ Naive T	0	0	0
Smooth Muscle	Pericytes	0	0	0
Myeloid	EREG+ Dendritic	0	0	0
Smooth Muscle	Pericytes	0	0	0
Epithelia	LE	0	0	0
Myeloid	EREG+ Dendritic	0	0	0
Myeloid	Nonclassical Monocyte	0	0	0
Fibroblast	peFib	0	0	0
Epithelia	BE	0	0	0
Epithelia	Hillock	0	0	0
Epithelia	BE	0	0	0
Epithelia	LE	0	0	0
Epithelia	BE	0	0	0
Epithelia	BE	0	0	1
Epithelia	BE	0	0	0
Epithelia	Hillock	0	0	0
Fibroblast	peFib	0	1	0
Epithelia	BE	0	0	0
Epithelia	BE	0	0	0
Epithelia	BE	0	0	0
Epithelia	Hillock	0	0	0
Epithelia	BE	0	0	0
Epithelia	BE	0	0	0
Epithelia	LE	0	0	0
Epithelia	BE	0	0	0
Smooth Muscle	vSM	0	0	0
Smooth Muscle	Pericytes	0	0	0
Epithelia	BE	0	0	0
Fibroblast	peFib	6	0	1
Epithelia	BE	0	0	0
Endothelia	Endothelia	0	0	0
Epithelia	BE	0	0	0
Endothelia	Endothelia	0	0	0
Epithelia	LE	0	0	0
Epithelia	Hillock	0	0	0
Epithelia	BE	0	0	0
Epithelia	BE	0	0	0
Epithelia	Hillock	0	0	0
Epithelia	BE	0	0	0
Epithelia	BE	0	0	0
Epithelia	BE	0	0	0
Epithelia	BE	1	0	0
Smooth Muscle	pSM	0	0	1
Epithelia	BE	0	0	0
Epithelia	Hillock	0	0	0
Epithelia	LE	0	0	0
Epithelia	BE	0	0	0
Epithelia	BE	0	0	0
Smooth Muscle	Pericytes	0	0	1
Endothelia	Endothelia	0	0	0
Epithelia	BE	0	0	0
Epithelia	BE	0	0	0
Epithelia	BE	0	0	0
Epithelia	Hillock	0	0	0
Epithelia	BE	0	0	0
Endothelia	Endothelia	0	0	0
Epithelia	BE	0	0	0
Epithelia	BE	0	0	0
Epithelia	BE	0	0	0
Endothelia	Endothelia	0	0	0
Epithelia	BE	0	0	0
Smooth Muscle	iFib	0	0	0
Epithelia	BE	0	0	0
Epithelia	BE	0	0	0
Epithelia	Hillock	0	0	0
Smooth Muscle	Pericytes	0	0	2
Lymphoid	CD4+ Naive T	0	0	0
Epithelia	BE	0	0	0
Epithelia	BE	0	0	0
Epithelia	Club	0	0	0
Epithelia	BE	0	0	0
Epithelia	BE	1	0	0
Fibroblast	peFib	0	0	0
Epithelia	Club	0	0	0
Endothelia	Endothelia	0	0	0
Epithelia	BE	0	0	0
Epithelia	BE	0	0	0
Epithelia	BE	0	0	0
Epithelia	BE	0	0	0
Epithelia	LE	0	0	0
Epithelia	BE	0	0	1
Epithelia	BE	0	0	0
Epithelia	BE	0	0	0
Epithelia	BE	0	0	0
Epithelia	Hillock	0	0	0
Epithelia	Hillock	0	0	0
Epithelia	BE	0	0	0
Epithelia	BE	0	0	0
Epithelia	BE	0	0	0
Epithelia	BE	0	0	0
Epithelia	BE	0	0	0
Epithelia	LE	0	0	0
Epithelia	BE	0	0	0
Endothelia	Endothelia	0	0	0
Epithelia	BE	0	0	0
Epithelia	BE	0	0	0
Epithelia	BE	0	0	0
Epithelia	BE	0	0	0
Epithelia	Hillock	0	0	0
Endothelia	Endothelia	0	0	0
Epithelia	BE	0	0	0
Smooth Muscle	Pericytes	0	0	0
Epithelia	Club	0	0	0
Epithelia	BE	0	0	0
Fibroblast	peFib	0	2	0
Endothelia	Endothelia	0	0	0
Endothelia	Endothelia	0	0	0
Epithelia	LE	0	0	0
Epithelia	Hillock	0	0	0
Epithelia	Club	0	0	0
[truncated: 81,452 more rows]

## Sheet: Prensner 
SFRP4 gene expression	type	category
378.979	Tissue_Normal	Tissue
370.741	Tissue_Normal	Tissue
67.3676	Tissue_Normal	Tissue
413.119	Tissue_Normal	Tissue
450.193	Tissue_Normal	Tissue
304.91	Tissue_Normal	Tissue
296.658	Tissue_Normal	Tissue
321.359	Tissue_Normal	Tissue
358.394	Tissue_Normal	Tissue
387.688	Tissue_Normal	Tissue
354.875	Tissue_Normal	Tissue
349.294	Tissue_Normal	Tissue
182.471	Tissue_Normal	Tissue
236.942	Tissue_Normal	Tissue
1198.44	Tissue_Normal	Tissue
1251.76	Tissue_Normal	Tissue
590.075	Tissue_Cancer	Tissue
605.016	Tissue_Cancer	Tissue
729.118	Tissue_Cancer	Tissue
345.722	Tissue_Cancer	Tissue
515.368	Tissue_Cancer	Tissue
380.709	Tissue_Cancer	Tissue
360.052	Tissue_Cancer	Tissue
334.212	Tissue_Cancer	Tissue
492.271	Tissue_Cancer	Tissue
408.822	Tissue_Cancer	Tissue
375.381	Tissue_Cancer	Tissue
595.161	Tissue_Cancer	Tissue
635.689	Tissue_Cancer	Tissue
658.666	Tissue_Cancer	Tissue
267.063	Tissue_Cancer	Tissue
486.229	Tissue_Cancer	Tissue
414.067	Tissue_Cancer	Tissue
463.443	Tissue_Cancer	Tissue
447.795	Tissue_Cancer	Tissue
470.372	Tissue_Cancer	Tissue
798.548	Tissue_Cancer	Tissue
748.95	Tissue_Cancer	Tissue
634.45	Tissue_Cancer	Tissue
631.196	Tissue_Cancer	Tissue
602.483	Tissue_Cancer	Tissue
609.556	Tissue_Cancer	Tissue
416.947	Tissue_Cancer	Tissue
333.934	Tissue_Cancer	Tissue
370.465	Tissue_Cancer	Tissue
1448.99	Tissue_Cancer	Tissue
278.129	Tissue_Cancer	Tissue
272.818	Tissue_Cancer	Tissue
1105.29	Tissue_Cancer	Tissue
833.054	Tissue_Cancer	Tissue
112.376	Tissue_Cancer	Tissue
719.172	Tissue_Cancer	Tissue
204.181	Tissue_Cancer	Tissue
224.585	Tissue_Cancer	Tissue
411.564	Tissue_Cancer	Tissue
501.749	Tissue_Cancer	Tissue
732.018	Tissue_Cancer	Tissue
132.009	Tissue_Cancer	Tissue
665.014	Tissue_Cancer	Tissue
1344.86	Tissue_Cancer	Tissue
17.1895	Tissue_Cancer	Tissue
20.6191	Tissue_Cancer	Tissue
856.007	Tissue_Normal	Tissue
225.756	Tissue_Normal	Tissue
223.227	Tissue_Normal	Tissue
306.459	Tissue_Normal	Tissue
322.043	Tissue_Normal	Tissue
166.177	Tissue_Normal	Tissue
165.118	Tissue_Normal	Tissue
350.067	Tissue_Normal	Tissue
312.694	Tissue_Normal	Tissue
78.0233	Tissue_Normal	Tissue
201.192	Tissue_Normal	Tissue
254.304	Tissue_Normal	Tissue
62.9962	Tissue_Normal	Tissue
64.1575	Tissue_Normal	Tissue
53.6955	Tissue_Normal	Tissue
77.9226	Tissue_Normal	Tissue
207.859	Tissue_Normal	Tissue
192.813	Tissue_Normal	Tissue
35.9129	Tissue_Normal	Tissue
59.7269	Tissue_Normal	Tissue
499.115	Tissue_Normal	Tissue
443.074	Tissue_Normal	Tissue
229.925	Tissue_Cancer	Tissue
204.758	Tissue_Cancer	Tissue
639.542	Tissue_Cancer	Tissue
682.991	Tissue_Cancer	Tissue
281.705	Tissue_Cancer	Tissue
331.209	Tissue_Cancer	Tissue
305.195	Tissue_Cancer	Tissue
487.53	Tissue_Cancer	Tissue
517.118	Tissue_Cancer	Tissue
321.121	Tissue_Cancer	Tissue
262.422	Tissue_Cancer	Tissue
101.761	Tissue_Cancer	Tissue
700.23	Tissue_Cancer	Tissue
540.078	Tissue_Cancer	Tissue
299.217	Tissue_Cancer	Tissue
130.597	Tissue_Cancer	Tissue
123.291	Tissue_Cancer	Tissue
140.224	Tissue_Cancer	Tissue
130.33	Tissue_Cancer	Tissue
639.412	Tissue_Cancer	Tissue
266.878	Tissue_Cancer	Tissue
3032.55	Tissue_Cancer	Tissue
247.684	Tissue_Cancer	Tissue
1498.96	Tissue_Cancer	Tissue
1414.79	Tissue_Cancer	Tissue
1472.15	Tissue_Cancer	Tissue
665.672	Tissue_Cancer	Tissue
778.907	Tissue_Cancer	Tissue
816.838	Tissue_Cancer	Tissue
2067.48	Tissue_Cancer	Tissue
324.042	Tissue_Cancer	Tissue
368.795	Tissue_Cancer	Tissue
0	Cancer_CL	CellCulture
2.37127	Cancer_CL	CellCulture
0	Cancer_CL	CellCulture
0	Cancer_CL	CellCulture
0	Cancer_CL	CellCulture
12.3333	Cancer_CL	CellCulture
15.5421	Cancer_CL	CellCulture
2.8225	Cancer_CL	CellCulture
1.00707	Cancer_CL	CellCulture
2.1599	Cancer_CL	CellCulture
0.460785	Cancer_CL	CellCulture
2.12443	Cancer_CL	CellCulture
2.53233	Cancer_CL	CellCulture
0	Cancer_CL	CellCulture
2.82745	Cancer_CL	CellCulture
0	Cancer_CL	CellCulture
0	Cancer_CL	CellCulture
0	Cancer_CL	CellCulture
0	Cancer_CL	CellCulture
0	Cancer_CL	CellCulture
0	Cancer_CL	CellCulture
0	Cancer_CL	CellCulture
0	Cancer_CL	CellCulture
0	Cancer_CL	CellCulture
0	Cancer_CL	CellCulture
0.6541	Cancer_CL	CellCulture
0	Cancer_CL	CellCulture
0	Cancer_CL	CellCulture
3.31578	Cancer_CL	CellCulture
0	Cancer_CL	CellCulture
0	Cancer_CL	CellCulture
0	Normal_CL	CellCulture
0	Normal_CL	CellCulture
0	Normal_CL	CellCulture
0	Normal_CL	CellCulture
0	Normal_CL	CellCulture
6.9611	Normal_CL_PrSMC	CellCulture
0	Normal_CL	CellCulture
0	Normal_CL	CellCulture
0	Normal_CL	CellCulture
0	Normal_CL	CellCulture
0	Normal_CL	CellCulture
0	Normal_CL	CellCulture
0	Normal_CL	CellCulture
0	Normal_CL	CellCulture
0	Normal_CL	CellCulture
4.27996	Cancer_CL	CellCulture
6.24463	Cancer_CL	CellCulture
0	Cancer_CL	CellCulture
0	Cancer_CL	CellCulture
0	Cancer_CL	CellCulture
0	Cancer_CL	CellCulture
0	Cancer_CL	CellCulture
0	Cancer_CL	CellCulture
0	Cancer_CL	CellCulture
7.76885	Cancer_CL	CellCulture
0	Cancer_CL	CellCulture
0	Normal_CL_fib	CellCulture
74.2702	Tissue_Metastasis	Tissue
38.9976	Tissue_Metastasis	Tissue
524.858	Tissue_Metastasis	Tissue
503.328	Tissue_Metastasis	Tissue
493.281	Tissue_Metastasis	Tissue
385.249	Tissue_Metastasis	Tissue
3.44186	Tissue_Metastasis	Tissue
4.96502	Tissue_Metastasis	Tissue
0	Tissue_Metastasis	Tissue
1109.18	Tissue_Metastasis	Tissue
1210.36	Tissue_Metastasis	Tissue
1115.76	Tissue_Metastasis	Tissue

## Sheet: ICGC_proteomics
Protein (Gene ID)	Sum protein level
ESYT2	1796.44
ESYT2	1856.4
MED19	1762.69
UHRF1BP1L	1015.11
IGLC7	631.32
KIAA1598	406.765
TMEM120B	308.269
ARHGAP10	1779.2
ARHGEF37	326.722
ILVBL	1463.19
ELOVL7	1525.98
SSC5D	1727.86
SH3PXD2B	1424.7
MACROD2	1463.24
NBAS	1488.72
TARSL2	1503.19
SMCO3	1638.51
KIAA1467	1367.35
DENND3	817.758
VWA8	507.821
SBNO1	343.679
PRAMEF3
ISPD	750.321
GTPBP10	1093.36
WDR91	337.593
RAB19	1478.4
LCHN	1460.6
MBLAC1	867.127
VPS37C	918.362
TRAPPC13	944.44
CNOT1	1340.84
MAP1LC3B
C2orf72	1778.06
PGP	1691.44
C5orf51	1437.83
RCCD1	1564.11
TCAF2	1585.84
TUBAL3	190.236
FBLL1	216.803
SMCHD1	777.961
GATSL2
NCF1
UNC119B	138.238
LIPT2	1206.18
RGPD3	1620.86
BTBD11	947.968
FAM127A
ZSWIM8	861.483
MYH7B	1082.1
POM121C
LYRM9	1352.05
PDZK1P1
SNRPG
NUDT19	1579.56
GOLGA6L6	1932.43
MIF4GD	1720.41
MYO1G	1014.59
WDR64	812.11
SMIM1	1282.58
GPR89A
IGLL5
WASH3P
RASA4
TMEM238	1429.44
FAM195B	405.214
NACA	1014.14
SMIM22	1329.48
DNASE2	1801.12
AGPS	1413.12
KIF2A	1573.83
TK2	1368.73
DDX39A	1242.45
PDLIM1	1449.25
ACOT7	1476.87
MYO1C	1784.08
MYO1F	1640.06
SNAP23	2028.26
HAX1	1401.35
AIP	1762.29
GTPBP1	1538.06
LGALS9	1732.14
STXBP3	1669.03
ARVCF	1541.19
SMAP	1736.38
RAB27B	1519.46
AP3B1	1156.23
SULT2B1	1834.81
LGALS8	1815.66
NDUFS8	1705.65
PSMD11	746.954
PSMD12	1768.64
PSMD9	1888.97
ATOX1	1795.02
MEN1	1781.98
WRB	1776.98
PGRMC1	1125.03
SUPT5H	406.217
TAF4	1863.67
DFFA	1585.48
HIP1	662.74
CLIC1	1703.17
EIF3F	1670.88
WWP2	2039.74
PDHX	1832.77
SULT1C2	81.4301
MATN2	1693.72
QSOX1	393.459
DCTN6	1810.34
SLC33A1	1612.82
WASL	1646.07
IPO5	1603.62
POLRMT	1651.88
SAP18	1908.24
EML1	243.382
DNM1L	1695.99
RTCA	1413.92
PIK3C2A	1880.08
IFRD1	1775.05
PIK3R2	1497.29
GOLIM4	571.758
MANBA	647.085
AGRN	1510.01
PLOD2	1613.86
EXOC5	1928.39
BTN3A3
HMGN4	1847
NDUFA4	1445.65
PSMD14	1156.38
BIN1	1949.14
KPNA3	1796.67
STK25	1761.09
USP9Y	1636.89
LAD1	933.232
FAAH	670.967
CHL1	431.345
VWA5A	1832.07
PES1	645.701
SDCBP	1655.98
MPHOSPH10	1655.96
NOP56	1729.61
DDX3X	1429.17
RNASET2	1905.42
PODXL	1895.01
CYR61	1825.54
PIR	1086.5
KPNA4	917.329
TRIM38	1613.83
NFIB	1802.85
PPP6C	446.878
NME4	1780.54
MAN2B1	1667.31
PDXK	989.688
SCD	1806.26
CLDN4	1816.39
PPAP2A	1235.72
PPAP2A	641.607
PPAP2B	1902.12
ARID1A	549.442
ISLR	1618.92
CDK2AP1
SDHD	1627.94
C2CD2L	729.438
TXNDC9	1515.17
DPYSL4	1214.83
COX7A2L	1518.23
HSPB6	873.064
NDUFAB1	1770.88
UBFD1	1968.08
CYB561D2	1745.73
DYNC1I1	1598.19
COPE	1280.96
EIF1AY	1347.07
AP3D1	1903.98
CCS	1770.36
ENPP3	1828.75
ABLIM1	1720.06
DVL2	415.507
CHD2	1335.81
GOSR2	995.161
TOR1A	1063.9
TOR1B	1627.31
STX16	1588.66
ADAM10	1646.64
ABCD4	1570.96
EI24	1793.74
TP53I11	700.419
PTGES	1492.96
APAF1	1673.95
ACOT8	499.08
CDIPT	605.273
PDCD5	1496.87
PRMT5	1668.58
SLC9A3R1	1754.78
HSD17B6	1829.46
MEIS2	1765.1
FPGT	1344.9
TPP1	668.242
TCERG1	1187.75
NRP1	2026.57
TNPO2	1746.64
APOL1	1571.04
UNC13B	1732.2
POLR3A	1252.54
TSPAN4	1515.84
PSMA7	1463.24
SCAMP3	790.53
PHYH	1877.49
OPLAH	1691.79
SLC30A4	487.059
BCKDK	1789.69
IFIT3	1375.32
MGST3	1661.04
GEMIN2	1373.21
IRF6	1849.77
TAX1BP3	1122.05
GIPC1	1659.44
LIN7A	1704.05
IKBKB	1661.1
TIMM23
HAT1	1513.94
UBE2L6	1400.85
CASK	1655.88
PLD2	1785.89
UQCRQ	1772.89
MYL12B	927.715
CASQ2	1729.49
HGS	1875.58
RAB29	577.721
CLGN	1766.92
DSCR3	1078.97
PPP1R12A	1684.41
SLC27A2	1593.63
GAK	1742.1
HNRNPDL	1598.08
XPO1	1763.89
BTAF1	1833.86
ARHGEF10	1924.59
SPTBN2	1212.7
SEC16A	615.786
PLXNB2	1877.49
KHNYN	1881.57
TECPR2	1849.49
SEMA3E	510.351
U2SURP	80.1027
SETD1A	394.385
SYNJ2	1739.48
SYNM	658.495
KIF3B	1173.31
PFAS	2053.43
MCF2L	1492.49
DCLK1	1802.43
CEP290	1315.72
ANKRD28	1409.54
ARHGEF11	1075.93
KIAA0391	1505.71
CHUK	1304.29
LSM1	1324.45
NPC1	961.929
TBX3	1559.45
DEGS1	1456.92
SCAMP1	945.975
SCAMP2	1752.07
ARPC1B	1753.84
ARPC2	1752.7
ARPC3	1866.26
ZBTB7B	1882.61
POLR1C	1922.36
PLSCR1	1171.67
TRIM24	1672.13
PGRMC2	1590.39
VILL	1375.3
ADAMDEC1	1800.99
RGL2	1603.68
PFDN6	271.403
WDR46	1241.98
GNPAT	1810.95
LAMA5	1125.46
NA	699.166
NA	2024.09
MRPS12	959.129
VGF	1804.09
CLIC2	1441.19
ACOX3	139.937
RER1	1451.41
SURF4	1775.86
MAPK13	1775.69
SPTLC1	1834.42
SPTLC2	1489.95
TCAP	1574.32
OGT	1626.12
ALOX15B	53.2679
PMM2	1685.08
CTAGE5	1705.42
TM9SF1	1770.1
INPP4B	1711.18
MID1	1703.16
HMGB3	1606.47
PPM1G	1156.2
INPPL1	1758.1
EIF3D	1729.52
EIF3H	1470.93
NVL	1804.53
BCAT2	1783.99
TMPRSS2	1192.27
NCAM2	1900.03
IPO8	1743.89
STX7	125.492
ABCC4	1441.1
CD3EAP	1696.2
TLR3	1890.42
P4HA2	992.307
CAPN5	929.506
GYG2	603.956
YKT6	1725.21
NUPL2	933.847
ARPC5	1707.06
POLR2D	1088.06
DDX3Y	1802.37
PDPK1	1197.63
TAPBP	1445.14
RNF113A	1622.7
CLDN3	1740.18
KCNN4	1055.98
DHX15	1826.09
RNMT	934.668
ZZEF1	1884.67
ASAP2	1482.91
TTI1	1473.85
PLXNB1	1185.65
RRP8	750.457
SIPA1L1	918.4
CYB5B	1364.97
PRPF4	1266.69
PHGDH	1779.9
NDUFS4	1708.27
ARHGAP6	1955.21
PHF1	1779.67
DYNC1LI2	1673.59
PSMD3	1240.27
PAPSS1	1802.5
ZW10	1891.2
SPINT1	1816.94
SART1	1662.11
SPINT2	1630.11
GPAA1	1619.24
DAPK3	1530.09
TGFB1I1	1526.99
SRGAP3	1519.86
AP5Z1	1962.81
HSPA12A	420.566
ADCY6	825.67
CTIF	1751.07
PPIP5K2	534.104
MAP3K7	1159.96
EEF1E1	1296.45
RIPK2	1261.48
HNRNPR	1756.24
HNRNPR	1469.42
PRPF3	1967.39
TXNL1	1413.14
TPD52L2	1535.41
EMC8	1870.35
COCH	1830.76
ERI3	1140.94
PRKRIR	1480.77
SYNJ1	1673.18
FIBP	290.745
EIF4G3	649.52
PPIH	1445.7
HTRA2	1509.65
AKR7A2	1717.13
EPB41L2	1652.18
TGOLN2	1921.31
LAMTOR5	1845.5
B4GAT1	1658.67
WIPF1	1863.8
ATP8B1	1603.46
SGCE	891.199
RNF13	1535.75
AKAP10	1138.81
SYT7	774.946
DENR	1372.56
XPOT	1709.84
DNPH1	1725.24
TIMM44	1716.41
TRAPPC3	1776.48
CHMP2A	1744.11
NCK2	1701.01
PSCA	1543.94
TSPAN6	1557.23
PLRG1	957.809
RGS10	1711.93
ZNF207	1601.24
NDUFB5	1776.25
NDUFB3	1722.49
NDUFA2	1777.79
ASNA1	1730.89
BUB3	1718.47
AKAP7	1794.47
PPAP2C	1784.48
PI15	755.112
ACTN4	185.755
GSTZ1	1579.39
GATC	2070.91
HTATSF1	1783.66
KDELR3	729.773
PRKAB2	1304.05
AP1G1	1424.27
STX6	1587.92
SYNGR2	1846.28
SGTA	1463.66
ENSA	1861.69
SLC25A20	1779.69
NARS	1136.49
KRT86	1695.53
MYO1B	1903.55
SLC25A17	1464.95
NUDT21	1829.03
LANCL1	770.175
STRN	1912.19
RRP9	1867.49
SCO2	1672.22
C21orf2	1535.22
AKAP8	908.445
GTPBP6	1124.16
IDH3B	1500.36
NRD1	1499.37
CALU	1776.73
CALU	1711.22
ATP9B	1895.27
AHCYL1	867.114
CD5L	197.577
KIF1C	1831.5
NDUFS5	1308.39
PDE6D	565.261
CXCL13	1821.95
PEX1	1304.22
RAD21	898.13
TIMM8A	1136.87
DHX16	1683.36
SSSCA1	1656.71
GMFG	1486.35
PPP1R12B	1208.67
MED14	1297.01
PRPSAP2	1455.64
GNG7	1292.16
SMARCA5	1714.16
KIAA0513	1724.1
SPAG9	1741.21
KIF5C	1407.49
URB1	1697.11
SIPA1L3	1717.99
AQR	1081.48
OPA1	840.92
MCM3AP	1703.16
PIP5K1C	1816.16
KIF1B	916.897
KDM1A	1167.95
TBC1D4	389.584
PPL	1628.13
DFNA5	1741.02
LY75
MAN1A2	1531.52
ACSL4	758.946
SNX3	1568.6
STX10	1413.45
MGEA5	1741.47
SORBS3	1051.23
SYNCRIP	1708.03
TPST1	1754.89
CDC40	1913.62
B4GALT3	428.151
B4GALT4	1475.05
EIF4EBP3	1013.67
RANBP6	646.667
NEMF	722.18
GMDS	1174.99
NMT2	1364.74
GREM1	1815.61
PLOD3	1254.66
EIF4E2	857.755
DIAPH1	1490.42
43358	1395.72
TSPAN1	1755.64
EXOC3	1772.63
KLHL41	1851.55
PLIN3	1683.5
PEX10	869.295
KPNA6	1919.91
SRPX2	758.495
UGDH	1784.98
ABCC9	668.582
LPXN	2033.15
CTNND1	164.349
PLA2G6	1460.92
EIF1B	1972.99
SNX2	84.5818
HPGDS	714.999
DPM1	1778.01
USO1	1375.73
MRPS14	1730.58
TOM1	1909.78
PFKFB2	1526.45
CCDC22	1804.45
PQBP1	1623.73
PAGE4	1711.43
TIMM17B	1626.34
PRAF2	1274.54
DKC1	1421.84
EIF5B	1656.17
EDF1	1900.79
DIAPH2	1783.17
DNAJA2	1766.69
BRD4	1623.56
CUTA	1793.02
OPHN1	1476.34
SMPD2	1855.27
PFDN1	1385.27
PPP1R11	82.1682
NBN	1639.4
NOL3	989.987
DTNB	1523.57
ABCB7	1722.07
SDC3	1612.93
FAM20B	1516.06
EFCAB14	105.484
WDR1	1131.68
FZD7	1279.07
SLIT1	2018.12
ATP9A	800.301
LDB3	1403.55
N4BP1	1677.66
ROCK2	1788.41
CLASP2	866.406
PTCD1	1743.78
COBL	1534.67
ASTN2	515.541
CPNE3	1512.71
ATG13	383.501
HIP1R	1889.96
RNF40	255.878
PHF2	1551.93
ZC3H11A	1591.01
CLUH	1316
CAND2	1386.16
DNAJC13	1537.15
PPP6R2	1119.21
CNOT3	1738.86
ANKRD17	1701.96
SIN3B	1162.11
DNAJB6	1010.22
XYLB	979.048
COQ9	1386.97
GGCT	1070.08
NDUFS7	1775.71
RTN2	1837
NDUFS2	1702.54
ZPR1	1103.03
GBAS	1932.39
PDCD6	1396.72
TBCA	1877.06
ATP6V1G1	1830.1
VPS4B	1882.8
MPDU1	1798.96
ENTPD6	1826.85
ENTPD5	1705.77
BCAS1	1131.01
PTP4A3	1863.91
H2AFY	1445.5
SH3BGRL	1022.49
FLNB	2014.17
NCOR1	1884.81
NDUFS6	2136.81
PEX14	1255.11
TRIM3	1760.09
ULK1	1611.11
SLC43A1	1613.23
CS	76.3003
SPAG7	1392.18
SEC22B	1997.67
PRPF40A	1218.65
TACC1	1873.19
GIGYF1	1739.63
LRCH4	1505.86
MTX2	782.068
VPS26A	1595.64
NDUFB1	1806.5
PMPCB	1742.71
MED24	1867.52
RDH16	1726.12
ERN1	1333.53
PSIP1	235.256
ERLIN1	172.962
GPC4	1636.63
NDUFS3	1661.07
SRSF10	1325.92
CLN5	1843.5
HSBP1	1769.32
ECI2	1620.23
KHDRBS3	1285.22
BANF1	1846.34
SF3B1	1346.99
CSDE1	1915.1
DAB1	1963.41
PRKRA	1772.95
RPS6KA5	280.866
MED6	1793.86
MYCBP2	1077.92
PGLYRP1	739.891
GCAT	1299.55
NPM3	697.544
LYPLA1	300.688
ERAL1	1445.47
CREG1	1892.8
SNRNP200	771.236
TRMU	1736.61
TIPRL	1932.44
OFD1	597.522
TOM1L1	1704.34
RPS6KA4	477.505
SURF6	1641.87
PPM1B	1500.85
UTP20	813.366
NUP155	1460.7
RP2	1282.12
STK16	1774.55
CRTAP	1625.56
SLC25A12	672.439
SLC22A3	1554.19
B3GALNT1	1776.53
TCEA3	1124.17
PALM	671.365
ATP6AP2	1540.41
GRAP2	1467.32
RNASEH2A	1505.59
POP7	350.683
RPP40	1123.56
EIF3G	635.513
EIF3J	1545.3
CBR3	1787.48
PSMD10	1736.91
AP1G2	1790.48
ZMPSTE24	1762.15
TRAPPC6A	1674.12
IDH1	1772.01
GATB	90.4171
SCO1	2076.95
CYP7B1	612.893
ATRN	1694.49
RBBP9	411.745
STAM2	1501.25
TNFSF13
ALDH1L1	1654.43
MMP23A	1187.37
DGAT1	1411.9
CCNK	548.478
DHRS3	795.603
ARL6IP5	1488.76
DYSF	1465.26
PIAS1	1867.58
PIAS2	1514.14
BCAS2	962.882
DCTN3	240.588
DNAJC8	1725.35
SMNDC1	1739.64
ATP5H	1809.86
DNAJB5	1187.75
TSPAN9	1921.48
FLOT1	822.137
TRIO	1338.97
ATP5L	1848.51
MPDZ	1414.02
CPD	1861.97
SASH3	1250.2
GLRX3	1800.8
KRT34	826.774
RSL1D1	1768.89
WFS1	1605.93
ANXA9	1799.52
CLPX	1675.41
SCGN	721.557
NEBL	1562.72
NEBL	1292.29
SEC14L2	133.192
STC2	1814.33
TM7SF2	1799.27
SNCG	611.681
CIAO1	1699.37
PDE5A	1592.36
DFFB	1611.47
WISP2	1602.11
SRP72	892.613
DXO	966.417
DDAH1	1834.79
URI1	712.571
B3GAT3	1908.9
STK17B	1247.44
ECM2	1596.26
MTA2	1046.2
ALDH1A2	1179.25
STK10	1595.06
TPPP	1769.72
SLIT2	1259.37
KBTBD11	1150.03
LTN1	1411.35
TOMM70A	1390.96
IPO13	1518.61
DDHD2	1856.99
MYO1D	1465.15
TOX4
MICAL2	1888.05
SEC24D	1111.92
UFL1	941.818
SORBS2	1845.1
SORBS2	1836.83
SORBS2	1083.32
PHF14	890.84
SASH1	1857.06
TMEM63A	1274.96
FARP2	631.417
UBXN7	1721.18
SUN1	1469.72
PROSC	1607.86
ERLIN2	1690.43
PRPF6	1731.14
ABCA8	1870.34
PCF11	1821.98
FRYL	1480.51
ENDOD1	711.951
GLS	1379.64
FBXO21	1893.11
USP19	1737.59
AP2A2	1182.71
SEC31A	1272.07
CLSTN1	1873.5
ARHGEF15	1965.07
HEXIM1	1579.3
SEMA3D	247.523
TJP3	1305.16
INMT	649.708
YIF1A	1028.07
UBR5	581.125
AGFG2	1477.77
PRSS23	1348.05
SCAF4	1463.11
NDUFB6	1254.72
MFN2	1604.45
UBE4B	1665.26
ZFPL1	1530.97
IKBKAP	1446.77
UBL3	1693.57
GABARAP
NDUFA3	750.649
NDUFB4	1156.85
NDUFB8	1819.12
NDUFA7	1713.33
VAMP5	1699.25
RTN3	1788.88
LETM1	1195.54
EPN2	1760.92
STBD1	1804.09
ZRANB2	1479.36
SNX4	1289.84
LUC7L3	1685.31
APOL3	1583.84
SPDEF	1775.02
SBF1	597.756
GOSR1	496.99
KAT7	1459.01
ABCC6	1697.59
ATE1	1148.92
PDE8B	517.898
EPM2A	1669.41
VAPB	750.123
SNAPIN	414.973
MPZL1	1775.73
NDUFC2	1707.63
NDUFA10	1293.22
FKBP9	1583.19
CELF2	1809.83
PGLS	1667.53
PAPSS2	1481.52
ATG7	1922.24
TACC2	1443.5
FARS2	1661.8
ZBTB7A	1465.48
LYPLA2	309.566
IPO7	1105.04
TNFAIP8	1862.85
MAP3K6	1841.7
GDF11	1691.18
PGM3	481.815
MOCS3	274.944
CD2BP2	1879.13
CNIH1	1378.24
SVIL	1396.58
PIGN	910.258
PAPLN	1837.29
BAG4	260.432
AHSA1	1025.36
APOM	409.44
PARN	1823.23
PSMG1	1264.21
FMNL1	1513.61
SGPL1	1580.54
CLDN7	1377.26
NSA2	1698.64
H6PD	1018.27
SEC24A	1090.16
SEC24B	1728.53
LPHN2	1776.9
SLC2A10	1743.71
MPC2	1216.03
ETHE1	1518.73
ACSL3	1754.63
POLR1A	1819.44
PCNT	1887.98
YEATS4	1474.96
ADCY5	1131.32
STAMBP	405.676
CPSF4	622.531
ASMTL	1639.22
CDS2	1402.48
KRT75	1789.08
PPP1R3D	1732.75
BRD1	214.044
RAB3D	728.884
SNAP29	252.484
CPNE6	1891.73
OXSR1	1680.52
GGPS1	1258.91
HSPA4L	1782.65
PTBP3	1684.09
STARD3NL	1161.24
LSM8	1632.09
AP2A1	892.538
WIZ	1656.86
DDX58	1880.51
STAU1	1045.11
TTC4	1674.82
SDPR	1723.37
BAG2	1022.41
BAG3	1756.6
MAP4K4	1817.63
MLYCD	1732.53
CRYZL1	738.061
AIFM1	1657.9
EML2	1616.21
NUDT14	1890.44
TSPAN13	1786.87
TSPAN15	1028.29
BPNT1	1751.63
FADS2	1555.27
DDAH2	1748.79
ABHD16A	584.585
TXNDC12	1901.16
ECD	1679.9
SYF2	1719.97
EFEMP2	662.56
RECK	1898.27
MBD3	1684.04
NUDT3	990.736
AGR2	1304.89
BCL10	1317.41
NDUFB10	2013.78
CLPTM1	730.769
MOCS2	1764.06
TOMM40	1671.34
PEX11B	1293.31
PAK4	1801.1
WNT11	1714.14
ACTL6A	1636.11
MOCS2	248.708
MT-CYB	1793.98
CYB5A	1390.31
ADH1B	1446.16
ADH1C	1838.92
LDHA	1725.5
ALDH1A1	1077.42
GLUD1	2108.78
CYB5R3	2009.71
GSR	2043.44
MT-CO1	2004.31
MT-CO2	1975.72
SOD1	1475.64
CP	1955.25
F13A1	1978.19
PNP	1920.02
HPRT1	1803.53
GOT2	1783.51
EGFR	1741.84
PGK1	1990.2
AK1	1701.55
F2	2125.15
C1R	1864.74
HP	1883.75
HPR	1749.8
F9	1952.97
CFD	1004.1
PLG	1626.32
F12	1625.59
PLAT	1911.54
CFB	1663.17
ADA	1646.7
MT-ATP6	1905.99
CA1	854.497
CA2	1921.57
ASS1	1771.2
OAS1	1705.39
SERPINC1	1774.51
SERPINA1	1019.33
SERPINA3	1937.27
AGT	2121.04
A2M	1983.81
C3	1808.43
C5	2044.76
TIMP1	2094.21
CST3	1728.65
CST4	1744.34
CST1	1763.62
CSTA	160.801
KNG1	1146.2
FOS	408.939
NRAS	1820.86
KRAS	983.003
GCG	897.585
VIP	1670.67
NPY	192.673
IGJ	1057
NA	1723.32
NA	1773.39
IGKV1-5	1829.09
NA	1690.21
NA	1096.57
NA	617.045
NA	1462.6
NA	1768.12
NA	837.949
NA	1836.98
NA	1611.5
NA	736.573
NA	1778.36
NA	1642.3
NA	197.361
NA	586.485
NA	1600.3
NA	187.028
NA	1280.94
NA	1644.71
NA	1139.16
PIGR	1701.72
IGKC	1664.46
IGHG1	1597.65
IGHG2	2104.11
IGHG3	2188.49
IGHG4	2002.58
IGHM	1955.97
IGHA1	1856.8
IGHA2	1890.86
IGHD	2064.27
HLA-B	1705.32
HLA-A	984.113
HLA-A	352.933
HLA-DRA	137.444
HLA-DQA1	1366.07
HLA-DRB1	1840.8
HLA-DQB1	976.231
HBD	1708.84
HBE1	1393.77
MB	1897.97
COL1A1	1010.87
COL2A1	1801.11
COL3A1	2237.55
COL4A1	1674.96
CRYAB	2048.45
KRT14	2048.29
KRT6A
LMNA	1676.08
SPTA1	1037.7
APOA1	2104.31
APOE	1376.39
APOA2	2077.3
APOC1	1769.82
APOC2	1888.84
APOC3	1596.39
FGA	1250.21
FGB	1732.02
FGG	1974.76
MBP	2016.85
SLC4A1	2025.52
APCS	333.097
C1QA	1630.48
C1QB	1902.14
C1QC	1605.51
C9	1684.59
APOH	1735.17
LRG1	1848.68
FN1	1965.46
FN1	1550.27
RBP4	2054.43
AMBP	810.289
ORM1	1685.12
AHSG	1830.65
TTR	1974.66
ALB	1888.75
GC	1955.82
PF4
CXCL10	1932.75
TFRC	424.921
TF	663.262
LTF	1459.6
HPX	2148.58
FTL	2003.68
FTH1	1996.45
MT2A
ESR1	1961.38
MT-ND1	1902.08
MT-ND2	70.1038
MT-ND4	1863.86
MT-ND5	1589.42
MT-ATP8	1767.78
ANG	1675.52
KLKB1	1803.19
SLPI	1657.89
C4BPA	1555.64
VTN	1176.89
CAT	1768.47
RAF1	1911.67
GBA	1898.12
FUCA1	1494.66
ALDOA	1743.26
CSTB	1873.41
ANXA1	2136.23
PDGFA	1950.96
APOB	2045.96
TFF1	1663.49
PRNP	1931.24
SOD2	677.405
OAT	1471.94
HRG	2001.84
NA	1654.01
NA	1851.45
THY1	1371.94
A1BG	1030.57
NA	1885.02
HLA-C	1873.48
CD74	1273.98
KRT1	117.914
S100B	1707.89
VWF	1900.83
SEMG1	1676.02
TUBB4A	1748.41
GAPDH	1369.85
ASL	1710.36
NA	2210.1
HLA-A	1854.02
HLA-DPB1	1786.72
ERBB2	1140.18
CAPNS1	1703.97
MT1E	1427.42
MT1F	1945.35
HSPB1	257.181
RLN1	990.208
CYBB	2118.47
RPN1	529.093
RPN2	1686.81
GNAI2	1985.74
HIST1H2AC
IGF1	1933.67
ATP1A1	693.197
ATP1B1	123.196
APP	1983.32
APOD	1789.96
ALDH2	1663.08
ITGB3	1783.31
ITGB2	1944.18
S100A8	522.364
HMGN1	1670.48
SERPINE1	1881.39
SLC25A5	1158.96
SERPINA5	62.6012
SERPING1	1823.73
CFI	1513.08
ISG15	1844.62
MPO	1673.11
PCCA	1709.67
PCCB	1835.82
ALPL	1858.15
EIF2S1	1870.5
HMGN2
ICAM1	1843.77
RPLP1	1265.77
RPLP2	1544.58
RPLP0
FABP3	1962.98
POLR3D	1956.86
CLEC3B	1826.33
SSB	1258.24
HLA-A	1749.31
SERPINA7	1943.25
SERPIND1	1742.67
ITGB1	1329.24
PRKCB	1726.57
KRT18	1999.93
KRT8	746.739
MYL1	2231.71
HPN	2235.13
COL5A2	654.268
CD5	1198.34
UROD	1928.27
INSR	823.431
LCK	1751.65
GLA	1084.98
NA	145.813
NA	1683.81
GSN	486.694
RB1	957.236
PGR	2085.58
PTMA	343.516
ATP5B	418.981
C2	1949.12
S100A9	2137.4
S100A6	1671.98
APOA4	1936.03
EIF4E	1843.5
CKM	1794
ENO1	1854.94
PYGL	1554.44
GPI	2098.81
POLB	1731.01
NPM1	2060.29
TPM3	1653.57
TPM3	2035.52
TPM3	1100.09
ITGAV	1994.94
HEXA	1560.24
SERPINE2	1750.59
EPHX1	1874.14
TH	827.296
DBI	1967.73
LDHB	213.696
NEFL	1939.31
NEFM	1997.69
CENPB	750.906
GPX1	435.915
PROS1	697.864
P4HB	1899.48
KLK3	1641.18
H1F0	2122.91
ACYP1	2257.86
CTSD	1988.44
ANXA2
C8A	2006.33
C8B	2113.38
C8G	1689.44
CAPN1	1651.78
TUBB	1695.75
CA3	1947.1
DCN	2012.19
PSAP	1104.32
HEXB	2035.71
CTSL	1973.71
PFN1	1995.72
BPGM	1662.92
APRT	2073.81
EPRS	1381.13
CTSB	1972.06
HSP90AA1	1966.07
GALT	1877.43
HNRNPC	2140.17
HNRNPC	1677.86
UMOD	152.151
UQCRH	1994.7
LAMB1	377.019
YES1	1818.58
LYN	1911.65
TPM2	1687.52
TPM2	1478.18
FH	1568.26
ERCC1	2144.91
THBS1	1938.54
GJB1	1293.31
SP1	1751.87
IGF1R	1230.13
HSPA1A	986.79
MSMB	1342.48
COL1A2	2134.27
ANXA6	1714.19
RHOC	2233.83
NGFR	2070.53
CD55	1757.25
ABCB1	1655.87
SERPINA6	1537.49
SLC3A2	1026.19
GUSB	1656.4
PFKM	1667.05
HSP90AB1	1905.26
SRPR	1836.78
ASNS	2074.55
ELANE	1688.4
MMP2	1284.03
GSTA1
SOD3	1382.78
CTSG	1459.35
HMBS	1860.1
MME	1812.63
MGP	1590.58
LPA	1688.34
PDHA1	1494.72
PLEK	492.681
CD14	1854.87
COL4A2	1593.41
CYC1	1717.85
PTPRC	2044.17
SNRPB2	1876.37
MYL3	1598.12
CFH	1787.19
SNRNP70	1751.78
HCK	1927.79
FCGR3A
ITGA5	620.836
NFIC	784.584
VIM	1857.17
SERPINF2	1667.39
RPS17L
F7	1843.07
KRT19	1907.42
KRT7	659.267
GNAI3	2061.33
ANXA5	1765.89
KRT16	1686.41
RPSA	2175.72
CD63	790.944
MRPL3	2009.97
SNRPA	1779.26
ENO2	1669.29
ACAA1	1797.12
SRP19	1779.41
GSTP1	1910.25
CST2	1748.91
SNRPC	2001.72
MMP7	567.345
MMP10	1794.24
LGALS1	1561.74
QDPR	722.517
HMGB1	2088.18
RBP1	1843.83
FBP1	2014.49
GNAO1	1256.18
SPARC	1950.53
GSTM1	1689.79
TPM1	1627.04
TPM1	1817.68
TPM1	663.91
TPM1	1741.89
TPM1	1761.29
CLTA	2078.25
CLTB	2195.23
ANXA4	1921.03
INHBB	1733.47
CNP	1959.9
WNT2	108.409
PDGFRB	1891.94
DLD	563.279
HNRNPA1
SNRPA1	1906.92
CTSH	1981.15
COX6C	1803.24
TACSTD2	1815.78
C1S	1758.35
PARP1	1813.7
IFIT2	1689.65
IFIT1	1933.01
ALOX5	1296.28
UCHL1	1439.79
LTA4H	1466.84
ALDOC	1732.9
C4A	1964.86
C4B	1842.87
H2AFV
KRTAP2-2
CISD3	1973.09
JMJD7	405.983
MYZAP	1424
POLR2M	1549.32
IGLC2
GSTT2B
TMSB15B
POTEJ	1685.27
TRAPPC2B
SAA1	946.807
SULT1A4
FDX1	477.79
RNASE2	799.293
TROVE2	1559.34
COX8A	692.534
GAA	1882.74
AR	735.888
RRAS	1991.79
HLA-A	1564.78
HLA-C	1842.59
ARAF	1859.57
HIST1H1E	1272.04
BCL2	1223.91
DLAT	1479.92
PTPRF	491.565
NR2F6	1846.86
TXN	1772.42
COX5B	905.792
CTSA	1956.73
MGST1	1833.2
MAPT	1733.6
C7	1906.38
PRKAR1A	1374.47
CHGA	1752.62
UROS	1811.05
ESD	1061.02
HSPD1	1017.24
CLU	1980.35
HAPLN1	2124.86
MYL2	1909.07
HSPA5	357.483
LAMC1	1120.97
MYH3	2078.53
ACP2	2035.88
MAP2	1368.07
MAP2	1720.68
HSPA8	149.164
SLC2A1	1539.34
EPB41	2134.68
UMPS	1560.06
PDHB	1667.98
DBT	1747.26
ITGAM	1849.82
PYGB	1881.41
PYGM	1513.91
CHRM1	2036.07
RALA	1732.26
RALB	413.931
BCR	1829.91
SPTB	1821.34
LAMP1	542.789
ERG	1192.65
ACADM	1820
TOP1	826.6
G6PD	1813.93
UBL4A	1773.76
PC	1838.88
DMD	1651.84
DMD	1824.91
MTHFD1	1831.2
EPX	678.771
IGF2R	1918.74
ADH5	1299.51
CDK4	1854.64
MS4A1	1978.86
PRPS2	1513.65
PABPC1
PCNA	1797.83
NEFH	1956.37
COX6A1	1762
HARS	1255.27
COL11A1	1968.24
COL6A1	1793.41
COL6A2	583.727
COL6A2	2207.98
COL6A3	2173.9
COL6A3	829.295
SLC25A4	2327.15
SLC25A6	1614.73
F5	1842.53
IMPDH2	2052.86
TPR	1315.36
PIP	1908.8
CKB	1865.12
ANXA3	879.497
CKMT1A	2143.55
BCKDHA	2023.56
RNASE3	1780.06
ACTN1	1815.94
ACE	1546.64
MYL4	2206.68
CDH1	1494.4
MYH7	503.698
SRC	1878.91
PEPD	1344.88
XRCC6	1745.96
XRCC5	1783.88
UNG	2037.26
COX4I1	2032.65
IFI30	217.016
LAMP2	1849.42
RNH1	1743.51
CYBA	1914.66
SCG2	2023.92
MYH8	1407.57
NCAM1	911.535
VCAN	401.828
EEF2	1241.12
KRT10	1847.82
KRT13	2121.03
KRT5	1803.71
PDIA4	793.91
C6	1921.2
P4HA1	2005.11
ACP5	1686.93
CEACAM1	1613.46
TPT1	1515.14
ALAD	1543.65
F3	1834.43
PRG2	1801.26
HLA-A	1189.73
HLA-E	1383.03
HLA-DRB1	315.411
HLA-DRB1	453.921
HLA-DRB4	686.736
LCP1	1774
PLS3	450.764
APEH	2088.11
ETFA	1868.17
TNNT1	1846.95
GYS1	1969.08
PRKAR2A	583.623
ANXA8L2
ENO3	1922.45
COL11A2	580.85
GTF2F2	535.44
CD59	885.479
MTHFD2	1399.64
MIF	1789.06
FOLR2	1286.28
CD99	2032.89
HGF	1566.54
PRKCSH	1822.67
HCLS1	101.181
FDPS	1935.47
CPM	1566.08
COX7A2	1754.47
SI	1536.37
NID1	1957.8
AKR1A1	638.006
PLA2G2A	1984.23
PKM	2051.73
PKM	1863.78
ACYP2	2147.07
HSP90B1	1608.13
MYL6B	1364.9
SLC2A4	2151.85
SNRPB
IDE	1218.29
MMP9	1829.46
COX6B1	1758.18
POU2F1	1210.87
HNRNPL	1835.17
DARS	841.222
JUP	1987.71
UQCRB	1911.26
BRAF	1995.51
CPB1	1805.83
CPA3	1155.26
GLUL	519.274
AKR1B1	1745.65
ANPEP	1454.45
PVR	1843.72
RAC2	1847.95
CPN1	1120.9
GSPT1	1778.72
PGAM2	678.46
ARSA	1833.36
B4GALT1	136.047
ACPP	1740.39
EZR	1721.35
UCHL3	2198.53
HPGD	1969.52
VAV1	1789.98
ELN	1314.09
CD46	637.989
NME1	1919
NQO1	1685.45
GNS	1747.72
PHKG2	1348.5
ARSB	1781.82
RPS2	1648.85
CHN1	1035.41
ST6GAL1	1952.6
DSP	766.558
RPA2	1637.6
MUC1	2038.04
COX7C	1759.62
TIMP2	488.435
CD44	1843.07
NQO2	1604.36
H2AFX
ACAN	1655.04
ITGB4	1611.33
CBR1	751.851
ANK1	1545.44
HLA-A	1991.09
ACADS	1033.12
CREB1
SLC25A16	1676.03
GLB1	1712.11
PECAM1	1415.33
PPP3CB	1795.34
NCK1	1074.61
GCFC2	77.7217
HIST1H1B	1570.42
HIST1H1D	1389.74
HIST1H1C	1869.18
EPCAM	1453.9
POR	2079.21
ABO	1789.36
DPEP1	1813.76
MGMT	162.217
ATP2A2	309.366
CPE	1718.35
PLCG2	1906.71
FAH	1941.31
STMN1	1167.81
YBX3	1776.42
ZNF24	1196.45
ZKSCAN1	1135.68
NAGA	1386.53
HSPA6	1344.37
HMGA1	1759.55
TMEM11	1830.41
GOT1	1481.43
BPI	1737.24
PRKCA	1886.4
ITGA2	857.494
NPR3	1783.52
SMPD1	1584.56
UBTF	961.673
CKMT2	1538.15
NDUFB7	1758.74
PRKACA	1762.45
CAPN2	1669.29
DES	1747.73
GAP43	1904.75
CTPS1	2257.18
ENG	531.97
DDX5	1742.46
PFKL	1691.99
GM2A	1948.14
LGALS3	1919.37
IGFBP3	1715.39
PSMC3	1916.74
TCP1	113.674
PTPN1	1864.16
IGFBP2	1951.07
ERCC2	1612.47
RPL35A	1720.86
ITGB5	1218.27
ARF4	1847.47
RPL7	1693.01
NA	1849.72
VCL	1971.6
LBP	1105.49
PTPRA	2159.48
NAT1	1665.4
ITGB6	1445.19
SON	1639.67
NELFE	1654.96
RPL17	1728.07
PGAM1	1487.93
RCC1	1922.68
SDC1	1991.42
ATP5J	1801.85
XRCC1	1154.14
KRT15	1799.74
KRT4	1643.52
PAM	1815.67
TSPAN8	765.197
GNAZ	1274.46
PLCG1	1565.74
TNNI1	994.586
NCL	1516.54
HK1	778.2
POLR2C	2003.03
POLR2E	1961.97
NDUFV2	1683.55
GGT1	1706.42
TRIM21	1797.26
TFEB	1709
EIF2AK2	1565.25
SRM	704.859
SLC9A1	1731.74
ORM2	1755.47
CSNK2A2	1566.51
RXRA
AOC1	1695.86
ITIH2	169.426
ITIH1	905.878
NFKB1	1848.8
NCF2	1802.45
TYMP	1731.32
ATP2B1	776.957
HLA-DPA1	1818.12
EIF2S2	1626.02
ANXA7	1764.31
PGC	1782.51
KLK2	1925.35
AZU1	1297.3
TBP
TPSAB1
BTF3	573.085
ALOX5AP	1974.09
CHRM3	1742.04
RAB3A	1173.77
RAB3B	345.947
RAB4A	1683.75
RAB5A	1844.97
RAB6A	1637.42
MSH3	1717.53
MX1	1857.48
MX2	1396.88
PSMB1	1580.08
M6PR	791.084
COX5A	1874.98
LMNB1	1642.02
ITGAL	1929.42
ITGAX	1919.82
PZP	1032.48
OGN	1316.98
CAST	851.973
CAST	2105.65
CYP3A5
IMPDH1	1836.78
C4BPB	342.075
COL5A1	1627.04
NEB	981.872
AGA	1857.96
RASA1	1393.5
PTMS	1433.75
CDK11B
PTN	1924
GSTM3	1537.02
ATP6V1B2	952.201
ATP6V1C1	1874.07
CSRP1	1897.65
FLNA	1738.1
NF1	2132.83
MAOA	2343.95
ACO1	1424.35
SYT1	1979.05
NT5E	1921.5
MDK	1173.58
MSR1	1763.99
VDAC1	1328.36
BGN	426.44
RYR1	1993.86
ERBB3	2144.99
SDHB	547.276
CD9	843.464
BCKDHB	1862.36
COMT	1990.69
TGM2	1822.42
MUT	1927.88
OSBP	2082.29
PCMT1	1777.26
FBL	1849.94
RPS4Y1	1879.84
GART	1870.06
TNXB	1667.96
TNXB	1863.48
CDH3	1883.95
PAICS	953.901
IDS	716.872
SCP2	1925.87
UBA1	405.501
GPX3	1895.48
NME2	2103.52
ENPP1	1852.15
FDXR	2014.74
HNRNPA2B1	1742
RFX1	1736.67
CBL	2065.56
PRKACB	695.727
UQCRC2	1339.18
CA4	1806.87
CPN2	1960.42
FECH	669.659
MRC1	1516.97
NA	1878.76
CES1	1324.02
FBLN1	1383.34
FBLN1	1862.28
TCEA1	2005.02
PTGS1	1879.03
ITGA6	1760.32
SFPQ	1215.3
TUBG1
PPIB	2003.27
S100A1	1746.83
KAL1	2020.47
ME2	217.89
WARS	527.113
RPS3	1854.77
GCSH	1928.43
RPS6KB1	1955.51
JAK1	1360.65
PTPRE	1464.54
PTPRG	1387.24
SP100	909.916
NFYA	1288.33
AHCY	1688.31
CFL1	1066.93
EIF4B	1952.2
F8A1	2083.37
ATP2B4	1758.77
DGKA	1454.86
GATA2
CPT2	1505.77
DTYMK	300.739
RRM1	1887.29
CMA1	1662.18
LAMA2	1495.76
PRTN3	1744.32
COX7A1	1903
KDELR1	1686.67
NR2F2	791.302
EEF1B2	422.517
ATP5F1	1286.85
TBXAS1	1905.65
IGFBP5	1950.63
ACP1	1679.97
ACP1	1286.51
ACAT1	1893.93
TNC	673.597
MYL9	2011.01
DNASE1	2031.97
POLR2A	2116.28
CDK2	734.294
COL8A2	1691.69
ADRBK1	1508.15
MPZ	1501.13
MCM3	1700.04
NFYB	765.211
AZGP1	1491.13
MPST	1326.54
RPS12	2032.76
BRD2	1819.36
FAS	1937.97
YY1	973.067
DNAJB1	1209.72
DNAJB2	1566.15
ATP5A1	1782.28
CTSS	1343.57
PSMA1	2098.91
PSMA2	1684.54
PSMA3	1885.45
PSMA4	1848.22
S100P	1795.86
COL5A3	1854.71
NFKBIA	786.635
ITGA3	1376.56
MSN	1148.79
DDX6	1507.31
CTNNA2	2032.23
DNMT1	1814.66
U2AF2	1693.21
RPL13	957.203
IVD	1871.94
S100A4	1910.58
MGAT1	1911.79
HMGB2	1824.79
PTBP1	1611.95
TARS	1787.13
VARS	2044.18
EEF1G	1901.4
FKBP2	1932.76
MST1	1989.15
STOM	1777
AK4	817.671
PON1	1915.55
MAOB	1843.97
YWHAQ	1623.8
MAPK3	1941.03
ATP6V0C	2019.04
CALML3	1744.17
DPP4	1661.25
RPL10	366.024
COL8A1	1948.66
RPA1	1886.11
APEX1	1633.28
CD82	1814.87
CAD	1986.89
CALR	1264.36
MAP4	1770.39
CANX	2084.01
CFP	1895.46
PIK3R1	2059.17
PSMB8	1064.86
PSMB9	1543
PSMA5	1701.49
HLA-DMA	1644.05
HLA-DMB	1898.25
PSMB4	646.238
PSMB6	1647.86
PSMB5	1761.43
GSTM2	1814.19
ABCD3	1744.56
TMOD1	1787.69
SSFA2	1758.82
LOX	1731.76
ACADL	1063.63
NDUFS1	647.495
POLD1	1553.63
SMARCA1	1926.08
MAPK1	1043.49
GCA	1374.72
GRN	1917.04
PTPRM	1689.48
LAP3	1803.01
CD34	1132.71
CD38	1934.04
GTF2E2	934.222
TPP2	1661.02
IMPA1	262.021
EPHA3	1754.34
PTPN6	1660.09
SHC1	1122.32
MPG	1738.2
CRABP2	1631.53
KDM5A	1468.97
COL4A5	1470.9
TKT	500.321
CASP1	835.242
NOS3	2064.15
SERPINB3	1458.86
LMOD1	700.448
RBMS1	824.297
PML	1875.7
SERPINA4	1085.41
EEF1D	1820.65
OAS2	1761.06
CRABP1	2002.33
MARCKS	1661.11
AQP1	319.057
GNA11	1732.71
ALDH4A1	1105.88
PBLD	1847.14
ERP29	1905.87
PRDX6	1574.84
C21orf33	1947.36
BLVRB	2111.39
PRDX5	1892.18
DDT
GCHFR	1980.33
PRDX3	1935.13
ATP5D	514.056
RPL12	2006.51
ECHS1	1778.82
CMPK1	1917.86
PEBP1	2007.74
PDIA3	1980.71
PPP2R1A	2085.85
PPP2R1B	2148.98
CDC27	2017.21
PPIF	780.775
NMT1	1414.64
HLA-A	1585.84
HLA-A	1761.65
HLA-B	1218.75
HLA-B	638.319
HLA-B	266.517
HLA-B	1741.93
HLA-B	95.3579
HLA-C	382.115
HLA-C	1104.35
HLA-F	332.416
HMOX2	1774.81
ADSS	469.373
LRPAP1	1697.82
TSPO	1738.53
ADSL	1628.54
CLIP1	1776.87
SRI	1810.95
GSTT1	1605.27
SERPINB1	1888.08
SLC7A1	1880.22
ALDH1B1	1799.95
POLR2B	1516.41
SDHA	1919.99
CORO1A	1737.34
GDI1	1917.64
S100A7
MAT2A	1895.35
SRD5A2	54.7301
PRKAR2B	1811.51
CPS1	871.203
CASQ1	1721.38
SDC4	1361.12
TIA1	1265.5
DNAJA1	1047.87
AKT1	1567.46
AKT2	1790.54
UQCRC1	1691.47
HIBADH	1733.9
ATIC	1950.66
HNRNPH3	1905.5
HNRNPH1	1966.34
YWHAB	1815.2
SFN	1915.1
STIP1	1920.12
S100A11	1942.48
L1CAM	1956.83
INPP5B	2020.54
PRDX2	1038.24
ARRB2	98.5659
GK
VIPR1	997.518
DCTD	797.68
PYCR1	1329.33
SLC8A1	1668.52
GBP1	1869.58
GBP2	593.179
CTH	1761.68
RPL9	1633.14
ACSL1	1630.71
KIF5B	1885.41
CSTF2	1909.41
LSP1	1904.56
DUT	1533.53
GUCY1A2	1309.01
ABCC1	1744.29
ABCD1	507.939
MAN1A1	1695.9
KDELR2	783.68
MCM4	1257
MCM5	1283.66
MCM7	1226.5
GALNS	1419.91
RNASE4	1316.66
SDC2	1694.55
CD68	1781.1
SHMT1	880.544
SHMT2	1585.37
EPHX2	1643.88
HSPA1L	1815.08
HSPA4	1914.04
MPI	1338.06
GPC1	1945.24
PFN2	1875.38
PFN2	1492.5
CTNNA1	1665.49
CTNNB1	1739.09
PHB	2031.45
SERPINB6	2017.52
NF2	2004.22
RDX	1972.15
RPA3	1164.18
RFC4	1788.22
RFC2	1786.47
RFC1	1492.32
RPL22	1192.19
GTF2F1	1439.71
SPR	1872.06
THBS2	1502.83
THBS4	1879.28
IDUA	664.606
UGT1A3	1860.36
CBS	1634.66
KRT9	857.037
SAA4	959.1
FBN1	1772.48
FBN2	1136.56
IRS1	2193.17
AGL	1492.95
MYH9	205.149
MYH10	1868.71
MYH10	2171.91
COPB2	911.667
ACTN2	2005.81
SOAT1	1949.05
ADD1	1241.3
BSG	1726.76
TIMP3	1820.19
FUS	1714.76
NUP214	1675.17
DEK	1850.6
MYH11	1692.88
MYH11	1806.85
MYH11	2347.98
GLRX	1536.37
PPM1A	1437.78
IGFALS	1756.76
KRT2	1744.13
HMGCL	1621.04
PSMC2	1815.22
CHI3L1	1875.55
GGT5	1860.96
ARL2	1004.5
ARL3	1894.67
TRIM23	1601
MAP2K2	1774.83
ATP5C1	1641.95
ATP6V1E1	1800.85
CPOX	1865.14
[truncated: 5,055 more rows]

## Sheet: ICGC_transcriptomics
Gene ID	Sum gene expression level
A1BG	413.5
NAT2	253.792
ADA	377.701
CDH2	328.271
AKT3	521.199
ZBTB11.AS1	374.564
MED6	462.365
NR2E3	334.253
NAALAD2	255.704
SNORD116.1	539.898
SNORD116.10	357.225
SNORD116.11	332.404
SNORD116.12	351.114
SNORD116.14	266.109
SNORD116.15	806.347
SNORD116.16	269.677
SNORD116.18	226.34
SNORD116.21	614.562
SNORD116.23	508.801
SNORD116.24	701.725
SNORD116.25	429.072
SNORD115.2	189.188
SNORD116.27	513.209
SNORD115.3	200.439
SNORD115.4	179.099
SNORD115.8	195.443
SNORD115.42	192.483
SNORD115.14	182.526
SNORD115.25	418.355
SNORD115.30	357.139
SNORD115.31	417.187
SNORD115.32	324.832
SNORD115.33	213.39
SNORD115.35	183.635
SNORD115.37	185.396
SNORD115.38	279.901
SNORD115.39	179.877
SNORD115.40	235.737
SNORD115.41	202.768
SNORD116.28	392.889
SNORD116.29	534.543
SNORD115.48	201.941
SNORD115.24	454.059
SNORD115.27	427.995
SNORD115.28	224.162
SNORD115.45	316.83
DDTL	380.469
CDKN2B.AS1	271.594
SIGLEC14	369.462
ACOT8	421.384
ABI1	556.288
GNPDA1	433.648
MIMT1	234.357
KCNE3	327.854
ZBTB33	432.444
SNHG8	560.22
GS1.600G8.3	253.714
CDH3	434.189
TANK	373.533
HAVCR1P1	374.438
ZSCAN30	414.125
ANKRD26P3	260.745
SRA1	457.381
SNORD119	335.781
SNORD121A	314.577
SNORD19B	331.758
SNORD105B	796.644
SNORD123	416.378
UCKL1.AS1	370.897
SNORD127	324.403
SNORD126	363.901
SNORD11B	326.57
SNORD12B	503.749
SNORD111B	253.263
LIN28B.AS1	404.831
LINC00583	199.436
TMEM170B	351.791
FAM138E	433.292
SNORD58C	481.307
SCARNA27	467.158
SNORA84	505.262
SNORA36C	302.787
SNORA38B	597.464
SNORA70B	334.451
SNORA70C	322.902
SNORA11B	384.55
SNORA11C	307.905
HOTAIR	336.545
ZGLP1	411.596
FAM86JP	325.273
FMR1.AS1	293.06
MIR298	401.401
MIR300	199.617
VTRNA2.1	421.199
MIR450B	186.124
MIR890	200.885
MIR891B	193.934
MIR888	245.634
MIR892B	209.342
MIR541	417.762
MIR875	235.61
MIR876	197.021
MIR744	427.699
MIR877	421.086
MIR665	419.915
MIR873	232.324
MIR374B	202.947
MIR301B	241.926
MIR216B	235.917
MIR920	369.599
MIR934	246.671
MIR936	404.237
MIR938	253.464
MIR942	282.426
MIR943	582.109
MIR708	344.837
MIR885	392.682
MIR543	287.267
MIR208B	185.493
MIR944	193.027
MIR891A	404.659
MIR892A	220.467
MIR874	317.47
MIR889	210.776
MIR190B	205.334
MIR760	357.939
MIR921	338.904
MIR933	500.077
MIR365A	442.731
MIR365B	403.427
SNAR.G1	442.495
SNAR.F	362.061
LOC100126784	338.744
EGOT	314.16
GHRLOS	377.751
KIAA1024L	269.46
SLCO4A1.AS1	327.354
CC2D2B	218.059
C8orf88	371.081
DPPA2P3	365.345
WWTR1.AS1	336.147
PLCE1.AS1	295.886
FAM229A	428.762
LOC100128076	332.639
JAZF1.AS1	341.57
HGC6.3	303.264
STAU2.AS1	341.292
LOC100128164	297.473
UST.AS1	307.423
TMPO.AS1	406.781
LOC100128239	439.138
ZNF667.AS1	528.071
HTR5A.AS1	303.109
DNM1P35	405.498
LOC100128288	335.874
DLG5.AS1	317.356
TRAPPC3L	260.647
FAM83H.AS1	540.227
LOC100128361	370.236
LINC00696	357.973
LOC100128398	444.289
LINC00892	363.419
C20orf78	296.515
ASTN2.AS1	328.815
NEBL.AS1	378.493
LOC100128531	343.768
C19orf71	461.731
LOC100128573	270.973
SLC8A1.AS1	251.349
LOC100128593	420.305
ACVR2B.AS1	351.894
HPN.AS1	332.919
LINC01531	341.224
LINC02346	330.806
OST4	611.429
RBPMS.AS1	361.503
LOC100128770	360.118
LINC00476	379.37
LINC01349	280.064
SRRM2.AS1	417.869
GPR158.AS1	318.306
LINC01003	336.385
VPS9D1.AS1	428.978
LOC100128885	249.572
GATA6.AS1	298.104
ZBTB42	438.566
LINC01310	415.753
MAPT.AS1	277.46
LOC100128993	345.964
LOC100129027	512.917
LOC100129034	523.212
LOC100129046	375.619
LOC100129055	210.505
UNQ6494	384.984
LOC100129083	404.424
KHDC1L	394.53
LOC100129138	361.752
LOC100129148	377.689
LOC100129175	323.098
MATN1.AS1	360.539
SLC39A12.AS1	249.049
LINC01160	280.224
C1orf68	332.96
LOC100129316	356.24
LINC02291	241.732
NRADDP	383.986
SMIM10L1	407.572
C9orf92	245.091
GABPB1.AS1	404.673
RPL19P12	309.804
DDC.AS1	455.492
DPY19L1P1	334.437
LINC01546	342.866
MKRN2OS	322.915
ZNF37BP	444.913
SOD2.OT1	365.207
TEX13C	296.321
LOC100129534	417.987
ZNF730	270.764
LINC02035	411.064
FAM47E	318.105
LINC00462	209.302
LOC100129617	362.645
LOC100129620	266.395
TCF24	389.938
FGF13.AS1	309.823
IZUMO3	222.446
ARRDC3.AS1	309.764
STPG3.AS1	443.913
LINC01126	372.46
CCDC152	218.203
SLC25A21.AS1	367.629
MRVI1.AS1	353.963
ZNF737	464.436
PCOLCE.AS1	399.729
SCOC.AS1	294.821
LOC100129917	441.86
LOC100129931	363.039
LOC100129935	292.806
CCNT2.AS1	364.961
CERNA1	361.141
HDAC6	440.652
URAHP	390.078
FTLP10	262.04
MAPT.IT1	383.48
EFCAB14.AS1	243.044
LINC00861	306.022
LOC100130238	372.587
LOC100130264	274.166
CCDC166	437.548
TFAP2A.AS1	378.127
LOC100130298	268.311
C8orf89	234.692
SUPT20HL1	368.035
C17orf107	429.615
LOC100130331	336.759
SCGB2B3P	331.511
TMEM262	358.555
LOC100130357	316.756
LOC100130370	462.213
LINC00552	347.856
LOC100130417	392.371
CECR7	360.464
LOC100130451	250.788
LOC100130452	250.871
LOC100130476	335.054
TMEM221	373.776
PARD6G.AS1	396.62
C10orf142	326.335
NFYC.AS1	380.218
LINC00910	405.423
PRR32	275.344
LOC100130673	306.757
TP53TG3HP	384.99
LOC100130705	336.579
HDHD5.AS1	377.316
LRRC70	346.199
LRRC69	231.049
AGAP2.AS1	434.388
SBK3	434.426
USP3.AS1	360.549
LOC100130872	427.636
LOC100130880	285.619
PSORS1C3	255.44
VAC14.AS1	424.443
LOC100130899	414.376
SMIM6	396.903
ZNF663P	352.756
CSAG4	282.247
LOC100130950	382.543
LINC01502	368.72
SYCE1L	333.863
LOC100130964	222.476
C6orf99	291.018
LOC100130987	403.953
SPATA48	239.567
LOC100130992	278.899
LOC100131047	411.578
LINC01135	360.152
CKMT2.AS1	413.687
SRP14.AS1	317.483
DPP9.AS1	381.989
TNRC6C.AS1	443.784
ZBTB20.AS1	307.394
BSPH1	247.769
LINC01405	348.277
WDR86.AS1	401.332
TSTD1	521.759
CCDC183.AS1	392.903
SNAP25.AS1	294.791
NEMP2	328.676
ZNF503.AS2	402.213
MIR181A1HG	357.519
ANKRD63	428.189
LOC100131257	262.094
LOC100131289	362.508
RAB6C.AS1	462.729
LINC00605	210.369
C11orf91	348.479
SP9	379.191
LINC00893	432.026
CD300LD	315.221
DBIL5P	315.648
LOC100131496	327.168
FKSG29	379.297
CCDC18.AS1	432.434
LOC100131635	293.487
ZNF236.DT	378.242
MZF1.AS1	367.226
FAM83A.AS1	360.992
USP30.AS1	321.652
PET100	439.271
UBE2DNL	358.834
CADM3.AS1	411.803
FAM196B	366.395
KRTAP25.1	300.81
ZNF705G	365.693
RRN3P3	411.834
LOC100132077	350.278
LOC100132078	246.21
LOC100132111	352.576
FAM240A	273.605
PHKA2.AS1	430.729
LOC100132215	377.413
TEKT4P2	432.907
CLUHP3	429.129
LINC01512	372.943
LOC100132356	385.542
KRTAP4.9	271.231
ZNF705B	443.354
CLDN24	278.045
FAM99B	517.418
KRTAP4.7	270.083
FGD5P1	364.184
PGAM1P5	319.564
ZRANB2.AS1	287.086
BSN.AS2	258.227
PAXIP1.AS2	446.043
DCAF13P3	288.186
FILNC1	231.821
LOC100132781	253.582
LOC100132831	368.37
MSC.AS1	437.527
DPH3P1	364.487
SHISAL2B	325.282
SMIM9	278.054
GOLGA8DP	341.407
LINC01203	217.205
FAM66A	256.49
LINC00240	312.449
SBF1P1	335.062
LOC100133286	326.067
RSU1P2	257.341
HOXA.AS3	319.833
LOC100133315	476.046
LINC02171	356.344
MRPL23.AS1	451.574
LY6E.DT	295.153
LINC01816	364.466
MAP3K14.AS1	448.507
UBOX5.AS1	399.388
JHDM1D.AS1	367.958
LINC01119	320.698
LOC100134368	340.696
NDUFB2.AS1	423.948
UBE2Q2P2	391.419
HDAC5	455.563
C17orf99	427.725
LOC100144595	235.824
LINC00029	336.608
LINC01056	420.262
EPHA5.AS1	392.747
CHKB.AS1	454.851
LINC00930	330.249
KLLN	321.422
PDCD6IP	575.05
RNU4ATAC	733.955
SCARNA9L	289.956
PDCD6	463.323
TEX36.AS1	302.977
PATE3	251.321
PEG3.AS1	247.365
DBIL5P2	299.506
BCL2L10	309.901
SNAR.I	511.97
SNAR.D	392.8
SNAR.G2	446.414
SRRM5	393.099
ERICH4	339.141
EPOP	379.822
BCL2L11	408.412
MIR1224	337.062
HECTD2.AS1	310.2
LINC00426	279.235
LINC00092	354.849
DNMBP.AS1	334.457
DCTN1.AS1	326.029
SH2B3	410.034
RAMP2.AS1	406.369
TPT1.AS1	483.325
LINC02418	402.925
C5orf52	337.509
C2CD4D	415.096
PPIAP30	442.599
ZFHX4.AS1	271.93
PP12613	276.855
FLJ16779	372.915
LINC01634	286.084
LOC100192426	448.892
CDH4	380.114
GNE	509.975
HCN4	424.047
FAR2P2	463.557
KMT2E.AS1	401.908
LINC01004	381.132
INSL5	264.488
FRAT1	340.906
PCED1B.AS1	306.953
TROAP	364.391
LOC100240734	323.721
LOC100240735	304.052
MED16	504.819
PIGK	508.32
LOC100268168	289.497
LINC01432	352.521
LOC100270746	417.482
LOC100270804	319.04
LINC00940	356.057
ARHGEF33	344.022
LINC00899	373.586
LINC00486	318.232
ERVV.2	278.978
RASA4	371.042
CMC4	459.56
LOC100272217	277.974
BCDIN3D.AS1	334.491
VPS13A.AS1	429.496
ANAPC1P1	375.249
LOC100287010	261.206
LOC100287015	300.805
DDX11L10	417.505
LOC100287036	391.587
LOC100287042	416.278
LOC100287072	256.235
LINC00421	406.805
USP17L10	358.442
WASHC1	473.114
SH3RF3.AS1	358.956
LINC01630	293.158
ZNF729	248.845
TIPARP.AS1	312.075
MANSC4	313.321
LINC00941	252.944
SMKR1	388.152
ADPGK.AS1	324.489
LINC00173	328.023
LOXL1.AS1	424.87
SELENOKP3	236.119
MTHFD2P1	263.793
ANKRD66	344.975
AP4B1.AS1	236.631
LINC00630	371.186
LOC100287792	322.748
LINC00582	388.383
LOC100287846	286.238
LINC00994	303.619
TTC34	399.362
LGALS8.AS1	377.777
TIMM23	576.271
LOC100287944	302.758
LINC01699	345.275
LOC100288069	447.14
WTAPP1	303.598
GS1.279B7.1	204.184
LDLRAD4.AS1	389.48
LOC100288181	341.126
HMGN3.AS1	310.422
KRTAP22.2	208.131
KRTAP21.3	219.621
NCAM1.AS1	362.277
ERVMER34.1	343.779
IL10RB.AS1	290.03
MTRNR2L7	272.971
DDX11L9	471.059
LOC100288637	363.775
PAN3.AS1	336.806
LOC100288748	325.444
TMEM239	464.873
CLDN34	362.834
SRGAP3.AS3	284.53
B3GNT10	387.962
LOC100288846	315.672
LOC100288911	325.426
BMS1P21	247.296
MOXD2P	282.298
SLC25A25.AS1	374.13
ATP2A1.AS1	375.123
GNG12.AS1	330.641
TMEM225B	357.577
LINC00624	267.527
LOC100289230	308.864
TMEM238L	338.332
MAN1B1.AS1	336.657
LOC100289361	335.517
UBAC2.AS1	366.062
KCTD21.AS1	346.822
MCF2L.AS1	438.064
DEFB4B	251.983
LOC100289473	369.132
LOC100289495	339.59
KCNIP2.AS1	340.821
LOC100289511	374.021
ZNF605	417.706
PSG8.AS1	293.422
LOC100289656	215.123
LINC01848	339.749
ZNF783	464.704
LINC00942	357.317
ZNF587B	460.23
LOC100294145	472.459
LOC100294362	382.003
NHEG1	350.104
CDH5	445.137
MIR1284	278.959
MIR1200	320.201
MIR1468	368.302
MIR1265	250.345
MIR320B1	258.402
MIR1286	390.645
MIR1538	577.697
MIR1276	253.327
MIR1275	279.423
MIR1288	287.836
MIR1471	358.066
MIR302F	181.205
MIR1289.2	279.221
MIR320C1	322.899
MIR1252	183.016
MIR1914	474.552
MIR1292	348.483
MIR1537	245.429
MIR1913	472.352
MIR1246	364.121
MIR1912	282.766
MIR1247	436.5
MIR1249	376.326
MIR1296	433.154
MIR1298	257.25
MIR1256	183.905
MIR1229	521.184
MIR1185.1	286.444
MIR1231	448.654
MIR1205	357.642
MIR1278	210.876
MIR2113	411.878
MIR1322	198.167
MIR320D2	229.417
MIR1206	271.958
MIR1258	257.969
MIR1207	341.29
MIR1295A	299.086
MIR1279	192.051
MIR1272	225.716
MIR1204	250.844
MIR548I3	276.317
MIR1297	180.503
MIR1243	261.21
MIR1976	539.932
MIR548I4	255.136
MIR548F1	178.038
MIR320C2	219.617
MIR1234	399.363
MIR1266	348.965
MIR548I1	329.942
MIR1283.2	207.754
MIR1253	240.209
MIR1185.2	379.552
MIR1203	305.899
MIR1324	204.831
MIR1827	241.331
MIR1245A	186.728
MIR1293	316.24
MIR1911	380.931
MIR2053	191.463
MIR1238	567.399
MIR1226	447.443
MIR1179	251.363
MIR1260A	507.155
MIR1281	500.756
MIR103B1	215.151
MIR1304	489.774
MIR1236	313.748
MIR1301	512.264
MIR1197	284.459
MIR1264	239.371
MIR1282	542.157
MIR1323	295.689
MIR1180	426.103
MIR1539	316.41
MIR1910	581.582
MIR1283.1	195.489
MIR1305	189.994
MIR1178	328.602
MIR548I2	427.397
MIR1262	241.651
MIR1237	394.051
MIR1208	352.381
MIR103B2	276.009
MIR1227	452.015
MIR548H3	208.111
MIR1251	326.243
RASAL2.AS1	305.244
BRE.AS1	361.68
LINC00184	299.757
FTX	511.474
PCNA.AS1	437.417
FAS.AS1	270.155
SNORA80B	430.137
ZEB2.AS1	419.378
SLC25A5.AS1	317.224
LOC100303749	256.847
PET117	440.313
PITPNA.AS1	506.266
NDUFAF4P1	232.473
OTX2.AS1	285.022
ANKRD61	335.363
MIR320B2	193.753
MIR548K	216.903
MIR548F2	290.681
MIR548M	265.365
MIR670	324.97
MIR759	187.627
MIR2117	355.891
MIR2278	390.452
MIR663B	476.212
MIR764	324.599
MIR2114	284.531
MIR548Q	181.083
MIR2276	300.811
MIR711	392.27
MIR2116	273.797
MIR320D1	261.809
MIR548J	227.802
MIR449C	310.95
MIR548G	187.818
HOTTIP	376.428
SAP25	432.912
GCSHP3	383.427
TRPC5OS	229.163
LOC100335030	317.905
SNORA70F	297.835
CSN1S2BP	239.66
LINC00102	257.789
CHAF1A	417.523
SNORA70G	413.874
SNORA70D	467.455
MACROD2.AS1	316.689
TMED11P	211.267
LOC100379224	310.316
BOK.AS1	429.643
SNORA70E	379.97
MIR181A2HG	259.878
BACE1.AS	439.603
GRIK1.AS2	324.952
PARP2	423.948
ZBED6	527.547
PARP3	435.454
CDH6	370.317
TOM1L1	620.142
HMGXB4	514.005
LINC02532	258.015
MIR4300	345.506
MIR3160.2	390.342
MIR4274	366.679
MIR3160.1	392.808
MIR4287	223.582
MIR4319	220.299
MIR3191	471.555
MIR3188	339.239
MIR3183	341.722
MIR1193	231.84
MIR3119.1	196.983
MIR4317	200.686
MIR3074	240.24
MIR514B	362.125
MIR4316	439.242
MIR3182	356.003
MIR3187	361.955
MIR4301	251.151
MIR3123	258.171
MIR4318	203.093
MIR3136	243.451
MIR4292	414.711
MIR4306	298.735
MIR4265	295.581
MIR4320	255.554
MIR3115	234.718
MIR378C	278.215
MIR4270	440.438
MIR3152	218.135
MIR3117	225.488
MIR4297	477.103
MIR4279	455.409
MIR3192	395.511
MIR3148	229.882
MIR3202.2	196.178
MIR3124	228.162
MIR3162	298.015
MIR3170	240.452
MIR3120	345.872
MIR4325	252.095
MIR4280	216.084
MIR4264	209.252
MIR3194	464.472
MIR4327	306.753
MIR3157	397.067
MIR4294	481.706
MIR3140	207.581
MIR4302	255.945
MIR4255	281.562
MIR3190	424.551
MIR3158.1	205.159
MIR4288	479.216
MIR3193	323.566
MIR4311	398.098
MIR3129	250.941
MIR4295	301.894
MIR500B	464.757
MIR3200	292.17
MIR320E	354.706
MIR4253	343.05
MIR3065	462.767
MIR3201	202.99
MIR3167	192.707
MIR4303	293.124
MIR3127	340.554
MIR4261	278.593
MIR4330	340.631
MIR4304	513.965
MIR4328	239.76
MIR3143	509.552
MIR4275	321.318
MIR4305	241.491
MIR4272	185.09
MIR3189	478.561
MIR3186	368.056
MIR4326	410.423
MIR3122	277.33
MIR3165	276.325
MIR4309	311.98
MIR4273	219.838
MIR4268	332.153
MIR4290	381.779
MIR3150A	526.135
MIR4263	269.884
MIR4277	348.717
MIR3146	183.367
MIR4251	207.755
MIR2909	347.554
MIR4312	370.21
MIR3169	213.803
MIR3178	494.646
MIR4252	440.539
MIR4256	273.738
MIR4324	404.339
MIR3173	243.13
MIR4314	438.479
MIR4308	198.814
MIR3125	467.814
MIR3202.1	183.905
MIR3156.1	197.02
MIR3155A	485.157
MIR3134	198.629
MIR1260B	335.49
MIR3151	430.77
MIR3130.1	386.313
MIR4267	406.538
MIR3175	445.621
MIR4262	437.214
MIR3199.2	208.994
MIR4278	253.471
MIR3145	205.014
MIR3130.2	412.306
MIR3184	317.761
MIR4282	198.002
MIR3119.2	199.343
MIR3138	383.837
MIR3177	252.331
MIR4310	314.059
MIR4289	413.301
MIR4258	290.303
MIR4298	357.322
MIR3198.1	339.498
MIR4299	379.716
MIR4266	307.133
MIR4254	432.764
MIR3126	277.546
MIR3121	224.16
MIR3158.2	238.403
MIR3199.1	213.909
MIR2355	216.126
MIR3132	389.364
MIR4296	525.605
MIR4276	204.959
MIR4269	358.363
IGLL5	417.938
TOM1	474.33
KLRF2	218.159
SH2D3C	436.2
SH2D3A	408.328
MAMLD1	378.555
MINOS1P1	360.865
MTRNR2L1	295.195
MTRNR2L2	439.687
MTRNR2L3	412.995
MTRNR2L4	248.601
MTRNR2L5	256.278
MTRNR2L6	443.868
MTRNR2L8	467.811
MTRNR2L10	241.124
CST8	344.054
RANBP9	558.81
DNAJB6	480.193
LINC00881	305.155
THAP9.AS1	391.564
LOC100499194	342.622
LINC00987	353.348
LINC00674	472.318
LINC00673	418.247
LOC100499484	356.093
LOC100499489	435.617
CDH7	370.32
SLC17A4	276.565
LOC100500773	252.29
MIR3659	364.758
MIR3685	258.07
MIR3919	193.097
MIR374C	197.775
MIR23C	258.337
MIR3620	443.301
MIR3621	507.027
MIR3677	453.973
MIR3646	209.005
MIR3616	295.776
MIR3649	271.135
MIR3612	254.532
MIR3945	292.368
MIR3609	227.824
MIR3910.1	243.508
MIR3920	192.154
MIR3650	489.04
MIR3660	213.392
MIR3909	332.803
MIR3619	614.378
MIR3943	284.445
MIR550B2	311.509
MIR3912	189.229
MIR3924	184.677
MIR3907	607.044
MIR3914.1	206.173
MIR3926.2	314.334
MIR3678	240.435
MIR3922	446.474
MIR3664	249.277
MIR642B	274.615
MIR3916	481.169
MIR3682	193.087
MIR3918	431.139
MIR3605	429.646
MIR3671	361.576
MIR548Z	180.986
MIR3939	412.853
MIR3622A	472.419
MIR3921	188.449
MIR3665	432.931
MIR3936	399.456
MIR3941	261.385
MIR3684	188.153
MIR3913.2	268.573
MIR3926.1	338.468
MIR3622B	473.24
MIR3911	332.032
MIR3938	197.192
MIR3675	282.527
MIR3668	179.753
MIR3662	250.759
MIR3688.1	181.437
MIR3925	408.949
MIR676	250.191
MIR3940	453.936
MIR3935	516.478
MIR3663	378.039
MIR3666	394.247
MIR3692	345.547
MIR3691	414.382
MIR3928	368.624
MIR3910.2	184.588
MIR3913.1	257.359
MIR3942	293.073
MIR3661	399.422
MIR3908	187.719
MIR3944	493.893
MIR548Y	364.495
MIR3914.2	184.738
CCDC179	257.658
LINC01539	228.327
TEX48	353.765
PRKAG2.AS1	290.571
PCAT19	373.144
ISM1.AS1	311.581
RBM26.AS1	334.707
SLIT1.AS1	284.596
LINC01095	274.995
LINC00578	386.077
LINC00672	349.106
LINC00838	305.689
LRRC3C	389.854
LINC00919	234.66
LOC100505622	377.065
GTF3C2.AS1	371.472
LINC01133	322.985
MALINC1	296.429
RAD51.AS1	437.356
LOC100505658	266.473
LINC00967	328.988
DCST1.AS1	359.132
RRS1.AS1	350.269
STARD4.AS1	394.932
NAPA.AS1	417.551
LINC00888	325.893
SH3BP5.AS1	388.925
LINC01094	292.846
LOC100505715	280.164
LOC100505716	342.539
LINC01592	240.828
MIR4458HG	373.204
ITGB2.AS1	357.632
KRTAP16.1	392.416
RPARP.AS1	448.289
LINC01364	258.552
LINC01541	241.413
LOC100505782	351.176
OSER1.AS1	361.225
LOC100505795	304.692
SNHG18	410.67
CARD8.AS1	307.739
LINC02582	271.396
STK4.AS1	277.904
LINC01532	318.775
SH3PXD2A.AS1	313.748
LOC100505841	305.588
ROPN1L.AS1	256.222
LINC00920	402.995
LINC01088	315.653
MAGI2.AS3	399.722
SLIT2.IT1	369.361
TMEM161B.AS1	295.833
LOC100505912	370.078
LOC100505918	283.602
LINC01549	221.279
ADD3.AS1	392.848
LINC01304	286.217
LINC00645	272.865
ENO1.AS1	272.623
LOC100505978	312.537
PPP5D1	343.002
LOC100506023	407.835
ISPD.AS1	261.106
PTOV1.AS1	413.436
LINC00989	247.229
GAS5.AS1	255.592
LRRC72	228.71
LINC01005	230.183
RNASEH1.AS1	387.922
SMG1P7	348.648
DACT3.AS1	373.957
LOC100506071	268.103
LOC100506082	262.928
LOC100506083	261.927
LINC02275	280.845
LOC100506100	416.601
LINC02431	226.633
LOC100506124	347.17
TTC21B.AS1	310.32
SEM1	247.888
TMEM35B	522.429
LINC01568	302.815
LOC100506178	354.664
LINC00963	471.453
LARGE.AS1	268.462
LOC100506207	331.289
MIR210HG	401.348
PAXBP1.AS1	327.474
LINC01093	364.871
RAB30.AS1	450.009
LL22NC01.81G9.3	292.777
KRBOX1	280.619
LOC100506274	287.06
LINC00958	355.828
HOTAIRM1	344.845
GPRC5D.AS1	363.364
LOC100506321	338.008
LINC00649	376.945
FAM212B.AS1	452.941
LOC100506368	336.543
LOC100506384	327.825
LINC01426	273.228
LOC100506388	379.714
LINC02398	296.438
GAS6.AS2	304.604
LOC100506403	313.58
ELOVL2.AS1	302.335
LINC00871	225.776
LINC01158	312.588
LOC100506422	282.939
CBR3.AS1	498.861
LINC00648	231.191
SPAG5.AS1	329.356
TMEM147.AS1	407.999
LOC100506472	298.32
LOC100506474	285.101
EGFLAM.AS2	239.735
DSCAM.AS1	252.693
LOC100506497	274.745
SPTY2D1OS	307.441
LOC100506548	508.439
NECTIN3.AS1	260.457
THEGL	295.565
C16orf95	390.453
LOC100506585	390.025
PPP1R26.AS1	387.435
DCDC1	276.044
LOC100506639	422.343
PXN.AS1	428.693
C17orf112	224.358
LCMT1.AS2	340.847
OCLN	486.254
DDX11.AS1	409.388
NRAV	461.357
AA06	278.186
SACS.AS1	381.878
IQCH.AS1	383.845
PCAT6	454.667
LINC00327	383.553
EBLN3P	571.6
ALOX12.AS1	424.886
NUP50.AS1	389.157
LOC100506730	390.783
FAM170B.AS1	294.327
SLFN12L	318.491
CASP12	280.058
AFF1.AS1	390.976
MIR497HG	409.646
LINC00629	248.346
IGSF11.AS1	276.378
TRG.AS1	312.354
TSPOAP1.AS1	331.678
HOXD.AS2	390.685
LINC01354	331.884
LOC100506801	395.568
LOC100506804	296.899
LINC01132	316.675
MYLK.AS1	429.123
GAS1RR	255.126
LINC00840	326.655
IQCF4	270.239
LOC100506844	397.438
TTN.AS1	432.978
LINC00933	354.366
ELOA3D	314.907
LUARIS	289.737
MAGOH2P	399.411
LINC00665	472.349
PRKG1.AS1	223.683
ELOA.AS1	431.902
PTPRG.AS1	248.248
GFY	325.928
TMCC1.AS1	443.317
PITRM1.AS1	403.333
TUNAR	409.351
TPBGL	371.981
LOC100507053	306.437
LRCOL1	442.73
MELTF.AS1	386.356
PSMD6.AS2	406.596
TEX26.AS1	273.336
CLIP1.AS1	259.436
DLG1.AS1	290.204
PITPNM2.AS1	365.485
GIMD1	325.847
ADAMTS9.AS2	439.104
ASAP1.IT2	313.869
PRC1.AS1	365.06
LINC00707	315.493
SPART.AS1	297.003
LINC01792	311.891
LOC100507156	369.869
BOLA3.AS1	332.274
LINC01012	275.282
SLFNL1.AS1	415.762
LINC02525	311.208
SMLR1	315.733
LOC100507205	272.604
LINC00943	242.963
LINC01578	531.436
RNF157.AS1	349.434
VWA8.AS1	246.192
MAMDC2.AS1	261.075
SNHG16	504.707
LOC100507250	343.573
LINC01013	313.545
MEG9	362.777
STX18.AS1	371.746
ZNF865	354.454
TMEM44.AS1	352.667
ALKBH3.AS1	285.872
ERVK13.1	460.298
LOC100507334	337.205
SMIM18	259.215
LOC100507346	374.751
LOC100507351	397.55
LINC01015	310.355
LOC100507373	389.76
LOC100507377	268.218
LOC100507384	349.566
LOC100507389	323.852
LINC01968	278.113
SENCR	346.442
LRP4.AS1	348.806
C1QTNF1.AS1	307.911
TMEM178B	422.44
MKNK1.AS1	397.634
ZNF571.AS1	327.439
MICB	452.046
LOC100507443	373.745
GVQW2	372.442
PSMB8.AS1	392.687
DPH6.AS1	324.114
GRID1.AS1	320.994
LOC100507472	395.895
IDH1.AS1	318.725
LINC01277	276.163
SDCBP2.AS1	382.594
EGFR.AS1	311.032
LINC01569	363.585
ARHGEF26.AS1	385.638
LOC100507547	374.246
LOC100507557	347.907
LOC100507564	342.906
RAB11B.AS1	383.202
LINC01016	364.856
TGFBR3L	433.345
NAGPA.AS1	321.265
LOC100507600	283.188
TRIM52.AS1	398.873
LINC00837	311.975
LINC00658	366.761
LINC00968	309.014
LOC100507634	379.489
LINC01606	292.146
MUC22	407.812
GMDS.AS1	393.662
CPB2.AS1	271.161
SMC4	409.792
GJC1	444.273
CAHM	361.737
MYCBP	324.737
LHX4.AS1	335.28
KLRC4.KLRK1	309.045
AP1M2	509.076
ZHX1.C8orf76	307.294
KRTAP29.1	335.953
SEC24B.AS1	398.318
APOC4	330.413
UBA2	549.61
SAE1	408.441
LINC00159	326.797
FARSB	537.881
ABCC5	438.137
ABCB6	457.225
DNM1L	530.098
CDH8	286.424
ABCC9	449.599
ABCF2	482.963
MIR4464	190.051
MIR2681	289.414
MIR4668	226.761
MIR4469	437.587
MIR4653	258.93
MIR4486	376.339
MIR4695	382.221
MIR4731	502.178
MIR4686	489.453
MIR4526	425.682
MIR4728	436.218
MIR4699	184.771
MIR499B	262.925
MIR548AN	337.058
MIR4534	436.127
MIR4760	186.158
MIR4720	202.223
MIR4480	336.429
MIR4804	264.032
MIR4772	276.415
MIR4505	337.661
MIR4779	233.906
MIR4655	330.761
MIR4483	197.847
MIR4530	444.036
MIR4420	372.857
MIR4796	264.85
MIR4754	524.485
MIR378D2	322.437
MIR4739	444.305
MIR4752	224.059
MIR4719	185.417
MIR203B	193.75
MIR4643	198.721
MIR4633	289.725
MIR4708	398.514
MIR4641	532.896
MIR4498	271.046
MIR4465	203.36
MIR4514	378.289
MIR4500	232.418
MIR4513	342.13
MIR371B	375.586
MIR4490	190.515
MIR4783	311.029
MIR4679.2	210.123
MIR4718	336.776
MIR378D1	206.036
MIR4729	286.543
MIR4439	188.588
MIR4782	199.96
MIR4461	544.617
MIR3689F	544.432
MIR4437	461.72
MIR4667	312.221
MIR4797	192.874
MIR4765	302.617
MIR4753	227.976
MIR4756	470.055
MIR4468	433.099
MIR4473	295.39
MIR4646	441.087
MIR4519	517.676
MIR4457	226.372
MIR4640	361.967
MIR3529	238.309
MIR4705	190.098
MIR4717	407.09
MIR4673	530.055
MIR4759	198.431
MIR3976	229.807
MIR4661	307.083
MIR4799	378.899
MIR4768	252.393
MIR4762	216.477
MIR3975	265.4
MIR4663	452.477
MIR4733	330.778
MIR4776.1	256.196
MIR4472.1	356.639
MIR4637	248.737
MIR4422	319.229
MIR451B	211.623
MIR4802	254.626
MIR4522	500.647
MIR4540	304.048
MIR3974	223.242
MIR4503	190.682
MIR4788	290.14
MIR4738	211.31
MIR4766	180.552
MIR4489	541.796
MIR4645	215.215
MIR4676	218.941
MIR4475	214.586
MIR4529	220.836
MIR4791	213.167
MIR4510	189.312
MIR4740	456.432
MIR4764	236.986
MIR4450	430.958
MIR4710	417.442
MIR3688.2	180.884
MIR4499	227.007
MIR4757	455.498
MIR4666A	233.435
MIR3973	322.268
MIR4478	340.979
MIR4749	366.797
MIR4750	676.279
MIR4781	302.653
MIR4524A	205.46
MIR4777	181.064
MIR4493	271
MIR4682	477.488
MIR4482	392.672
MIR1245B	179.882
MIR4460	227.08
MIR4636	328.773
MIR4424	188.073
MIR4491	207.655
MIR4790	180.436
MIR219B	255.871
MIR4747	416.319
MIR4794	189.909
MIR4638	503.92
MIR4677	368.179
MIR3689D2	471.012
MIR4649	480.117
MIR4659A	260.573
MIR4451	399.825
MIR4660	392.378
MIR4670	220.457
MIR4642	455.785
MIR4532	411.414
MIR550A3	269.582
MIR4774	227.441
MIR3591	197.115
MIR4730	468.183
MIR2467	414.065
MIR4533	568.355
MIR4735	191.142
MIR4467	436.923
MIR4688	401.934
MIR4713	326.585
MIR4746	471.41
MIR4659B	188.952
MIR4770	207.298
MIR4492	595.93
MIR4803	383.501
MIR4784	530.18
MIR4511	235.567
MIR4671	184.327
MIR4675	401.888
MIR4732	600.975
MIR3064	693.072
MIR4723	356.516
MIR4427	208.748
MIR4684	257.611
MIR4773.1	242.221
MIR4789	221.055
MIR4712	202.679
MIR4681	370.141
MIR4436A	321.251
MIR4520.1	215.377
MIR4696	188.273
MIR4691	473.504
MIR4515	434.234
MIR4518	352.96
MIR4521	284.783
MIR5047	578.657
MIR4711	277.311
MIR4692	500.86
MIR4462	340.612
MIR4761	325.311
MIR4535	299.555
MIR4727	267.279
MIR4786	442.265
MIR4773.2	239.429
MIR4744	229.266
MIR4689	523.838
MIR4703	191.362
MIR4748	475.061
MIR4694	229.004
MIR4672	293.163
MIR4644	472.235
MIR4714	217.918
MIR4755	252.393
MIR4658	333.538
MIR4474	312.75
MIR4780	463.034
MIR4725	425.343
MIR4471	195.27
MIR2682	307.156
MIR4497	344.661
MIR4476	476.754
MIR4693	201.521
MIR4778	294.971
MIR4520.2	186.21
MIR4742	306.094
MIR4429	317.464
MIR4798	296.764
MIR4776.2	292.654
MIR4432	255.848
MIR4715	285.537
MIR4446	370.782
MIR4442	591.536
MIR4635	438.623
MIR4423	204.991
MIR4685	430.611
MIR4470	301.063
MIR4698	454.754
MIR4517	253.419
MIR4417	536.834
MIR4706	349.846
MIR3978	479.818
MIR378F	331.942
MIR4441	434.401
MIR2392	478.836
MIR378E	406.397
C8orf37.AS1	312.589
TPTE2P5	283.173
NR1H3	419.441
DIO2.AS1	257.367
DNM3OS	414.246
COX17	506.776
PARTICL	330.011
LOC100631378	253.967
LINC00659	299.091
RAET1E.AS1	367.912
PYCARD.AS1	337.039
SPATA8.AS1	299.473
PRICKLE2.AS1	260.787
LOC100652768	433.346
DSG2.AS1	324.166
NNT.AS1	372.578
SNX29P1	273.587
GS1.24F4.2	243.171
KIAA2012	367.469
CACNA1C.AS1	385.387
LINC01023	475.409
TMCO5B	238.22
ALOX15P1	508.757
LINC00904	202.892
LOC100652999	362.6
CEP295NL	416.725
SCAMP2	553.364
SCAMP3	517.12
IL18BP	423.627
RWDD2B	378.61
CDH9	251.96
MUC12	366.324
DPP3	453.871
SNUPN	465.544
HUWE1	595.611
PCAT1	400.014
HIF1A.AS2	239.049
RCAN3AS	332.799
HTT.AS	378.68
PTPRU	439.325
TSPAN32	464.208
KLHL7.AS1	291.819
RBM5.AS1	329.578
ATP9A	528.516
CDH10	392.914
PDCD7	458.758
GPC6	442.895
USH1C	304.727
PQBP1	502.683
EDIL3	398.766
EGFLAM.AS4	260.786
NEGR1.IT1	231.259
ZRANB2.AS2	262.417
LINC00536	324.678
HEIH	392.215
HHLA1	291.473
CERS6.AS1	307.609
LRRC3.AS1	301.626
GDNF.AS1	323.79
POU6F2.AS1	283.351
LINC00489	421.011
LINC00565	406.698
ALDH1L1.AS2	359.169
NAALADL2.AS3	218.268
LINC00507	250.214
DIP2A.IT1	278.664
LINC00441	330.085
UPK1A.AS1	325.402
COL4A3BP	525.63
PTCHD1.AS	304.367
ZFX.AS1	253.49
DPYD.AS1	293.986
MTOR.AS1	275.075
LNX1.AS1	321.975
OPA1.AS1	211.227
PHEX.AS1	282.369
HLTF.AS1	303.915
VAV3.AS1	253.911
NREP.AS1	239.782
SNRK.AS1	353.832
LNX1.AS2	294.052
LINC00278	412.997
MED4.AS1	279.033
GPC5.AS1	277.428
GPC6.AS2	228.594
CNTN4.AS2	280.814
ABCC5.AS1	321.613
MAGI1.AS1	315.285
GRM5.AS1	236.953
KCNQ5.AS1	232.689
NAV2.AS5	257.619
SYNPR.AS1	286.704
EPN2.AS1	326.627
MAGI2.AS2	207.629
TPRG1.AS2	258.028
CFAP44.AS1	281.669
PRRT3.AS1	477.457
CADM2.AS2	233.694
MACC1.AS1	218.47
HM13.AS1	364.542
LINC00499	271.984
LZTS1.AS1	300.122
LINC00534	342.948
JRKL.AS1	311.857
FALEC	407.283
LINC00570	295.379
NLGN4Y.AS1	361.17
COX10.AS1	433.869
PCDH9.AS2	213.357
DLEU7.AS1	235.474
KCNAB1.AS2	264.075
KCNAB1.AS1	240.618
PCDH9.AS3	199.65
SLC6A1.AS1	232.772
BRWD1.AS1	237.627
ADIPOQ.AS1	273.472
HS6ST2.AS1	310.272
MTUS2.AS1	391.728
CCDC13.AS1	329.92
ZNRF3.AS1	302.427
LINC00331	278.706
LINC00332	256.676
LINC00333	203.058
LINC00351	259.694
LINC00353	261.065
LINC00366	208.842
LINC00379	199.387
LINC00381	302.647
LINC00398	353.995
LINC00423	267.776
LINC00433	282.736
LINC00443	278.642
LINC00446	256.232
LINC00457	337.222
LINC00424	336.339
LINC00502	287.541
FRMD6.AS2	256.32
LINC00571	285.341
SAMSN1.AS1	257.307
CLDN10.AS1	242.441
DIAPH3.AS1	345.012
DIAPH3.AS2	288.719
EFCAB6.AS1	277.783
SHANK2.AS1	386.374
ARHGEF3.AS1	286.064
COL4A2.AS1	344.358
ALDH1L1.AS1	436.715
OSBPL10.AS1	292.989
ST3GAL6.AS1	386.248
NDFIP2.AS1	294.385
MYCBP2.AS1	257.387
SPATA13.AS1	331.384
CACNA1C.AS4	281.883
COL18A1.AS2	303.572
CACNA2D3.AS1	376.742
ARHGAP26.AS1	343.451
STARD13.AS	344.38
PRICKLE2.AS2	247.29
PRICKLE2.AS3	264.696
DENND5B.AS1	228.862
KIRREL3.AS2	316.472
LINC00853	362.261
RNASEH2B.AS1	270.441
LINC00854	365.562
AOAH.IT1	259.988
LINC01216	230.691
MLIP.IT1	217.417
NRG1.IT3	253.473
SYNJ2.IT1	322.45
EPN2.IT1	352.328
HOXA10.AS	514.629
DSCAM.IT1	303.047
LINC01014	381.348
RNF216.IT1	345.618
RPS6KA2.IT1	404.495
PPP2R2B.IT1	240.702
HOXB.AS1	323.691
HOXC13.AS	427.687
CACNA1C.IT3	337.351
ARHGEF38.IT1	446.378
SMIM2.IT1	309.874
BANCR	246.129
UGDH.AS1	413.267
PCCA.AS1	360.582
NALCN.AS1	345.181
LINC.ROR	317.734
VWC2L.IT1	255.683
LINC00348	233.325
MYO16.AS1	330.018
LARS2.AS1	372.609
SLC9A9.AS1	228.343
LINC00210	312.633
LINC00359	272.304
TRERNA1	418.351
KCNK7	488.918
CDH11	536.121
UST	427.296
ARPC5	561.047
ARPC4	546.946
ARPC1B	493.671
ACTR3	607.017
ACTR2	640.968
TSPAN5	403.117
TSPAN3	558.185
LINC00911	252.534
LINC01993	388.353
DNAH17.AS1	377.406
LIPE.AS1	385.882
LOC100996325	379.976
LOC100996455	376.327
C5orf66	438.87
NAMA	322.471
LINC01544	347.141
ADAM8	431.077
CDH12	291.683
TSPAN2	434.252
NUBP2	468.582
TSFM	449.182
TSPAN1	710.02
PPIF	460.164
OVCH1.AS1	312.293
LOC101059948	314.212
CTDSP2	541.188
ZNF891	346.302
TRIM10	356.77
ARPC2	613.724
SGK2	337.698
LINC00601	326.342
LINC00609	267.189
RAD50	562.078
KIF20A	318.112
PREB	532.515
HIPK3	564.383
FEM1B	486.885
ENAM	349.434
CDH13	355.659
ACTR1B	480.329
ACTR1A	512.949
ARL4C	396.658
ARL4A	403.713
LINC02067	281.548
RASGRP1	385.275
DNAL4	428.899
ZNF263	385.202
LRPPRC	541.299
FRY	427.042
CDH15	407.739
PDIA6	573
TRAP1	528.484
OPTN	447.539
BCAP31	526.291
SNORD124	329.971
NAMPT	517.09
CELA3A	273.958
RBM12	547.843
YAF2	411.8
ARFRP1	493.287
CDH16	352.28
TOB1	568.087
LINC00681	256.995
EZR.AS1	324.776
OSGEPL1.AS1	248.146
OGFR.AS1	425.28
LAMTOR5.AS1	325.492
MAGEA8.AS1	287.098
FANK1.AS1	382.073
LINC00678	295.919
UCHL1.AS1	306.728
XXYLT1.AS2	311.35
RMDN2.AS1	297.336
STPG2.AS1	280.203
AKAP9	529.699
CLEC3A	266.087
G3BP1	545.97
SUGP2	513.471
EBI3	381.357
ADGRG2	338.833
CDH17	293.512
MBNL2	540.001
HNRNPA3P1	278.306
ABI2	503.223
CEBPZ	492.113
PLXNC1	402.636
TRIM28	529.433
LOC101559451	325.236
AASS	489.764
PDZK1IP1	475.383
ATP6AP2	542.521
CDH18	246.04
FARP1	529.507
LPCAT3	634.206
WASF2	568.273
CHST4	319.237
SLC25A13	489.397
SLC25A15	416.182
ZNF197	423.931
SERF2	484.651
CDK2	484.27
RCL1	420.732
ZNF256	397.659
SORBS3	444.855
CNIH1	535.077
TENM1	472.312
RBM7	442.758
RBM6	523.164
RBM5	550.042
LHFPL2	441.236
LHFPL6	530.681
TNK2	481.403
ALYREF	500.811
CDK4	544.002
TXNDC9	468.84
RNF41	552.561
TSHZ1	489.381
ALG3	506.872
PRMT3	387.524
PSME3	530.79
MPHOSPH10	483.09
ADAM10	594.846
CDK5	448.585
MPHOSPH6	399.411
NME6	425.565
CALCRL	395.202
NUTF2	434.856
MPZL2	541.479
TRIM13	466.323
PATJ	550.02
USPL1	430.014
EIF1	630.733
CDK6	443.498
TOPORS	398.886
FLOT1	565.014
DDX39A	422.947
PSMD14	509.241
SSX3	211.227
OLIG2	321.253
PRG4	238.542
CTDSPL	534.485
ANGPTL7	354.667
KLRG1	297.161
CDK7	463.481
GDF11	425.575
TRIB1	570.605
GPA33	422.004
ZNF443	370.07
CD96	341.28
PLIN3	455.307
MFSD10	511.434
STX6	467.475
COQ7	512.537
RCAN2	448.206
MSLN	396.172
LRRC23	408.633
LRRC17	275.252
RASGRP2	360.327
HNRNPR	562.283
DCAF7	560.956
CDK8	446.799
MRPS31	407.485
CALCOCO2	539.974
KCNMB2	342.578
GPHN	474.256
RABEPK	391.936
TIMM17B	420.89
SLC17A2	298.774
RIDA	386.647
POP7	423.529
GLYAT	260.086
CDK9	515.269
SRRM1	617.025
SPRY3	375.935
SPRY1	483.027
SPRY2	416.749
STAM2	554.392
HCG9	445.699
CNKSR1	457.346
ABCC4	685.434
CDKN1A	443.255
DENND4A	487.981
IGSF6	423.445
SF3B4	533.73
CDK2AP2	458.81
IRX5	377.247
RAMP2	445.433
RAMP1	482.624
RAMP3	423.881
ZMPSTE24	571.278
CDKN1B	516.733
AKAP8	502.7
FSTL3	445.599
STUB1	524.186
STAG1	423.366
NET1	565.642
UBE4B	545.752
EFS	429.505
PRSS16	377.143
CDKN1C	434.29
SIGMAR1	583.006
CWC27	461.113
SAP18	585.871
SMNDC1	436.891
BCAS2	503.988
RGS19	440.321
LILRB2	405.833
EIF1B	514.65
CDKN2A	336.479
SPEG	391.249
SF3A1	571.992
TRAIP	349.372
DNAJA2	506.291
BCKDK	503.042
MAEA	475.032
APC2	421.007
PAK4	483.73
MARCH6	615.235
ADAR	542.421
CDKN2B	359.294
KATNB1	473.427
SNAPC5	444.79
APBB3	471.76
ZNF267	368.787
CCNO	340.337
CDKN2C	329.397
VPS26C	464.526
TCIRG1	472.898
RTN3	537.2
LANCL1	513.94
NMUR1	442.065
B3GALT5	331.292
TNIP1	494.241
LAMC3	412.371
CDKN2D	450.854
IKZF1	369.507
CRISP3	502.25
SMYD5	393.468
BBS5	264.594
RRAGB	412.159
SIRPB1	392.449
AKR1A1	510.503
EMC8	455.511
RXYLT1	449.451
CDKN3	285.661
CNPY2	543.682
B3GNT3	354.113
CLEC4M	274.144
TLR6	255.262
MRVI1	460.657
PCGF3	522.211
TFG	501.979
PKDREJ	310.976
CCL26	348.865
TRDN	259.906
TRIM22	486.881
ABCA7	415.65
ABCA10	292.942
ABCA9	324.859
ABCA8	430.203
WARS2	469.125
CDO1	405.406
NPM3	400.425
NPM2	410.091
HMG20B	559.104
HMG20A	413.706
KLF2	514.379
MICU1	488.001
CACNG3	377.291
CACNG2	293.993
CITED2	539.263
SEMA3A	319.798
TUBA1B	508.194
IRF9	511.182
CDR1	474.738
BPNT1	428.727
TUBB4A	333.609
TUBB4B	716.031
BTN2A2	419.562
SYCP2	349.931
SCML2	281.01
CDR2	455.325
CEPT1	456.857
CORO2B	369.626
MYL12B	444.195
NOD1	394.781
ANAPC10	294.907
PRG3	361.612
DLC1	338.239
ATP8A1	574.651
NDRG1	721.098
MYL9	713.449
RACK1	798.577
ADARB1	483.862
CDS1	450.084
PEMT	535.928
PIAS3	497.162
ST3GAL6	348.917
NDC80	267.852
CPQ	471.841
WFDC2	457.71
SPAG11B	281.393
BASP1	574.894
CDSN	404.947
IFITM3	627.591
RAPGEF3	404.931
NSA2	488.997
YAP1	534.425
SPON2	590.477
SPON1	436.199
PRMT5	464.907
TESK2	501.077
CD2BP2	423.424
UBAC1	451.831
CDIPT	585.128
PGRMC2	474.348
ARIH2	454.364
TUBGCP3	422.745
SEC24B	544.059
CFDP1	461.306
CD52	463.733
TMEM147	507.874
RBM14	494.134
LYPLA1	490.351
CDC42EP2	461.578
IFI30	534.874
OLFM1	450.706
CDX1	377.323
TIMM17A	465.505
N4BP2L2	500.918
ZER1	513.571
MCRS1	466.735
LRRN2	361.118
FAM3C	551.953
ACAA2	386.049
CDX2	409.764
PPIE	458.536
VAV3	308.854
TOMM40	521.373
TAB1	454.993
ECI2	562.581
HAX1	475.347
GPNMB	553.58
BAIAP2	519.92
MAD2L2	473.746
CDX4	314.484
TACC3	393.584
MERTK	518.445
CLEC10A	375.655
SLC30A9	551.519
PIBF1	472.528
PPIH	462.731
COG5	582.807
ZNHIT1	496.375
FST	363.728
TIMM44	438.259
CLGN	475.678
PFDN6	478.888
ZBTB18	390.035
HMGN4	505.554
TADA3	498.528
TRIM38	491.57
ATP5PD	526.96
UBE2E3	431.596
SLC25A17	458.519
SLC9A6	421.685
CEACAM5	329.136
EIF3M	566.618
HOXB13	568.864
NXF1	550.032
SEC23B	590.358
SEC23A	495.35
CAP2	501.404
CAP1	573.558
CREB3	547.901
LRRC41	566.772
VTI1B	498.492
CRTAP	565.486
[truncated: 19,056 more rows]

## Sheet: MassonTrichrome_genes
sample_id	Fiber	HG stromaLG stromaNorm	Reccurence	SFRP4	COL1A1	COL1A2
P04_5	0.22155	Normal stroma	Control	0.458874	3.09957	3.62771
P30_2	0.23597	LG stroma	Recurrence	0.322807	1.22105	2.6
P06_8	0.24452	Normal stroma	Control	0.121711	1.82566	4.93092
P06_7	0.290935	Normal stroma	Control	0.241667	3.35417	6.2125
P08_3	0.316344	Normal stroma	Recurrence	0.290698	2.43023	4.17829
P27_2	0.374546	HG stroma	Recurrence	2.02222	2.74444	4.18889
P30_4	0.377023	Normal stroma	Recurrence	0.10137	1.61918	4.1589
P07_7	0.38042	Normal stroma	Recurrence	0.11838	1.98754	3.88785
P30_3	0.38508	HG stroma	Recurrence	0.395349	2.39535	5.02326
P04_4	0.426291	LG stroma	Control	0.336	2.144	4.032
P06_6	0.434857	LG stroma	Control	0.106061	1.72727	3.86364
P22_3	0.437246	LG stroma	Recurrence	1.22222	3.39316	4.39316
P07_5	0.438015	LG stroma	Recurrence	0.586758	1.55936	2.53881
P28_4	0.442101	LG stroma	Control	2.03182	5.97273	9.08636
P28_3	0.444925	Normal stroma	Control	0.59144	1.85992	4.28794
P27_1	0.476304	HG stroma	Recurrence	0.64351	4.51737	7.6691
P06_1	0.485171	LG stroma	Control	0.235294	4.14118	6.17647
P27_4	0.504011	HG stroma	Recurrence	3.83077	10.7692	11.2821
P30_1	0.508127	LG stroma	Recurrence	1.2	2.61961	4.44706
P04_3	0.51046	Normal stroma	Control	0.0956284	7.62295	10.3388
P07_1	0.52795	LG stroma	Recurrence	0.32	1.52	2.32
P22_1	0.534962	HG stroma	Recurrence	2.43478	5.3913	8.34783
P08_8	0.543513	Normal stroma	Recurrence	1.65558	10.3682	12.228
P04_6	0.547653	LG stroma	Control	1.51683	7.04327	9.90865
P22_2	0.558001	LG stroma	Recurrence	0.529412	0.731092	1.45378
P28_2	0.571566	HG stroma	Control	0.328	5.744	9.352
P22_4	0.610632	Normal stroma	Recurrence	0.321513	2.21986	3.95035
P08_4	0.661157	HG stroma	Recurrence	2.02198	8.60806	7.55311
P08_6	0.702391	HG stroma	Recurrence	4.45935	10.9268	10.4959
P28_1	0.738421	LG stroma	Control	0.0930233	2.60465	5.62791
P27_3	0.844621	HG stroma	Recurrence	9.30311	19.6943	19.671
